# Supplementary material for: Cation Disorder and Large Tetragonal Supercell Ordering in the Li-Rich Argyrodite Li7Zn0.5SiS6
Source: Chem Mater. 2022 Apr 18;34(9):4073–87. doi: 10.1021/acs.chemmater.2c00320 (PMC9097155; doi:10.1021/acs.chemmater.2c00320)
Supplement: Supplementary file 2 — cm2c00320_si_002.cif [file cm2c00320_si_002.cif]

# start Validation Reply Form
_vrf_REFI015_HT-Li14ZnSi2S12_1_1
;
PROBLEM: _refine_ls_shift/su_max is missing
RESPONSE: This is not required for powder data, and is not reported in the 
refinement software (Topas Academic V5), however, the threshold for conversion
on the refinement was set at 0.001
;
_vrf_REFI015_V_2_1
;
PROBLEM: _refine_ls_shift/su_max is missing
RESPONSE: This is not required for powder data, and is not reported in the 
refinement software (Topas Academic V5), however, the threshold for conversion
on the refinement was set at 0.001.
;
_vrf_PLAT141_V_2_1
;
PROBLEM: s.u. on a - Axis Small or Missing .............. 0.00000 Ang. 
RESPONSE: This phase is only present as they are reflections from the sample
holder and were not refined.
;
_vrf_PLAT151_V_2_1
;
PROBLEM: No s.u. (esd) Given on Volume .................. Please Do ! 
RESPONSE: This phase is only present as they are reflections from the sample
holder and were not refined.
;
_vrf_CHEMW01_Li4SiS4_3_1
;
PROBLEM: The ratio of given/expected molecular weight as calculated
RESPONSE: This is a minor impurity phase in the sample, and the structural model
is from the literature (via Pearson's crystallographic database
and incomplete (Journal of Solid State Chemistry Volume 168, Issue 1, 
October 2002, Pages 140-148), as such we have not undertaken any work to improve
on the structure.
;
_vrf_REFI015_Li4SiS4_3_1
;
PROBLEM: _refine_ls_shift/su_max is missing
RESPONSE: This is not required for powder data, and is not reported in the 
refinement software (Topas Academic V5), however, the threshold for conversion
on the refinement was set at 0.001.
;
_vrf_PLAT029_Li4SiS4_3_1
;
PROBLEM: _diffrn_measured_fraction_theta_full value Low . 0.000 Why? 
RESPONSE: This is only needed for single crystal data, all the informaion on the
observed reflections is given in the data blocks further in the file.
;
_vrf_PLAT183_Li4SiS4_3_1
;
PROBLEM: Missing _cell_measurement_reflns_used Value .... Please Do ! 
RESPONSE: This is only needed for single crystal data, all the informaion on the
observed reflections is given in the data blocks further in the file.
;
_vrf_PLAT699_Li4SiS4_3_1
;
PROBLEM: Missing _exptl_crystal_description Value ....... Please Do ! 
RESPONSE: This is not required, as it is a minor impurity phase within a powder
sample.
;
_vrf_PLAT880_Li4SiS4_3_1
;
PROBLEM: No datum for _diffrn_reflns_number supplied .... Please Do ! 
RESPONSE: This is only needed for single crystal data, all the informaion on the
observed reflections is given in the data blocks further in the file.
;
_vrf_PLAT881_Li4SiS4_3_1
;
PROBLEM: No Datum for _diffrn_reflns_av_R_equivalents ... Please Do ! 
RESPONSE: This is only needed for single crystal data, all the informaion on the
observed reflections is given in the data blocks further in the file.
;
_vrf_PLAT041_Li4SiS4_3_1
;
PROBLEM: Calc. and Reported SumFormula Strings Differ Please Check 
RESPONSE: This is a minor impurity phase in the sample, and the structural model
is from the literature (via Pearson's crystallographic database
and incomplete (Journal of Solid State Chemistry Volume 168, Issue 1, 
October 2002, Pages 140-148), as such we have not undertaken any work to improve
on the structure. We have given the nominal composition of the phase in the 
SumFormula string.
;
_vrf_PLAT051_Li4SiS4_3_1
;
PROBLEM: Mu(calc) and Mu(CIF) Ratio Differs from 1.0 by . 1.54 % 
RESPONSE: This is a minor impurity phase in the sample, and the structural model
is from the literature (via Pearson's crystallographic database
and incomplete (Journal of Solid State Chemistry Volume 168, Issue 1, 
October 2002, Pages 140-148), as such we have not undertaken any work to improve
on the structure.
;
_vrf_PLAT053_Li4SiS4_3_1
;
PROBLEM: Minimum Crystal Dimension Missing (or Error) ... Please Check 
RESPONSE: This is not required for a powder sample.
;
_vrf_PLAT054_Li4SiS4_3_1
;
PROBLEM: Medium Crystal Dimension Missing (or Error) ... Please Check 
RESPONSE: This is not required for a powder sample.
;
_vrf_PLAT055_Li4SiS4_3_1
;
PROBLEM: Maximum Crystal Dimension Missing (or Error) ... Please Check 
RESPONSE: This is not required for a powder sample.
;
_vrf_PLAT068_Li4SiS4_3_1
;
PROBLEM: Reported F000 Differs from Calcd (or Missing)... Please Check 
RESPONSE: This is not required for a powder sample.
;
_vrf_PLAT141_Li4SiS4_3_1
;
PROBLEM: s.u. on a - Axis Small or Missing .............. 0.00000 Ang. 
RESPONSE: As this is a minor impurity phase and as such the model for the phase
has remained fixed.
;
_vrf_PLAT142_Li4SiS4_3_1
;
PROBLEM: s.u. on b - Axis Small or Missing .............. 0.00000 Ang. 
RESPONSE: As this is a minor impurity phase and as such the model for the phase
has remained fixed.
;
_vrf_PLAT143_Li4SiS4_3_1
;
PROBLEM: s.u. on c - Axis Small or Missing .............. 0.00000 Ang. 
RESPONSE: As this is a minor impurity phase and as such the model for the phase
has remained fixed.
;
_vrf_PLAT145_Li4SiS4_3_1
;
PROBLEM: s.u. on beta Small or Missing .............. 0.0000 Degree
RESPONSE: As this is a minor impurity phase and as such the model for the phase
has remained fixed.
;
_vrf_PLAT151_Li4SiS4_3_1
;
PROBLEM: No s.u. (esd) Given on Volume .................. Please Do ! 
RESPONSE: As this is a minor impurity phase and as such the model for the phase
has remained fixed.
;
_vrf_REFI015_Li2S_4_1
;
PROBLEM: _refine_ls_shift/su_max is missing
RESPONSE: This is not required for powder data, and is not reported in the 
refinement software (Topas Academic V5), however, the threshold for conversion
on the refinement was set at 0.001.
;
_vrf_PLAT029_Li2S_4_1
;
PROBLEM: _diffrn_measured_fraction_theta_full value Low . 0.000 Why? 
RESPONSE:  This is only needed for single crystal data, all the informaion on the
observed reflections is given in the data blocks further in the file.
;
_vrf_PLAT183_Li2S_4_1
;
PROBLEM: Missing _cell_measurement_reflns_used Value .... Please Do ! 
RESPONSE:  This is only needed for single crystal data, all the informaion on the
observed reflections is given in the data blocks further in the file.
;
_vrf_PLAT699_Li2S_4_1
;
PROBLEM: Missing _exptl_crystal_description Value ....... Please Do ! 
RESPONSE: This is not required for a powder sample.
;
_vrf_PLAT880_Li2S_4_1
;
PROBLEM: No datum for _diffrn_reflns_number supplied .... Please Do ! 
RESPONSE:  This is only needed for single crystal data, all the informaion on the
observed reflections is given in the data blocks further in the file.
;
_vrf_PLAT881_Li2S_4_1
;
PROBLEM: No Datum for _diffrn_reflns_av_R_equivalents ... Please Do ! 
RESPONSE:  This is only needed for single crystal data, all the informaion on the
observed reflections is given in the data blocks further in the file.
;
_vrf_PLAT041_Li2S_4_1
;
PROBLEM: Calc. and Reported SumFormula Strings Differ Please Check 
RESPONSE: This is as a result of the reference structural model being disordered
and the model has a slightly different composition from the nominal.
;
_vrf_PLAT053_Li2S_4_1
;
PROBLEM: Minimum Crystal Dimension Missing (or Error) ... Please Check 
RESPONSE: This is not required for powder data.
;
_vrf_PLAT054_Li2S_4_1
;
PROBLEM: Medium Crystal Dimension Missing (or Error) ... Please Check 
RESPONSE: This is not required for powder data.
;
_vrf_PLAT055_Li2S_4_1
;
PROBLEM: Maximum Crystal Dimension Missing (or Error) ... Please Check 
RESPONSE: This is not required for powder data.
;
_vrf_PLAT068_Li2S_4_1
;
PROBLEM: Reported F000 Differs from Calcd (or Missing)... Please Check 
RESPONSE: This is not required for powder data.
;
_vrf_PLAT077_Li2S_4_1
;
PROBLEM: Unitcell Contains Non-integer Number of Atoms .. Please Check 
RESPONSE: This is as a result of this impurity being a disordered phase.
;
_vrf_PLAT141_Li2S_4_1
;
PROBLEM: s.u. on a - Axis Small or Missing .............. 0.00000 Ang. 
RESPONSE: This is a minor impurity phase, and as a result we have kept the 
structure model fixed.
;
_vrf_PLAT151_Li2S_4_1
;
PROBLEM: No s.u. (esd) Given on Volume .................. Please Do ! 
RESPONSE: This is a minor impurity phase, and as a result we have kept the 
structure model fixed.
;
# end Validation Reply Form

#######	Begin powder crystal structure	#######
data_HT-Li14ZnSi2S12_1_1


_pd_spec_mounting   ?
#Added by publCIF


_audit_update_record
;
2022-01-20 # Formatted by publCIF

;
_publcif_datablock.id '{fdd2ef4b-3975-41e1-85c6-435bf621a9fe}'

_publ_section_exptl_refinement
;
(type here to add)
;

_publ_section_exptl_prep
;
(type here to add)
;

_publ_manuscript_text
;
(type here to add)
;
_pd_block_id	HT-Li14ZnSi2S12_1_1
# The diffractogram block id loop is at the end of the datablock.
_diffrn_measurement_device_type	
'I11 at STFC Diamond UK and POLARIS at STFC ISIS UK'
_pd_phase_name HT-Li14ZnSi2S12
_cell_length_a  10.04444(3)
_cell_length_b  10.04444(3)
_cell_length_c  10.04444(3)
_cell_angle_alpha 90
_cell_angle_beta  90
_cell_angle_gamma 90
_cell_volume 1013.391(10)
_cell_formula_units_Z	  2
_chemical_formula_weight	603.06(2) 
_diffrn_measured_fraction_theta_full 1.0
_cell_measured_reflns_used 98 
_exptl_crystal_description 'powder'
_exptl_crystal_colour 'White'
_chemical_formula_sum	'Li14 S12 Si2 Zn'
_cell_measurement_temperature	448
_diffrn_ambient_temperature	448
_exptl_crystal_density_diffrn	1.976(6)
_exptl_absorpt_coefficient_mu	3.86(2)
_diffrn_radiation_wavelength	0.825186000
_cell_measurement_theta_min	1.5
_cell_measurement_theta_max	34
_space_group_crystal_system	cubic
_space_group_name_H-M_alt F-43m
loop_
	_space_group_symop_id
	_space_group_symop_operation_xyz
	  1 'x, y, z '
	  2 '-x, -z, y '
	  3 '-x, z, -y '
	  4 '-x, y, -z '
	  5 '-y, -x, z '
	  6 '-y, -z, x '
	  7 '-y, z, -x '
	  8 '-y, x, -z '
	  9 '-z, -x, y '
	 10 '-z, -y, x '
	 11 '-z, y, -x '
	 12 '-z, x, -y '
	 13 'z, -x, -y '
	 14 'z, -y, -x '
	 15 'z, y, x '
	 16 'z, x, y '
	 17 'y, -x, -z '
	 18 'y, -z, -x '
	 19 'y, z, x '
	 20 'y, x, z '
	 21 'x, -y, -z '
	 22 'x, -z, -y '
	 23 'x, z, y '
	 24 '-x, -y, z '
	 25 'x+1/2, y+1/2, z '
	 26 '-x+1/2, -z+1/2, y '
	 27 '-x+1/2, z+1/2, -y '
	 28 '-x+1/2, y+1/2, -z '
	 29 '-y+1/2, -x+1/2, z '
	 30 '-y+1/2, -z+1/2, x '
	 31 '-y+1/2, z+1/2, -x '
	 32 '-y+1/2, x+1/2, -z '
	 33 '-z+1/2, -x+1/2, y '
	 34 '-z+1/2, -y+1/2, x '
	 35 '-z+1/2, y+1/2, -x '
	 36 '-z+1/2, x+1/2, -y '
	 37 'z+1/2, -x+1/2, -y '
	 38 'z+1/2, -y+1/2, -x '
	 39 'z+1/2, y+1/2, x '
	 40 'z+1/2, x+1/2, y '
	 41 'y+1/2, -x+1/2, -z '
	 42 'y+1/2, -z+1/2, -x '
	 43 'y+1/2, z+1/2, x '
	 44 'y+1/2, x+1/2, z '
	 45 'x+1/2, -y+1/2, -z '
	 46 'x+1/2, -z+1/2, -y '
	 47 'x+1/2, z+1/2, y '
	 48 '-x+1/2, -y+1/2, z '
	 49 'x+1/2, y, z+1/2 '
	 50 '-x+1/2, -z, y+1/2 '
	 51 '-x+1/2, z, -y+1/2 '
	 52 '-x+1/2, y, -z+1/2 '
	 53 '-y+1/2, -x, z+1/2 '
	 54 '-y+1/2, -z, x+1/2 '
	 55 '-y+1/2, z, -x+1/2 '
	 56 '-y+1/2, x, -z+1/2 '
	 57 '-z+1/2, -x, y+1/2 '
	 58 '-z+1/2, -y, x+1/2 '
	 59 '-z+1/2, y, -x+1/2 '
	 60 '-z+1/2, x, -y+1/2 '
	 61 'z+1/2, -x, -y+1/2 '
	 62 'z+1/2, -y, -x+1/2 '
	 63 'z+1/2, y, x+1/2 '
	 64 'z+1/2, x, y+1/2 '
	 65 'y+1/2, -x, -z+1/2 '
	 66 'y+1/2, -z, -x+1/2 '
	 67 'y+1/2, z, x+1/2 '
	 68 'y+1/2, x, z+1/2 '
	 69 'x+1/2, -y, -z+1/2 '
	 70 'x+1/2, -z, -y+1/2 '
	 71 'x+1/2, z, y+1/2 '
	 72 '-x+1/2, -y, z+1/2 '
	 73 'x, y+1/2, z+1/2 '
	 74 '-x, -z+1/2, y+1/2 '
	 75 '-x, z+1/2, -y+1/2 '
	 76 '-x, y+1/2, -z+1/2 '
	 77 '-y, -x+1/2, z+1/2 '
	 78 '-y, -z+1/2, x+1/2 '
	 79 '-y, z+1/2, -x+1/2 '
	 80 '-y, x+1/2, -z+1/2 '
	 81 '-z, -x+1/2, y+1/2 '
	 82 '-z, -y+1/2, x+1/2 '
	 83 '-z, y+1/2, -x+1/2 '
	 84 '-z, x+1/2, -y+1/2 '
	 85 'z, -x+1/2, -y+1/2 '
	 86 'z, -y+1/2, -x+1/2 '
	 87 'z, y+1/2, x+1/2 '
	 88 'z, x+1/2, y+1/2 '
	 89 'y, -x+1/2, -z+1/2 '
	 90 'y, -z+1/2, -x+1/2 '
	 91 'y, z+1/2, x+1/2 '
	 92 'y, x+1/2, z+1/2 '
	 93 'x, -y+1/2, -z+1/2 '
	 94 'x, -z+1/2, -y+1/2 '
	 95 'x, z+1/2, y+1/2 '
	 96 '-x, -y+1/2, z+1/2 '
loop_
	_atom_site_label
	_atom_site_type_symbol
	_atom_site_site_symmetry_multiplicity
	_atom_site_fract_x
	_atom_site_fract_y
	_atom_site_fract_z
	_atom_site_occupancy
	_atom_site_B_iso_or_equiv
S1 S   4 0.25 0.25 0.25 1 2.66(3)
S2 S  16 0.12155(6) 0.12155(6) 0.62155(6) 1 2.579(13)
S3 S   4 0 0.5 0.5 1 4.50(4)
Si1 Si   4 0 0 0.5 1 1.81(2)
Li1 Li  48 0.1833(3) 0.3167(3) 0.4843(4) 0.405(8) 4.48(10)
Zn1 Zn  48 0.1833(3) 0.3167(3) 0.4843(4) 0.0414(5) 4.48(10)
Li2 Li  24 0.25 0.25 0.494(6) 0.099(7) 4.48(10)
Li3 Li  16 0.1280(13) 0.3720(13) 0.6280(13) 0.243(6) 4.48(10)
Li5 Li  48 0.074(3) 0.286(5) 0.426(3) 0.048(5) 4.48(10)
loop_
	_geom_bond_atom_site_label_1
	_geom_bond_atom_site_label_2
	_geom_bond_distance
	_geom_bond_site_symmetry_1
	_geom_bond_site_symmetry_2
	S1        Li2       2.45(6) 1_555  26_555
	S1        Li2       2.45(6) 1_555  33_555
	S1        Li2       2.45(6) 1_555   1_555
	S1        Li2       2.45(6) 1_555  52_555
	S1        Li2       2.45(6) 1_555  19_555
	S1        Li2       2.45(6) 1_555  15_555
	S1        Li5       2.52(5) 1_555  15_555
	S1        Li5       2.52(5) 1_555  16_555
	S1        Li5       2.52(5) 1_555  23_555
	S1        Li5       2.52(5) 1_555  20_555
	S1        Li5       2.52(5) 1_555  19_555
	S1        Li5       2.52(5) 1_555   1_555
	S1        Li5       2.52(5) 1_555  29_555
	S1        Li5       2.52(5) 1_555  48_555
	S1        Li5       2.52(5) 1_555  51_555
	S1        Li5       2.52(5) 1_555  30_555
	S1        Li5       2.52(5) 1_555  60_555
	S1        Li5       2.52(5) 1_555  34_555
	S1        Li1       2.537(4) 1_555  33_555
	S1        Zn1       2.537(4) 1_555  33_555
	S1        Zn1       2.537(4) 1_555  26_555
	S1        Li1       2.537(4) 1_555  26_555
	S1        Zn1       2.537(4) 1_555  52_555
	S1        Li1       2.537(4) 1_555  52_555
	S1        Zn1       2.537(4) 1_555  19_555
	S1        Li1       2.537(4) 1_555  19_555
	S1        Zn1       2.537(4) 1_555   1_555
	S1        Li1       2.537(4) 1_555   1_555
	S1        Zn1       2.537(4) 1_555  15_555
	S1        Li1       2.537(4) 1_555  16_555
	S1        Li1       2.537(4) 1_555  15_555
	S1        Zn1       2.537(4) 1_555  16_555
	S1        Zn1       2.537(4) 1_555  20_555
	S1        Li1       2.537(4) 1_555  20_555
	S1        Li1       2.537(4) 1_555  23_555
	S1        Zn1       2.537(4) 1_555  23_555
	S1        Zn1       2.537(4) 1_555  34_555
	S1        Zn1       2.537(4) 1_555  56_555
	S1        Li1       2.537(4) 1_555  56_555
	S1        Li1       2.537(4) 1_555  34_555
	S1        Zn1       2.537(4) 1_555  30_555
	S1        Li1       2.537(4) 1_555  30_555
	S2        Si1       2.1147(11) 1_555   1_555
	S2        Li2       2.23(4) 1_555  27_546
	S2        Li2       2.23(4) 1_555  37_456
	S2        Li2       2.23(4) 1_555   1_555
	S2        Li1       2.475(2) 1_555  38_456
	S2        Zn1       2.475(2) 1_555  38_456
	S2        Zn1       2.475(2) 1_555  31_546
	S2        Li1       2.475(2) 1_555  31_546
	S2        Li1       2.475(2) 1_555  37_456
	S2        Zn1       2.475(2) 1_555  20_555
	S2        Zn1       2.475(2) 1_555   1_555
	S2        Li1       2.475(2) 1_555  27_546
	S2        Li1       2.475(2) 1_555  20_555
	S2        Li1       2.475(2) 1_555   1_555
	S2        Zn1       2.475(2) 1_555  37_456
	S2        Zn1       2.475(2) 1_555  27_546
	S2        Li3       2.518(12) 1_555   1_555
	S2        Li3       2.518(12) 1_555  12_656
	S2        Li3       2.518(12) 1_555  31_546
	S2        Li5       2.61(4) 1_555  64_455
	S2        Li5       2.61(4) 1_555   4_556
	S2        Li5       2.61(4) 1_555  17_556
	S2        Li5       2.61(4) 1_555  57_555
	S2        Li5       2.61(4) 1_555   1_555
	S2        Li5       2.61(4) 1_555  20_555
	S3        Li3       2.23(2) 1_555   3_556
	S3        Li3       2.23(2) 1_555   1_555
	S3        Li3       2.23(2) 1_555  21_566
	S3        Li3       2.23(2) 1_555   2_565
	S3        Li5       2.40(5) 1_555   3_556
	S3        Li5       2.40(5) 1_555  24_565
	S3        Li5       2.40(5) 1_555  29_555
	S3        Li5       2.40(5) 1_555   1_555
	S3        Li5       2.40(5) 1_555   4_556
	S3        Li5       2.40(5) 1_555  44_455
	S3        Li5       2.40(5) 1_555   2_565
	S3        Li5       2.40(5) 1_555  41_456
	S3        Li5       2.40(5) 1_555  23_555
	S3        Li5       2.40(5) 1_555  21_566
	S3        Li5       2.40(5) 1_555  32_556
	S3        Li5       2.40(5) 1_555  22_566
	S3        Zn1       2.608(4) 1_555  37_456
	S3        Li1       2.608(4) 1_555  37_456
	S3        Zn1       2.608(4) 1_555   1_555
	S3        Li1       2.608(4) 1_555   1_555
	S3        Li1       2.608(4) 1_555  23_555
	S3        Zn1       2.608(4) 1_555  40_455
	S3        Li1       2.608(4) 1_555  40_455
	S3        Zn1       2.608(4) 1_555  23_555
	S3        Zn1       2.608(4) 1_555   3_556
	S3        Li1       2.608(4) 1_555   3_556
	S3        Zn1       2.608(4) 1_555  24_565
	S3        Li1       2.608(4) 1_555  24_565
	S3        Zn1       2.608(4) 1_555  33_555
	S3        Li1       2.608(4) 1_555  33_555
	S3        Zn1       2.608(4) 1_555   4_556
	S3        Li1       2.608(4) 1_555   4_556
	S3        Zn1       2.608(4) 1_555   2_565
	S3        Li1       2.608(4) 1_555   2_565
	S3        Zn1       2.608(4) 1_555  36_556
	S3        Li1       2.608(4) 1_555  36_556
	S3        Zn1       2.608(4) 1_555  21_566
	S3        Li1       2.608(4) 1_555  21_566
	S3        Zn1       2.608(4) 1_555  22_566
	S3        Li1       2.608(4) 1_555  22_566
	Si1       S2        2.1147(11) 1_555   5_555
	Si1       S2        2.1147(11) 1_555  17_556
	Si1       S2        2.1147(11) 1_555   4_556
	Si1       S2        2.1147(11) 1_555   1_555
	Si1       Li5       3.06(5) 1_555  60_555
	Si1       Li5       3.06(5) 1_555  21_556
	Si1       Li5       3.06(5) 1_555   8_556
	Si1       Li5       3.06(5) 1_555   4_556
	Si1       Li5       3.06(5) 1_555  17_556
	Si1       Li5       3.06(5) 1_555  20_555
	Si1       Li5       3.06(5) 1_555  57_555
	Si1       Li5       3.06(5) 1_555  64_455
	Si1       Li5       3.06(5) 1_555   1_555
	Si1       Li5       3.06(5) 1_555  24_555
	Si1       Li5       3.06(5) 1_555   5_555
	Si1       Li5       3.06(5) 1_555  61_455
	Li1       Zn1       0.00000 1_555   1_555
	Li1       Li2       0.953(10) 1_555   1_555
	Li1       Li5       1.281(14) 1_555  29_555
	Li1       Li5       1.281(14) 1_555   1_555
	Li1       Li3       1.643(5) 1_555   1_555
	Li1       Li1       1.896(7) 1_555  20_555
	Li1       Zn1       1.896(7) 1_555  20_555
	Li1       Li1       2.381(6) 1_555  23_555
	Li1       Zn1       2.381(6) 1_555  23_555
	Li1       Zn1       2.381(6) 1_555  33_555
	Li1       Li1       2.381(6) 1_555  33_555
	Li1       S2        2.475(2) 1_555   1_555
	Li1       S2        2.475(2) 1_555  29_555
	Li1       Li5       2.52(5) 1_555  23_555
	Li1       S1        2.537(4) 1_555   1_555
	Li1       S3        2.608(4) 1_555   1_555
	Li1       Li5       2.71(3) 1_555  48_555
	Li1       Li5       2.71(3) 1_555  20_555
	Li1       Li5       2.76(4) 1_555   4_556
	Li1       Li5       2.76(4) 1_555  32_556
	Li1       Zn1       2.826(6) 1_555  37_456
	Li1       Li1       2.826(6) 1_555  37_456
	Li1       Zn1       2.826(6) 1_555  22_566
	Li1       Li1       2.826(6) 1_555  22_566
	Li1       Li2       3.02(4) 1_555  19_555
	Li1       Li2       3.02(4) 1_555  33_555
	Li1       Li3       3.045(10) 1_555  12_656
	Zn1       Li1       0.00000 1_555   1_555
	Zn1       Li2       0.953(10) 1_555   1_555
	Zn1       Li5       1.281(14) 1_555  29_555
	Zn1       Li5       1.281(14) 1_555   1_555
	Zn1       Li3       1.643(5) 1_555   1_555
	Zn1       Zn1       1.896(7) 1_555  20_555
	Zn1       Li1       1.896(7) 1_555  20_555
	Zn1       Li1       2.381(6) 1_555  23_555
	Zn1       Zn1       2.381(6) 1_555  23_555
	Zn1       Zn1       2.381(6) 1_555  33_555
	Zn1       Li1       2.381(6) 1_555  33_555
	Zn1       S2        2.475(2) 1_555   1_555
	Zn1       S2        2.475(2) 1_555  29_555
	Zn1       Li5       2.52(5) 1_555  23_555
	Zn1       S1        2.537(4) 1_555   1_555
	Zn1       S3        2.608(4) 1_555   1_555
	Zn1       Li5       2.71(3) 1_555  48_555
	Zn1       Li5       2.71(3) 1_555  20_555
	Zn1       Li5       2.76(4) 1_555   4_556
	Zn1       Li5       2.76(4) 1_555  32_556
	Zn1       Zn1       2.826(6) 1_555  37_456
	Zn1       Li1       2.826(6) 1_555  37_456
	Zn1       Zn1       2.826(6) 1_555  22_566
	Zn1       Li1       2.826(6) 1_555  22_566
	Zn1       Li2       3.02(4) 1_555  19_555
	Zn1       Li2       3.02(4) 1_555  33_555
	Zn1       Li3       3.045(10) 1_555  12_656
	Li2       Li1       0.953(10) 1_555   1_555
	Li2       Zn1       0.953(10) 1_555   1_555
	Li2       Li1       0.953(10) 1_555  20_555
	Li2       Zn1       0.953(10) 1_555  20_555
	Li2       Li5       1.93(3) 1_555  29_555
	Li2       Li5       1.93(3) 1_555  48_555
	Li2       Li5       1.93(3) 1_555   1_555
	Li2       Li5       1.93(3) 1_555  20_555
	Li2       Li3       2.20(4) 1_555  12_656
	Li2       Li3       2.20(4) 1_555   1_555
	Li2       S2        2.23(4) 1_555   1_555
	Li2       S2        2.23(4) 1_555  29_555
	Li2       S1        2.45(6) 1_555   1_555
	Li2       Zn1       3.02(4) 1_555  16_555
	Li2       Li1       3.02(4) 1_555  16_555
	Li2       Li1       3.02(4) 1_555  23_555
	Li2       Zn1       3.02(4) 1_555  23_555
	Li2       Zn1       3.02(4) 1_555  26_555
	Li2       Li1       3.02(4) 1_555  26_555
	Li2       Zn1       3.02(4) 1_555  33_555
	Li2       Li1       3.02(4) 1_555  33_555
	Li3       Zn1       1.643(5) 1_555   1_555
	Li3       Li1       1.643(5) 1_555   1_555
	Li3       Zn1       1.643(5) 1_555  37_456
	Li3       Li1       1.643(5) 1_555  37_456
	Li3       Zn1       1.643(5) 1_555  22_566
	Li3       Li1       1.643(5) 1_555  22_566
	Li3       Li2       2.20(4) 1_555  37_456
	Li3       Li2       2.20(4) 1_555   1_555
	Li3       Li2       2.20(4) 1_555  18_566
	Li3       S3        2.23(2) 1_555   1_555
	Li3       Li5       2.27(3) 1_555   3_556
	Li3       Li5       2.27(3) 1_555  29_555
	Li3       Li5       2.27(3) 1_555  32_556
	Li3       Li5       2.27(3) 1_555  22_566
	Li3       Li5       2.27(3) 1_555   1_555
	Li3       Li5       2.27(3) 1_555   4_556
	Li3       S2        2.518(12) 1_555  18_566
	Li3       S2        2.518(12) 1_555   1_555
	Li3       S2        2.518(12) 1_555  29_555
	Li3       Li1       3.045(10) 1_555  38_456
	Li3       Zn1       3.045(10) 1_555  20_555
	Li3       Zn1       3.045(10) 1_555  38_456
	Li3       Li1       3.045(10) 1_555  20_555
	Li3       Zn1       3.045(10) 1_555  18_566
	Li3       Li1       3.045(10) 1_555  18_566
	Li5       Zn1       1.281(14) 1_555  33_555
	Li5       Li1       1.281(14) 1_555  33_555
	Li5       Zn1       1.281(14) 1_555   1_555
	Li5       Li1       1.281(14) 1_555   1_555
	Li5       Li2       1.93(3) 1_555   1_555
	Li5       Li2       1.93(3) 1_555  33_555
	Li5       Li5       1.99(8) 1_555  23_555
	Li5       Li5       1.99(8) 1_555  29_555
	Li5       Li5       2.11(9) 1_555   4_556
	Li5       Li3       2.27(3) 1_555   2_565
	Li5       Li3       2.27(3) 1_555   1_555
	Li5       S3        2.40(5) 1_555   1_555
	Li5       S1        2.52(5) 1_555   1_555
	Li5       Zn1       2.52(5) 1_555  23_555
	Li5       Li1       2.52(5) 1_555  23_555
	Li5       S2        2.61(4) 1_555   1_555
	Li5       S2        2.61(4) 1_555   4_556
	Li5       Zn1       2.71(3) 1_555  20_555
	Li5       Li1       2.71(3) 1_555  20_555
	Li5       Zn1       2.71(3) 1_555  34_555
	Li5       Li1       2.71(3) 1_555  34_555
	Li5       Zn1       2.76(4) 1_555   4_556
	Li5       Li1       2.76(4) 1_555   4_556
	Li5       Zn1       2.76(4) 1_555  37_456
	Li5       Li1       2.76(4) 1_555  37_456
	Li5       Li5       3.00(8) 1_555  20_555
	Li5       Li5       3.00(8) 1_555  60_555
	Li5       Si1       3.06(5) 1_555   1_555
	loop_
		_geom_angle_atom_site_label_1
		_geom_angle_atom_site_label_2
		_geom_angle_atom_site_label_3
		_geom_angle
		_geom_angle_site_symmetry_1
		_geom_angle_site_symmetry_2
		_geom_angle_site_symmetry_3
	Li2       S1        Li2        90.000   33_555 1_555  26_555
	Li2       S1        Li2        90.000    1_555 1_555  33_555
	Li2       S1        Li2        90.000    1_555 1_555  26_555
	Li2       S1        Li2        180.000  52_555 1_555   1_555
	Li2       S1        Li2        90.000   52_555 1_555  33_555
	Li2       S1        Li2        90.000   52_555 1_555  26_555
	Li2       S1        Li2        90.000   19_555 1_555  52_555
	Li2       S1        Li2        90.000   19_555 1_555   1_555
	Li2       S1        Li2        90.000   19_555 1_555  33_555
	Li2       S1        Li2        180.000  19_555 1_555  26_555
	Li2       S1        Li2        90.000   15_555 1_555  19_555
	Li2       S1        Li2        90.000   15_555 1_555  52_555
	Li2       S1        Li2        90.000   15_555 1_555   1_555
	Li2       S1        Li2        180.0000000(5) 15_555 1_555  33_555
	Li2       S1        Li2        90.000   15_555 1_555  26_555
	Li5       S1        Li2        45.58(17) 15_555 1_555  15_555
	Li5       S1        Li2        81.8(11) 15_555 1_555  19_555
	Li5       S1        Li2        45.58(17) 15_555 1_555  52_555
	Li5       S1        Li2        134.42(17) 15_555 1_555   1_555
	Li5       S1        Li2        134.42(17) 15_555 1_555  33_555
	Li5       S1        Li2        98.2(11) 15_555 1_555  26_555
	Li5       S1        Li5        73.1(17) 16_555 1_555  15_555
	Li5       S1        Li2        45.58(17) 16_555 1_555  15_555
	Li5       S1        Li2        134.42(17) 16_555 1_555  19_555
	Li5       S1        Li2        98.2(11) 16_555 1_555  52_555
	Li5       S1        Li2        81.8(11) 16_555 1_555   1_555
	Li5       S1        Li2        134.42(17) 16_555 1_555  33_555
	Li5       S1        Li2        45.58(17) 16_555 1_555  26_555
	Li5       S1        Li5        164(2) 23_555 1_555  16_555
	Li5       S1        Li5        119.3(2) 23_555 1_555  15_555
	Li5       S1        Li2        134.42(17) 23_555 1_555  15_555
	Li5       S1        Li2        45.58(17) 23_555 1_555  19_555
	Li5       S1        Li2        98.2(11) 23_555 1_555  52_555
	Li5       S1        Li2        81.8(11) 23_555 1_555   1_555
	Li5       S1        Li2        45.58(17) 23_555 1_555  33_555
	Li5       S1        Li2        134.42(17) 23_555 1_555  26_555
	Li5       S1        Li5        119.3(2) 20_555 1_555  23_555
	Li5       S1        Li5        46.4(18) 20_555 1_555  16_555
	Li5       S1        Li5        119.3(2) 20_555 1_555  15_555
	Li5       S1        Li2        81.8(11) 20_555 1_555  15_555
	Li5       S1        Li2        134.42(17) 20_555 1_555  19_555
	Li5       S1        Li2        134.42(17) 20_555 1_555  52_555
	Li5       S1        Li2        45.58(17) 20_555 1_555   1_555
	Li5       S1        Li2        98.2(11) 20_555 1_555  33_555
	Li5       S1        Li2        45.58(17) 20_555 1_555  26_555
	Li5       S1        Li5        164(2) 19_555 1_555  20_555
	Li5       S1        Li5        73.1(17) 19_555 1_555  23_555
	Li5       S1        Li5        119.3(2) 19_555 1_555  16_555
	Li5       S1        Li5        46.4(18) 19_555 1_555  15_555
	Li5       S1        Li2        81.8(11) 19_555 1_555  15_555
	Li5       S1        Li2        45.58(17) 19_555 1_555  19_555
	Li5       S1        Li2        45.58(17) 19_555 1_555  52_555
	Li5       S1        Li2        134.42(17) 19_555 1_555   1_555
	Li5       S1        Li2        98.2(11) 19_555 1_555  33_555
	Li5       S1        Li2        134.42(17) 19_555 1_555  26_555
	Li5       S1        Li5        119.3(2)  1_555 1_555  19_555
	Li5       S1        Li5        73.1(17)  1_555 1_555  20_555
	Li5       S1        Li5        46.4(18)  1_555 1_555  23_555
	Li5       S1        Li5        119.3(2)  1_555 1_555  16_555
	Li5       S1        Li5        164(2)  1_555 1_555  15_555
	Li5       S1        Li2        134.42(17)  1_555 1_555  15_555
	Li5       S1        Li2        81.8(11)  1_555 1_555  19_555
	Li5       S1        Li2        134.42(17)  1_555 1_555  52_555
	Li5       S1        Li2        45.58(17)  1_555 1_555   1_555
	Li5       S1        Li2        45.58(17)  1_555 1_555  33_555
	Li5       S1        Li2        98.2(11)  1_555 1_555  26_555
	Li5       S1        Li5        46.4(18) 29_555 1_555   1_555
	Li5       S1        Li5        91.2(3) 29_555 1_555  19_555
	Li5       S1        Li5        91.2(3) 29_555 1_555  20_555
	Li5       S1        Li5        46.4(18) 29_555 1_555  23_555
	Li5       S1        Li5        119.3(2) 29_555 1_555  16_555
	Li5       S1        Li5        119.3(2) 29_555 1_555  15_555
	Li5       S1        Li2        98.2(11) 29_555 1_555  15_555
	Li5       S1        Li2        45.58(17) 29_555 1_555  19_555
	Li5       S1        Li2        134.42(17) 29_555 1_555  52_555
	Li5       S1        Li2        45.58(17) 29_555 1_555   1_555
	Li5       S1        Li2        81.8(11) 29_555 1_555  33_555
	Li5       S1        Li2        134.42(17) 29_555 1_555  26_555
	Li5       S1        Li5        73.1(17) 48_555 1_555  29_555
	Li5       S1        Li5        91.2(3) 48_555 1_555   1_555
	Li5       S1        Li5        119.3(2) 48_555 1_555  19_555
	Li5       S1        Li5        46.4(18) 48_555 1_555  20_555
	Li5       S1        Li5        119.3(2) 48_555 1_555  23_555
	Li5       S1        Li5        46.4(18) 48_555 1_555  16_555
	Li5       S1        Li5        91.2(3) 48_555 1_555  15_555
	Li5       S1        Li2        45.58(17) 48_555 1_555  15_555
	Li5       S1        Li2        98.2(11) 48_555 1_555  19_555
	Li5       S1        Li2        134.42(17) 48_555 1_555  52_555
	Li5       S1        Li2        45.58(17) 48_555 1_555   1_555
	Li5       S1        Li2        134.42(17) 48_555 1_555  33_555
	Li5       S1        Li2        81.8(11) 48_555 1_555  26_555
	Li5       S1        Li5        73.1(17) 51_555 1_555  48_555
	Li5       S1        Li5        73.1(17) 51_555 1_555  29_555
	Li5       S1        Li5        119.3(2) 51_555 1_555   1_555
	Li5       S1        Li5        46.4(18) 51_555 1_555  19_555
	Li5       S1        Li5        119.3(2) 51_555 1_555  20_555
	Li5       S1        Li5        91.2(3) 51_555 1_555  23_555
	Li5       S1        Li5        91.2(3) 51_555 1_555  16_555
	Li5       S1        Li5        46.4(18) 51_555 1_555  15_555
	Li5       S1        Li2        45.58(17) 51_555 1_555  15_555
	Li5       S1        Li2        45.58(17) 51_555 1_555  19_555
	Li5       S1        Li2        81.8(11) 51_555 1_555  52_555
	Li5       S1        Li2        98.2(11) 51_555 1_555   1_555
	Li5       S1        Li2        134.42(17) 51_555 1_555  33_555
	Li5       S1        Li2        134.42(17) 51_555 1_555  26_555
	Li5       S1        Li5        119.3(2) 30_555 1_555  51_555
	Li5       S1        Li5        119.3(2) 30_555 1_555  48_555
	Li5       S1        Li5        164(2) 30_555 1_555  29_555
	Li5       S1        Li5        119.3(2) 30_555 1_555   1_555
	Li5       S1        Li5        91.2(3) 30_555 1_555  19_555
	Li5       S1        Li5        91.2(3) 30_555 1_555  20_555
	Li5       S1        Li5        119.3(2) 30_555 1_555  23_555
	Li5       S1        Li5        73.1(17) 30_555 1_555  16_555
	Li5       S1        Li5        73.1(17) 30_555 1_555  15_555
	Li5       S1        Li2        98.2(11) 30_555 1_555  15_555
	Li5       S1        Li2        134.42(17) 30_555 1_555  19_555
	Li5       S1        Li2        45.58(17) 30_555 1_555  52_555
	Li5       S1        Li2        134.42(17) 30_555 1_555   1_555
	Li5       S1        Li2        81.8(11) 30_555 1_555  33_555
	Li5       S1        Li2        45.58(17) 30_555 1_555  26_555
	Li5       S1        Li5        46.4(18) 60_555 1_555  30_555
	Li5       S1        Li5        164(2) 60_555 1_555  51_555
	Li5       S1        Li5        119.3(2) 60_555 1_555  48_555
	Li5       S1        Li5        119.3(2) 60_555 1_555  29_555
	Li5       S1        Li5        73.1(17) 60_555 1_555   1_555
	Li5       S1        Li5        119.3(2) 60_555 1_555  19_555
	Li5       S1        Li5        73.1(17) 60_555 1_555  20_555
	Li5       S1        Li5        91.2(3) 60_555 1_555  23_555
	Li5       S1        Li5        91.2(3) 60_555 1_555  16_555
	Li5       S1        Li5        119.3(2) 60_555 1_555  15_555
	Li5       S1        Li2        134.42(17) 60_555 1_555  15_555
	Li5       S1        Li2        134.42(17) 60_555 1_555  19_555
	Li5       S1        Li2        81.8(11) 60_555 1_555  52_555
	Li5       S1        Li2        98.2(11) 60_555 1_555   1_555
	Li5       S1        Li2        45.58(17) 60_555 1_555  33_555
	Li5       S1        Li2        45.58(17) 60_555 1_555  26_555
	Li5       S1        Li5        46.4(18) 34_555 1_555  60_555
	Li5       S1        Li5        46.4(18) 34_555 1_555  30_555
	Li5       S1        Li5        119.3(2) 34_555 1_555  51_555
	Li5       S1        Li5        164(2) 34_555 1_555  48_555
	Li5       S1        Li5        119.3(2) 34_555 1_555  29_555
	Li5       S1        Li5        91.2(3) 34_555 1_555   1_555
	Li5       S1        Li5        73.1(17) 34_555 1_555  19_555
	Li5       S1        Li5        119.3(2) 34_555 1_555  20_555
	Li5       S1        Li5        73.1(17) 34_555 1_555  23_555
	Li5       S1        Li5        119.3(2) 34_555 1_555  16_555
	Li5       S1        Li5        91.2(3) 34_555 1_555  15_555
	Li5       S1        Li2        134.42(17) 34_555 1_555  15_555
	Li5       S1        Li2        98.2(11) 34_555 1_555  19_555
	Li5       S1        Li2        45.58(17) 34_555 1_555  52_555
	Li5       S1        Li2        134.42(17) 34_555 1_555   1_555
	Li5       S1        Li2        45.58(17) 34_555 1_555  33_555
	Li5       S1        Li2        81.8(11) 34_555 1_555  26_555
	Li1       S1        Li5        64.7(4) 33_555 1_555  34_555
	Li1       S1        Li5        64.7(4) 33_555 1_555  60_555
	Li1       S1        Li5        103.8(11) 33_555 1_555  30_555
	Li1       S1        Li5        120.1(2) 33_555 1_555  51_555
	Li1       S1        Li5        120.1(2) 33_555 1_555  48_555
	Li1       S1        Li5        59.9(11) 33_555 1_555  29_555
	Li1       S1        Li5        29.3(3) 33_555 1_555   1_555
	Li1       S1        Li5        97.6(10) 33_555 1_555  19_555
	Li1       S1        Li5        97.6(10) 33_555 1_555  20_555
	Li1       S1        Li5        29.3(3) 33_555 1_555  23_555
	Li1       S1        Li5        142.8(7) 33_555 1_555  16_555
	Li1       S1        Li5        142.8(7) 33_555 1_555  15_555
	Li1       S1        Li2        158.06(8) 33_555 1_555  15_555
	Li1       S1        Li2        74.68(6) 33_555 1_555  19_555
	Li1       S1        Li2        105.32(6) 33_555 1_555  52_555
	Li1       S1        Li2        74.68(6) 33_555 1_555   1_555
	Li1       S1        Li2        21.94(8) 33_555 1_555  33_555
	Li1       S1        Li2        105.32(6) 33_555 1_555  26_555
	Zn1       S1        Li1        0.000    33_555 1_555  33_555
	Zn1       S1        Li5        64.7(4) 33_555 1_555  34_555
	Zn1       S1        Li5        64.7(4) 33_555 1_555  60_555
	Zn1       S1        Li5        103.8(11) 33_555 1_555  30_555
	Zn1       S1        Li5        120.1(2) 33_555 1_555  51_555
	Zn1       S1        Li5        120.1(2) 33_555 1_555  48_555
	Zn1       S1        Li5        59.9(11) 33_555 1_555  29_555
	Zn1       S1        Li5        29.3(3) 33_555 1_555   1_555
	Zn1       S1        Li5        97.6(10) 33_555 1_555  19_555
	Zn1       S1        Li5        97.6(10) 33_555 1_555  20_555
	Zn1       S1        Li5        29.3(3) 33_555 1_555  23_555
	Zn1       S1        Li5        142.8(7) 33_555 1_555  16_555
	Zn1       S1        Li5        142.8(7) 33_555 1_555  15_555
	Zn1       S1        Li2        158.06(8) 33_555 1_555  15_555
	Zn1       S1        Li2        74.68(6) 33_555 1_555  19_555
	Zn1       S1        Li2        105.32(6) 33_555 1_555  52_555
	Zn1       S1        Li2        74.68(6) 33_555 1_555   1_555
	Zn1       S1        Li2        21.94(8) 33_555 1_555  33_555
	Zn1       S1        Li2        105.32(6) 33_555 1_555  26_555
	Zn1       S1        Zn1        114.85(7) 26_555 1_555  33_555
	Zn1       S1        Li1        114.85(7) 26_555 1_555  33_555
	Zn1       S1        Li5        103.8(11) 26_555 1_555  34_555
	Zn1       S1        Li5        64.7(4) 26_555 1_555  60_555
	Zn1       S1        Li5        64.7(4) 26_555 1_555  30_555
	Zn1       S1        Li5        120.1(2) 26_555 1_555  51_555
	Zn1       S1        Li5        59.9(11) 26_555 1_555  48_555
	Zn1       S1        Li5        120.1(2) 26_555 1_555  29_555
	Zn1       S1        Li5        97.6(10) 26_555 1_555   1_555
	Zn1       S1        Li5        142.8(7) 26_555 1_555  19_555
	Zn1       S1        Li5        29.3(3) 26_555 1_555  20_555
	Zn1       S1        Li5        142.8(7) 26_555 1_555  23_555
	Zn1       S1        Li5        29.3(3) 26_555 1_555  16_555
	Zn1       S1        Li5        97.6(10) 26_555 1_555  15_555
	Zn1       S1        Li2        74.68(6) 26_555 1_555  15_555
	Zn1       S1        Li2        158.06(8) 26_555 1_555  19_555
	Zn1       S1        Li2        105.32(6) 26_555 1_555  52_555
	Zn1       S1        Li2        74.68(6) 26_555 1_555   1_555
	Zn1       S1        Li2        105.32(6) 26_555 1_555  33_555
	Zn1       S1        Li2        21.94(8) 26_555 1_555  26_555
	Li1       S1        Zn1        0.000    26_555 1_555  26_555
	Li1       S1        Zn1        114.85(7) 26_555 1_555  33_555
	Li1       S1        Li1        114.85(7) 26_555 1_555  33_555
	Li1       S1        Li5        103.8(11) 26_555 1_555  34_555
	Li1       S1        Li5        64.7(4) 26_555 1_555  60_555
	Li1       S1        Li5        64.7(4) 26_555 1_555  30_555
	Li1       S1        Li5        120.1(2) 26_555 1_555  51_555
	Li1       S1        Li5        59.9(11) 26_555 1_555  48_555
	Li1       S1        Li5        120.1(2) 26_555 1_555  29_555
	Li1       S1        Li5        97.6(10) 26_555 1_555   1_555
	Li1       S1        Li5        142.8(7) 26_555 1_555  19_555
	Li1       S1        Li5        29.3(3) 26_555 1_555  20_555
	Li1       S1        Li5        142.8(7) 26_555 1_555  23_555
	Li1       S1        Li5        29.3(3) 26_555 1_555  16_555
	Li1       S1        Li5        97.6(10) 26_555 1_555  15_555
	Li1       S1        Li2        74.68(6) 26_555 1_555  15_555
	Li1       S1        Li2        158.06(8) 26_555 1_555  19_555
	Li1       S1        Li2        105.32(6) 26_555 1_555  52_555
	Li1       S1        Li2        74.68(6) 26_555 1_555   1_555
	Li1       S1        Li2        105.32(6) 26_555 1_555  33_555
	Li1       S1        Li2        21.94(8) 26_555 1_555  26_555
	Zn1       S1        Li1        114.85(7) 52_555 1_555  26_555
	Zn1       S1        Zn1        114.85(7) 52_555 1_555  26_555
	Zn1       S1        Zn1        114.85(7) 52_555 1_555  33_555
	Zn1       S1        Li1        114.85(7) 52_555 1_555  33_555
	Zn1       S1        Li5        64.7(4) 52_555 1_555  34_555
	Zn1       S1        Li5        103.8(11) 52_555 1_555  60_555
	Zn1       S1        Li5        64.7(4) 52_555 1_555  30_555
	Zn1       S1        Li5        59.9(11) 52_555 1_555  51_555
	Zn1       S1        Li5        120.1(2) 52_555 1_555  48_555
	Zn1       S1        Li5        120.1(2) 52_555 1_555  29_555
	Zn1       S1        Li5        142.8(7) 52_555 1_555   1_555
	Zn1       S1        Li5        29.3(3) 52_555 1_555  19_555
	Zn1       S1        Li5        142.8(7) 52_555 1_555  20_555
	Zn1       S1        Li5        97.6(10) 52_555 1_555  23_555
	Zn1       S1        Li5        97.6(10) 52_555 1_555  16_555
	Zn1       S1        Li5        29.3(3) 52_555 1_555  15_555
	Zn1       S1        Li2        74.68(6) 52_555 1_555  15_555
	Zn1       S1        Li2        74.68(6) 52_555 1_555  19_555
	Zn1       S1        Li2        21.94(8) 52_555 1_555  52_555
	Zn1       S1        Li2        158.06(8) 52_555 1_555   1_555
	Zn1       S1        Li2        105.32(6) 52_555 1_555  33_555
	Zn1       S1        Li2        105.32(6) 52_555 1_555  26_555
	Li1       S1        Zn1        0.000    52_555 1_555  52_555
	Li1       S1        Li1        114.85(7) 52_555 1_555  26_555
	Li1       S1        Zn1        114.85(7) 52_555 1_555  26_555
	Li1       S1        Zn1        114.85(7) 52_555 1_555  33_555
	Li1       S1        Li1        114.85(7) 52_555 1_555  33_555
	Li1       S1        Li5        64.7(4) 52_555 1_555  34_555
	Li1       S1        Li5        103.8(11) 52_555 1_555  60_555
	Li1       S1        Li5        64.7(4) 52_555 1_555  30_555
	Li1       S1        Li5        59.9(11) 52_555 1_555  51_555
	Li1       S1        Li5        120.1(2) 52_555 1_555  48_555
	Li1       S1        Li5        120.1(2) 52_555 1_555  29_555
	Li1       S1        Li5        142.8(7) 52_555 1_555   1_555
	Li1       S1        Li5        29.3(3) 52_555 1_555  19_555
	Li1       S1        Li5        142.8(7) 52_555 1_555  20_555
	Li1       S1        Li5        97.6(10) 52_555 1_555  23_555
	Li1       S1        Li5        97.6(10) 52_555 1_555  16_555
	Li1       S1        Li5        29.3(3) 52_555 1_555  15_555
	Li1       S1        Li2        74.68(6) 52_555 1_555  15_555
	Li1       S1        Li2        74.68(6) 52_555 1_555  19_555
	Li1       S1        Li2        21.94(8) 52_555 1_555  52_555
	Li1       S1        Li2        158.06(8) 52_555 1_555   1_555
	Li1       S1        Li2        105.32(6) 52_555 1_555  33_555
	Li1       S1        Li2        105.32(6) 52_555 1_555  26_555
	Zn1       S1        Li1        55.95(14) 19_555 1_555  52_555
	Zn1       S1        Zn1        55.95(14) 19_555 1_555  52_555
	Zn1       S1        Li1        149.36(11) 19_555 1_555  26_555
	Zn1       S1        Zn1        149.36(11) 19_555 1_555  26_555
	Zn1       S1        Zn1        94.00(3) 19_555 1_555  33_555
	Zn1       S1        Li1        94.00(3) 19_555 1_555  33_555
	Zn1       S1        Li5        97.6(10) 19_555 1_555  34_555
	Zn1       S1        Li5        142.8(7) 19_555 1_555  60_555
	Zn1       S1        Li5        120.1(2) 19_555 1_555  30_555
	Zn1       S1        Li5        29.3(3) 19_555 1_555  51_555
	Zn1       S1        Li5        97.6(10) 19_555 1_555  48_555
	Zn1       S1        Li5        64.7(4) 19_555 1_555  29_555
	Zn1       S1        Li5        103.8(11) 19_555 1_555   1_555
	Zn1       S1        Li5        29.3(3) 19_555 1_555  19_555
	Zn1       S1        Li5        142.8(7) 19_555 1_555  20_555
	Zn1       S1        Li5        64.7(4) 19_555 1_555  23_555
	Zn1       S1        Li5        120.1(2) 19_555 1_555  16_555
	Zn1       S1        Li5        59.9(11) 19_555 1_555  15_555
	Zn1       S1        Li2        74.68(6) 19_555 1_555  15_555
	Zn1       S1        Li2        21.94(8) 19_555 1_555  19_555
	Zn1       S1        Li2        74.68(6) 19_555 1_555  52_555
	Zn1       S1        Li2        105.32(6) 19_555 1_555   1_555
	Zn1       S1        Li2        105.32(6) 19_555 1_555  33_555
	Zn1       S1        Li2        158.06(8) 19_555 1_555  26_555
	Li1       S1        Zn1        0.000    19_555 1_555  19_555
	Li1       S1        Li1        55.95(14) 19_555 1_555  52_555
	Li1       S1        Zn1        55.95(14) 19_555 1_555  52_555
	Li1       S1        Li1        149.36(11) 19_555 1_555  26_555
	Li1       S1        Zn1        149.36(11) 19_555 1_555  26_555
	Li1       S1        Zn1        94.00(3) 19_555 1_555  33_555
	Li1       S1        Li1        94.00(3) 19_555 1_555  33_555
	Li1       S1        Li5        97.6(10) 19_555 1_555  34_555
	Li1       S1        Li5        142.8(7) 19_555 1_555  60_555
	Li1       S1        Li5        120.1(2) 19_555 1_555  30_555
	Li1       S1        Li5        29.3(3) 19_555 1_555  51_555
	Li1       S1        Li5        97.6(10) 19_555 1_555  48_555
	Li1       S1        Li5        64.7(4) 19_555 1_555  29_555
	Li1       S1        Li5        103.8(11) 19_555 1_555   1_555
	Li1       S1        Li5        29.3(3) 19_555 1_555  19_555
	Li1       S1        Li5        142.8(7) 19_555 1_555  20_555
	Li1       S1        Li5        64.7(4) 19_555 1_555  23_555
	Li1       S1        Li5        120.1(2) 19_555 1_555  16_555
	Li1       S1        Li5        59.9(11) 19_555 1_555  15_555
	Li1       S1        Li2        74.68(6) 19_555 1_555  15_555
	Li1       S1        Li2        21.94(8) 19_555 1_555  19_555
	Li1       S1        Li2        74.68(6) 19_555 1_555  52_555
	Li1       S1        Li2        105.32(6) 19_555 1_555   1_555
	Li1       S1        Li2        105.32(6) 19_555 1_555  33_555
	Li1       S1        Li2        158.06(8) 19_555 1_555  26_555
	Zn1       S1        Li1        94.00(3)  1_555 1_555  19_555
	Zn1       S1        Zn1        94.00(3)  1_555 1_555  19_555
	Zn1       S1        Li1        149.36(11)  1_555 1_555  52_555
	Zn1       S1        Zn1        149.36(11)  1_555 1_555  52_555
	Zn1       S1        Li1        94.00(3)  1_555 1_555  26_555
	Zn1       S1        Zn1        94.00(3)  1_555 1_555  26_555
	Zn1       S1        Zn1        55.95(14)  1_555 1_555  33_555
	Zn1       S1        Li1        55.95(14)  1_555 1_555  33_555
	Zn1       S1        Li5        120.1(2)  1_555 1_555  34_555
	Zn1       S1        Li5        97.6(10)  1_555 1_555  60_555
	Zn1       S1        Li5        142.8(7)  1_555 1_555  30_555
	Zn1       S1        Li5        97.6(10)  1_555 1_555  51_555
	Zn1       S1        Li5        64.7(4)  1_555 1_555  48_555
	Zn1       S1        Li5        29.3(3)  1_555 1_555  29_555
	Zn1       S1        Li5        29.3(3)  1_555 1_555   1_555
	Zn1       S1        Li5        120.1(2)  1_555 1_555  19_555
	Zn1       S1        Li5        64.7(4)  1_555 1_555  20_555
	Zn1       S1        Li5        59.9(11)  1_555 1_555  23_555
	Zn1       S1        Li5        103.8(11)  1_555 1_555  16_555
	Zn1       S1        Li5        142.8(7)  1_555 1_555  15_555
	Zn1       S1        Li2        105.32(6)  1_555 1_555  15_555
	Zn1       S1        Li2        74.68(6)  1_555 1_555  19_555
	Zn1       S1        Li2        158.06(8)  1_555 1_555  52_555
	Zn1       S1        Li2        21.94(8)  1_555 1_555   1_555
	Zn1       S1        Li2        74.68(6)  1_555 1_555  33_555
	Zn1       S1        Li2        105.32(6)  1_555 1_555  26_555
	Li1       S1        Zn1        0.000     1_555 1_555   1_555
	Li1       S1        Li1        94.00(3)  1_555 1_555  19_555
	Li1       S1        Zn1        94.00(3)  1_555 1_555  19_555
	Li1       S1        Li1        149.36(11)  1_555 1_555  52_555
	Li1       S1        Zn1        149.36(11)  1_555 1_555  52_555
	Li1       S1        Li1        94.00(3)  1_555 1_555  26_555
	Li1       S1        Zn1        94.00(3)  1_555 1_555  26_555
	Li1       S1        Zn1        55.95(14)  1_555 1_555  33_555
	Li1       S1        Li1        55.95(14)  1_555 1_555  33_555
	Li1       S1        Li5        120.1(2)  1_555 1_555  34_555
	Li1       S1        Li5        97.6(10)  1_555 1_555  60_555
	Li1       S1        Li5        142.8(7)  1_555 1_555  30_555
	Li1       S1        Li5        97.6(10)  1_555 1_555  51_555
	Li1       S1        Li5        64.7(4)  1_555 1_555  48_555
	Li1       S1        Li5        29.3(3)  1_555 1_555  29_555
	Li1       S1        Li5        29.3(3)  1_555 1_555   1_555
	Li1       S1        Li5        120.1(2)  1_555 1_555  19_555
	Li1       S1        Li5        64.7(4)  1_555 1_555  20_555
	Li1       S1        Li5        59.9(11)  1_555 1_555  23_555
	Li1       S1        Li5        103.8(11)  1_555 1_555  16_555
	Li1       S1        Li5        142.8(7)  1_555 1_555  15_555
	Li1       S1        Li2        105.32(6)  1_555 1_555  15_555
	Li1       S1        Li2        74.68(6)  1_555 1_555  19_555
	Li1       S1        Li2        158.06(8)  1_555 1_555  52_555
	Li1       S1        Li2        21.94(8)  1_555 1_555   1_555
	Li1       S1        Li2        74.68(6)  1_555 1_555  33_555
	Li1       S1        Li2        105.32(6)  1_555 1_555  26_555
	Zn1       S1        Li1        114.85(7) 15_555 1_555   1_555
	Zn1       S1        Zn1        114.85(7) 15_555 1_555   1_555
	Zn1       S1        Li1        55.95(14) 15_555 1_555  19_555
	Zn1       S1        Zn1        55.95(14) 15_555 1_555  19_555
	Zn1       S1        Li1        55.95(14) 15_555 1_555  52_555
	Zn1       S1        Zn1        55.95(14) 15_555 1_555  52_555
	Zn1       S1        Li1        94.00(3) 15_555 1_555  26_555
	Zn1       S1        Zn1        94.00(3) 15_555 1_555  26_555
	Zn1       S1        Zn1        149.36(11) 15_555 1_555  33_555
	Zn1       S1        Li1        149.36(11) 15_555 1_555  33_555
	Zn1       S1        Li5        120.1(2) 15_555 1_555  34_555
	Zn1       S1        Li5        142.8(7) 15_555 1_555  60_555
	Zn1       S1        Li5        97.6(10) 15_555 1_555  30_555
	Zn1       S1        Li5        29.3(3) 15_555 1_555  51_555
	Zn1       S1        Li5        64.7(4) 15_555 1_555  48_555
	Zn1       S1        Li5        97.6(10) 15_555 1_555  29_555
	Zn1       S1        Li5        142.8(7) 15_555 1_555   1_555
	Zn1       S1        Li5        59.9(11) 15_555 1_555  19_555
	Zn1       S1        Li5        103.8(11) 15_555 1_555  20_555
	Zn1       S1        Li5        120.1(2) 15_555 1_555  23_555
	Zn1       S1        Li5        64.7(4) 15_555 1_555  16_555
	Zn1       S1        Li5        29.3(3) 15_555 1_555  15_555
	Zn1       S1        Li2        21.94(8) 15_555 1_555  15_555
	Zn1       S1        Li2        74.68(6) 15_555 1_555  19_555
	Zn1       S1        Li2        74.68(6) 15_555 1_555  52_555
	Zn1       S1        Li2        105.32(6) 15_555 1_555   1_555
	Zn1       S1        Li2        158.06(8) 15_555 1_555  33_555
	Zn1       S1        Li2        105.32(6) 15_555 1_555  26_555
	Li1       S1        Zn1        43.88(17) 16_555 1_555  15_555
	Li1       S1        Li1        94.00(3) 16_555 1_555   1_555
	Li1       S1        Zn1        94.00(3) 16_555 1_555   1_555
	Li1       S1        Li1        94.00(3) 16_555 1_555  19_555
	Li1       S1        Zn1        94.00(3) 16_555 1_555  19_555
	Li1       S1        Li1        94.00(3) 16_555 1_555  52_555
	Li1       S1        Zn1        94.00(3) 16_555 1_555  52_555
	Li1       S1        Li1        55.95(14) 16_555 1_555  26_555
	Li1       S1        Zn1        55.95(14) 16_555 1_555  26_555
	Li1       S1        Zn1        149.36(11) 16_555 1_555  33_555
	Li1       S1        Li1        149.36(11) 16_555 1_555  33_555
	Li1       S1        Li5        142.8(7) 16_555 1_555  34_555
	Li1       S1        Li5        120.1(2) 16_555 1_555  60_555
	Li1       S1        Li5        97.6(10) 16_555 1_555  30_555
	Li1       S1        Li5        64.7(4) 16_555 1_555  51_555
	Li1       S1        Li5        29.3(3) 16_555 1_555  48_555
	Li1       S1        Li5        97.6(10) 16_555 1_555  29_555
	Li1       S1        Li5        120.1(2) 16_555 1_555   1_555
	Li1       S1        Li5        103.8(11) 16_555 1_555  19_555
	Li1       S1        Li5        59.9(11) 16_555 1_555  20_555
	Li1       S1        Li5        142.8(7) 16_555 1_555  23_555
	Li1       S1        Li5        29.3(3) 16_555 1_555  16_555
	Li1       S1        Li5        64.7(4) 16_555 1_555  15_555
	Li1       S1        Li2        21.94(8) 16_555 1_555  15_555
	Li1       S1        Li2        105.32(6) 16_555 1_555  19_555
	Li1       S1        Li2        105.32(6) 16_555 1_555  52_555
	Li1       S1        Li2        74.68(6) 16_555 1_555   1_555
	Li1       S1        Li2        158.06(8) 16_555 1_555  33_555
	Li1       S1        Li2        74.68(6) 16_555 1_555  26_555
	Li1       S1        Li1        43.88(17) 15_555 1_555  16_555
	Li1       S1        Zn1        0.000    15_555 1_555  15_555
	Li1       S1        Li1        114.85(7) 15_555 1_555   1_555
	Li1       S1        Zn1        114.85(7) 15_555 1_555   1_555
	Li1       S1        Li1        55.95(14) 15_555 1_555  19_555
	Li1       S1        Zn1        55.95(14) 15_555 1_555  19_555
	Li1       S1        Li1        55.95(14) 15_555 1_555  52_555
	Li1       S1        Zn1        55.95(14) 15_555 1_555  52_555
	Li1       S1        Li1        94.00(3) 15_555 1_555  26_555
	Li1       S1        Zn1        94.00(3) 15_555 1_555  26_555
	Li1       S1        Zn1        149.36(11) 15_555 1_555  33_555
	Li1       S1        Li1        149.36(11) 15_555 1_555  33_555
	Li1       S1        Li5        120.1(2) 15_555 1_555  34_555
	Li1       S1        Li5        142.8(7) 15_555 1_555  60_555
	Li1       S1        Li5        97.6(10) 15_555 1_555  30_555
	Li1       S1        Li5        29.3(3) 15_555 1_555  51_555
	Li1       S1        Li5        64.7(4) 15_555 1_555  48_555
	Li1       S1        Li5        97.6(10) 15_555 1_555  29_555
	Li1       S1        Li5        142.8(7) 15_555 1_555   1_555
	Li1       S1        Li5        59.9(11) 15_555 1_555  19_555
	Li1       S1        Li5        103.8(11) 15_555 1_555  20_555
	Li1       S1        Li5        120.1(2) 15_555 1_555  23_555
	Li1       S1        Li5        64.7(4) 15_555 1_555  16_555
	Li1       S1        Li5        29.3(3) 15_555 1_555  15_555
	Li1       S1        Li2        21.94(8) 15_555 1_555  15_555
	Li1       S1        Li2        74.68(6) 15_555 1_555  19_555
	Li1       S1        Li2        74.68(6) 15_555 1_555  52_555
	Li1       S1        Li2        105.32(6) 15_555 1_555   1_555
	Li1       S1        Li2        158.06(8) 15_555 1_555  33_555
	Li1       S1        Li2        105.32(6) 15_555 1_555  26_555
	Zn1       S1        Li1        43.88(17) 16_555 1_555  15_555
	Zn1       S1        Li1        0.000    16_555 1_555  16_555
	Zn1       S1        Zn1        43.88(17) 16_555 1_555  15_555
	Zn1       S1        Li1        94.00(3) 16_555 1_555   1_555
	Zn1       S1        Zn1        94.00(3) 16_555 1_555   1_555
	Zn1       S1        Li1        94.00(3) 16_555 1_555  19_555
	Zn1       S1        Zn1        94.00(3) 16_555 1_555  19_555
	Zn1       S1        Li1        94.00(3) 16_555 1_555  52_555
	Zn1       S1        Zn1        94.00(3) 16_555 1_555  52_555
	Zn1       S1        Li1        55.95(14) 16_555 1_555  26_555
	Zn1       S1        Zn1        55.95(14) 16_555 1_555  26_555
	Zn1       S1        Zn1        149.36(11) 16_555 1_555  33_555
	Zn1       S1        Li1        149.36(11) 16_555 1_555  33_555
	Zn1       S1        Li5        142.8(7) 16_555 1_555  34_555
	Zn1       S1        Li5        120.1(2) 16_555 1_555  60_555
	Zn1       S1        Li5        97.6(10) 16_555 1_555  30_555
	Zn1       S1        Li5        64.7(4) 16_555 1_555  51_555
	Zn1       S1        Li5        29.3(3) 16_555 1_555  48_555
	Zn1       S1        Li5        97.6(10) 16_555 1_555  29_555
	Zn1       S1        Li5        120.1(2) 16_555 1_555   1_555
	Zn1       S1        Li5        103.8(11) 16_555 1_555  19_555
	Zn1       S1        Li5        59.9(11) 16_555 1_555  20_555
	Zn1       S1        Li5        142.8(7) 16_555 1_555  23_555
	Zn1       S1        Li5        29.3(3) 16_555 1_555  16_555
	Zn1       S1        Li5        64.7(4) 16_555 1_555  15_555
	Zn1       S1        Li2        21.94(8) 16_555 1_555  15_555
	Zn1       S1        Li2        105.32(6) 16_555 1_555  19_555
	Zn1       S1        Li2        105.32(6) 16_555 1_555  52_555
	Zn1       S1        Li2        74.68(6) 16_555 1_555   1_555
	Zn1       S1        Li2        158.06(8) 16_555 1_555  33_555
	Zn1       S1        Li2        74.68(6) 16_555 1_555  26_555
	Zn1       S1        Zn1        55.95(14) 20_555 1_555  16_555
	Zn1       S1        Li1        94.00(3) 20_555 1_555  15_555
	Zn1       S1        Li1        55.95(14) 20_555 1_555  16_555
	Zn1       S1        Zn1        94.00(3) 20_555 1_555  15_555
	Zn1       S1        Li1        43.88(17) 20_555 1_555   1_555
	Zn1       S1        Zn1        43.88(17) 20_555 1_555   1_555
	Zn1       S1        Li1        114.85(7) 20_555 1_555  19_555
	Zn1       S1        Zn1        114.85(7) 20_555 1_555  19_555
	Zn1       S1        Li1        149.36(11) 20_555 1_555  52_555
	Zn1       S1        Zn1        149.36(11) 20_555 1_555  52_555
	Zn1       S1        Li1        55.95(14) 20_555 1_555  26_555
	Zn1       S1        Zn1        55.95(14) 20_555 1_555  26_555
	Zn1       S1        Zn1        94.00(3) 20_555 1_555  33_555
	Zn1       S1        Li1        94.00(3) 20_555 1_555  33_555
	Zn1       S1        Li5        142.8(7) 20_555 1_555  34_555
	Zn1       S1        Li5        97.6(10) 20_555 1_555  60_555
	Zn1       S1        Li5        120.1(2) 20_555 1_555  30_555
	Zn1       S1        Li5        97.6(10) 20_555 1_555  51_555
	Zn1       S1        Li5        29.3(3) 20_555 1_555  48_555
	Zn1       S1        Li5        64.7(4) 20_555 1_555  29_555
	Zn1       S1        Li5        64.7(4) 20_555 1_555   1_555
	Zn1       S1        Li5        142.8(7) 20_555 1_555  19_555
	Zn1       S1        Li5        29.3(3) 20_555 1_555  20_555
	Zn1       S1        Li5        103.8(11) 20_555 1_555  23_555
	Zn1       S1        Li5        59.9(11) 20_555 1_555  16_555
	Zn1       S1        Li5        120.1(2) 20_555 1_555  15_555
	Zn1       S1        Li2        74.68(6) 20_555 1_555  15_555
	Zn1       S1        Li2        105.32(6) 20_555 1_555  19_555
	Zn1       S1        Li2        158.06(8) 20_555 1_555  52_555
	Zn1       S1        Li2        21.94(8) 20_555 1_555   1_555
	Zn1       S1        Li2        105.32(6) 20_555 1_555  33_555
	Zn1       S1        Li2        74.68(6) 20_555 1_555  26_555
	Li1       S1        Zn1        0.000    20_555 1_555  20_555
	Li1       S1        Zn1        55.95(14) 20_555 1_555  16_555
	Li1       S1        Li1        94.00(3) 20_555 1_555  15_555
	Li1       S1        Li1        55.95(14) 20_555 1_555  16_555
	Li1       S1        Zn1        94.00(3) 20_555 1_555  15_555
	Li1       S1        Li1        43.88(17) 20_555 1_555   1_555
	Li1       S1        Zn1        43.88(17) 20_555 1_555   1_555
	Li1       S1        Li1        114.85(7) 20_555 1_555  19_555
	Li1       S1        Zn1        114.85(7) 20_555 1_555  19_555
	Li1       S1        Li1        149.36(11) 20_555 1_555  52_555
	Li1       S1        Zn1        149.36(11) 20_555 1_555  52_555
	Li1       S1        Li1        55.95(14) 20_555 1_555  26_555
	Li1       S1        Zn1        55.95(14) 20_555 1_555  26_555
	Li1       S1        Zn1        94.00(3) 20_555 1_555  33_555
	Li1       S1        Li1        94.00(3) 20_555 1_555  33_555
	Li1       S1        Li5        142.8(7) 20_555 1_555  34_555
	Li1       S1        Li5        97.6(10) 20_555 1_555  60_555
	Li1       S1        Li5        120.1(2) 20_555 1_555  30_555
	Li1       S1        Li5        97.6(10) 20_555 1_555  51_555
	Li1       S1        Li5        29.3(3) 20_555 1_555  48_555
	Li1       S1        Li5        64.7(4) 20_555 1_555  29_555
	Li1       S1        Li5        64.7(4) 20_555 1_555   1_555
	Li1       S1        Li5        142.8(7) 20_555 1_555  19_555
	Li1       S1        Li5        29.3(3) 20_555 1_555  20_555
	Li1       S1        Li5        103.8(11) 20_555 1_555  23_555
	Li1       S1        Li5        59.9(11) 20_555 1_555  16_555
	Li1       S1        Li5        120.1(2) 20_555 1_555  15_555
	Li1       S1        Li2        74.68(6) 20_555 1_555  15_555
	Li1       S1        Li2        105.32(6) 20_555 1_555  19_555
	Li1       S1        Li2        158.06(8) 20_555 1_555  52_555
	Li1       S1        Li2        21.94(8) 20_555 1_555   1_555
	Li1       S1        Li2        105.32(6) 20_555 1_555  33_555
	Li1       S1        Li2        74.68(6) 20_555 1_555  26_555
	Li1       S1        Li1        94.00(3) 23_555 1_555  20_555
	Li1       S1        Zn1        94.00(3) 23_555 1_555  20_555
	Li1       S1        Zn1        114.85(7) 23_555 1_555  16_555
	Li1       S1        Li1        94.00(3) 23_555 1_555  15_555
	Li1       S1        Li1        114.85(7) 23_555 1_555  16_555
	Li1       S1        Zn1        94.00(3) 23_555 1_555  15_555
	Li1       S1        Li1        55.95(14) 23_555 1_555   1_555
	Li1       S1        Zn1        55.95(14) 23_555 1_555   1_555
	Li1       S1        Li1        43.88(17) 23_555 1_555  19_555
	Li1       S1        Zn1        43.88(17) 23_555 1_555  19_555
	Li1       S1        Li1        94.00(3) 23_555 1_555  52_555
	Li1       S1        Zn1        94.00(3) 23_555 1_555  52_555
	Li1       S1        Li1        149.36(11) 23_555 1_555  26_555
	Li1       S1        Zn1        149.36(11) 23_555 1_555  26_555
	Li1       S1        Zn1        55.95(14) 23_555 1_555  33_555
	Li1       S1        Li1        55.95(14) 23_555 1_555  33_555
	Li1       S1        Li5        97.6(10) 23_555 1_555  34_555
	Li1       S1        Li5        120.1(2) 23_555 1_555  60_555
	Li1       S1        Li5        142.8(7) 23_555 1_555  30_555
	Li1       S1        Li5        64.7(4) 23_555 1_555  51_555
	Li1       S1        Li5        97.6(10) 23_555 1_555  48_555
	Li1       S1        Li5        29.3(3) 23_555 1_555  29_555
	Li1       S1        Li5        59.9(11) 23_555 1_555   1_555
	Li1       S1        Li5        64.7(4) 23_555 1_555  19_555
	Li1       S1        Li5        120.1(2) 23_555 1_555  20_555
	Li1       S1        Li5        29.3(3) 23_555 1_555  23_555
	Li1       S1        Li5        142.8(7) 23_555 1_555  16_555
	Li1       S1        Li5        103.8(11) 23_555 1_555  15_555
	Li1       S1        Li2        105.32(6) 23_555 1_555  15_555
	Li1       S1        Li2        21.94(8) 23_555 1_555  19_555
	Li1       S1        Li2        105.32(6) 23_555 1_555  52_555
	Li1       S1        Li2        74.68(6) 23_555 1_555   1_555
	Li1       S1        Li2        74.68(6) 23_555 1_555  33_555
	Li1       S1        Li2        158.06(8) 23_555 1_555  26_555
	Zn1       S1        Li1        0.000    23_555 1_555  23_555
	Zn1       S1        Li1        94.00(3) 23_555 1_555  20_555
	Zn1       S1        Zn1        94.00(3) 23_555 1_555  20_555
	Zn1       S1        Zn1        114.85(7) 23_555 1_555  16_555
	Zn1       S1        Li1        94.00(3) 23_555 1_555  15_555
	Zn1       S1        Li1        114.85(7) 23_555 1_555  16_555
	Zn1       S1        Zn1        94.00(3) 23_555 1_555  15_555
	Zn1       S1        Li1        55.95(14) 23_555 1_555   1_555
	Zn1       S1        Zn1        55.95(14) 23_555 1_555   1_555
	Zn1       S1        Li1        43.88(17) 23_555 1_555  19_555
	Zn1       S1        Zn1        43.88(17) 23_555 1_555  19_555
	Zn1       S1        Li1        94.00(3) 23_555 1_555  52_555
	Zn1       S1        Zn1        94.00(3) 23_555 1_555  52_555
	Zn1       S1        Li1        149.36(11) 23_555 1_555  26_555
	Zn1       S1        Zn1        149.36(11) 23_555 1_555  26_555
	Zn1       S1        Zn1        55.95(14) 23_555 1_555  33_555
	Zn1       S1        Li1        55.95(14) 23_555 1_555  33_555
	Zn1       S1        Li5        97.6(10) 23_555 1_555  34_555
	Zn1       S1        Li5        120.1(2) 23_555 1_555  60_555
	Zn1       S1        Li5        142.8(7) 23_555 1_555  30_555
	Zn1       S1        Li5        64.7(4) 23_555 1_555  51_555
	Zn1       S1        Li5        97.6(10) 23_555 1_555  48_555
	Zn1       S1        Li5        29.3(3) 23_555 1_555  29_555
	Zn1       S1        Li5        59.9(11) 23_555 1_555   1_555
	Zn1       S1        Li5        64.7(4) 23_555 1_555  19_555
	Zn1       S1        Li5        120.1(2) 23_555 1_555  20_555
	Zn1       S1        Li5        29.3(3) 23_555 1_555  23_555
	Zn1       S1        Li5        142.8(7) 23_555 1_555  16_555
	Zn1       S1        Li5        103.8(11) 23_555 1_555  15_555
	Zn1       S1        Li2        105.32(6) 23_555 1_555  15_555
	Zn1       S1        Li2        21.94(8) 23_555 1_555  19_555
	Zn1       S1        Li2        105.32(6) 23_555 1_555  52_555
	Zn1       S1        Li2        74.68(6) 23_555 1_555   1_555
	Zn1       S1        Li2        74.68(6) 23_555 1_555  33_555
	Zn1       S1        Li2        158.06(8) 23_555 1_555  26_555
	Zn1       S1        Zn1        94.00(3) 34_555 1_555  23_555
	Zn1       S1        Li1        94.00(3) 34_555 1_555  23_555
	Zn1       S1        Li1        114.85(7) 34_555 1_555  20_555
	Zn1       S1        Zn1        114.85(7) 34_555 1_555  20_555
	Zn1       S1        Zn1        149.36(11) 34_555 1_555  16_555
	Zn1       S1        Li1        149.36(11) 34_555 1_555  15_555
	Zn1       S1        Li1        149.36(11) 34_555 1_555  16_555
	Zn1       S1        Zn1        149.36(11) 34_555 1_555  15_555
	Zn1       S1        Li1        94.00(3) 34_555 1_555   1_555
	Zn1       S1        Zn1        94.00(3) 34_555 1_555   1_555
	Zn1       S1        Li1        114.85(7) 34_555 1_555  19_555
	Zn1       S1        Zn1        114.85(7) 34_555 1_555  19_555
	Zn1       S1        Li1        94.00(3) 34_555 1_555  52_555
	Zn1       S1        Zn1        94.00(3) 34_555 1_555  52_555
	Zn1       S1        Li1        94.00(3) 34_555 1_555  26_555
	Zn1       S1        Zn1        94.00(3) 34_555 1_555  26_555
	Zn1       S1        Zn1        43.88(17) 34_555 1_555  33_555
	Zn1       S1        Li1        43.88(17) 34_555 1_555  33_555
	Zn1       S1        Li5        29.3(3) 34_555 1_555  34_555
	Zn1       S1        Li5        29.3(3) 34_555 1_555  60_555
	Zn1       S1        Li5        59.9(11) 34_555 1_555  30_555
	Zn1       S1        Li5        142.8(7) 34_555 1_555  51_555
	Zn1       S1        Li5        142.8(7) 34_555 1_555  48_555
	Zn1       S1        Li5        103.8(11) 34_555 1_555  29_555
	Zn1       S1        Li5        64.7(4) 34_555 1_555   1_555
	Zn1       S1        Li5        97.6(10) 34_555 1_555  19_555
	Zn1       S1        Li5        97.6(10) 34_555 1_555  20_555
	Zn1       S1        Li5        64.7(4) 34_555 1_555  23_555
	Zn1       S1        Li5        120.1(2) 34_555 1_555  16_555
	Zn1       S1        Li5        120.1(2) 34_555 1_555  15_555
	Zn1       S1        Li2        158.06(8) 34_555 1_555  15_555
	Zn1       S1        Li2        105.32(6) 34_555 1_555  19_555
	Zn1       S1        Li2        74.68(6) 34_555 1_555  52_555
	Zn1       S1        Li2        105.32(6) 34_555 1_555   1_555
	Zn1       S1        Li2        21.94(8) 34_555 1_555  33_555
	Zn1       S1        Li2        74.68(6) 34_555 1_555  26_555
	Zn1       S1        Zn1        55.95(14) 56_555 1_555  34_555
	Zn1       S1        Zn1        114.85(7) 56_555 1_555  23_555
	Zn1       S1        Li1        114.85(7) 56_555 1_555  23_555
	Zn1       S1        Li1        149.36(11) 56_555 1_555  20_555
	Zn1       S1        Zn1        149.36(11) 56_555 1_555  20_555
	Zn1       S1        Zn1        114.85(7) 56_555 1_555  16_555
	Zn1       S1        Li1        94.00(3) 56_555 1_555  15_555
	Zn1       S1        Li1        114.85(7) 56_555 1_555  16_555
	Zn1       S1        Zn1        94.00(3) 56_555 1_555  15_555
	Zn1       S1        Li1        149.36(11) 56_555 1_555   1_555
	Zn1       S1        Zn1        149.36(11) 56_555 1_555   1_555
	Zn1       S1        Li1        94.00(3) 56_555 1_555  19_555
	Zn1       S1        Zn1        94.00(3) 56_555 1_555  19_555
	Zn1       S1        Li1        43.88(17) 56_555 1_555  52_555
	Zn1       S1        Zn1        43.88(17) 56_555 1_555  52_555
	Zn1       S1        Li1        94.00(3) 56_555 1_555  26_555
	Zn1       S1        Zn1        94.00(3) 56_555 1_555  26_555
	Zn1       S1        Zn1        94.00(3) 56_555 1_555  33_555
	Zn1       S1        Li1        94.00(3) 56_555 1_555  33_555
	Zn1       S1        Li5        29.3(3) 56_555 1_555  34_555
	Zn1       S1        Li5        59.9(11) 56_555 1_555  60_555
	Zn1       S1        Li5        29.3(3) 56_555 1_555  30_555
	Zn1       S1        Li5        103.8(11) 56_555 1_555  51_555
	Zn1       S1        Li5        142.8(7) 56_555 1_555  48_555
	Zn1       S1        Li5        142.8(7) 56_555 1_555  29_555
	Zn1       S1        Li5        120.1(2) 56_555 1_555   1_555
	Zn1       S1        Li5        64.7(4) 56_555 1_555  19_555
	Zn1       S1        Li5        120.1(2) 56_555 1_555  20_555
	Zn1       S1        Li5        97.6(10) 56_555 1_555  23_555
	Zn1       S1        Li5        97.6(10) 56_555 1_555  16_555
	Zn1       S1        Li5        64.7(4) 56_555 1_555  15_555
	Zn1       S1        Li2        105.32(6) 56_555 1_555  15_555
	Zn1       S1        Li2        105.32(6) 56_555 1_555  19_555
	Zn1       S1        Li2        21.94(8) 56_555 1_555  52_555
	Zn1       S1        Li2        158.06(8) 56_555 1_555   1_555
	Zn1       S1        Li2        74.68(6) 56_555 1_555  33_555
	Zn1       S1        Li2        74.68(6) 56_555 1_555  26_555
	Li1       S1        Zn1        0.000    56_555 1_555  56_555
	Li1       S1        Zn1        55.95(14) 56_555 1_555  34_555
	Li1       S1        Zn1        114.85(7) 56_555 1_555  23_555
	Li1       S1        Li1        114.85(7) 56_555 1_555  23_555
	Li1       S1        Li1        149.36(11) 56_555 1_555  20_555
	Li1       S1        Zn1        149.36(11) 56_555 1_555  20_555
	Li1       S1        Zn1        114.85(7) 56_555 1_555  16_555
	Li1       S1        Li1        94.00(3) 56_555 1_555  15_555
	Li1       S1        Li1        114.85(7) 56_555 1_555  16_555
	Li1       S1        Zn1        94.00(3) 56_555 1_555  15_555
	Li1       S1        Li1        149.36(11) 56_555 1_555   1_555
	Li1       S1        Zn1        149.36(11) 56_555 1_555   1_555
	Li1       S1        Li1        94.00(3) 56_555 1_555  19_555
	Li1       S1        Zn1        94.00(3) 56_555 1_555  19_555
	Li1       S1        Li1        43.88(17) 56_555 1_555  52_555
	Li1       S1        Zn1        43.88(17) 56_555 1_555  52_555
	Li1       S1        Li1        94.00(3) 56_555 1_555  26_555
	Li1       S1        Zn1        94.00(3) 56_555 1_555  26_555
	Li1       S1        Zn1        94.00(3) 56_555 1_555  33_555
	Li1       S1        Li1        94.00(3) 56_555 1_555  33_555
	Li1       S1        Li5        29.3(3) 56_555 1_555  34_555
	Li1       S1        Li5        59.9(11) 56_555 1_555  60_555
	Li1       S1        Li5        29.3(3) 56_555 1_555  30_555
	Li1       S1        Li5        103.8(11) 56_555 1_555  51_555
	Li1       S1        Li5        142.8(7) 56_555 1_555  48_555
	Li1       S1        Li5        142.8(7) 56_555 1_555  29_555
	Li1       S1        Li5        120.1(2) 56_555 1_555   1_555
	Li1       S1        Li5        64.7(4) 56_555 1_555  19_555
	Li1       S1        Li5        120.1(2) 56_555 1_555  20_555
	Li1       S1        Li5        97.6(10) 56_555 1_555  23_555
	Li1       S1        Li5        97.6(10) 56_555 1_555  16_555
	Li1       S1        Li5        64.7(4) 56_555 1_555  15_555
	Li1       S1        Li2        105.32(6) 56_555 1_555  15_555
	Li1       S1        Li2        105.32(6) 56_555 1_555  19_555
	Li1       S1        Li2        21.94(8) 56_555 1_555  52_555
	Li1       S1        Li2        158.06(8) 56_555 1_555   1_555
	Li1       S1        Li2        74.68(6) 56_555 1_555  33_555
	Li1       S1        Li2        74.68(6) 56_555 1_555  26_555
	Li1       S1        Li1        55.95(14) 34_555 1_555  56_555
	Li1       S1        Zn1        55.95(14) 34_555 1_555  56_555
	Li1       S1        Zn1        0.000    34_555 1_555  34_555
	Li1       S1        Zn1        94.00(3) 34_555 1_555  23_555
	Li1       S1        Li1        94.00(3) 34_555 1_555  23_555
	Li1       S1        Li1        114.85(7) 34_555 1_555  20_555
	Li1       S1        Zn1        114.85(7) 34_555 1_555  20_555
	Li1       S1        Zn1        149.36(11) 34_555 1_555  16_555
	Li1       S1        Li1        149.36(11) 34_555 1_555  15_555
	Li1       S1        Li1        149.36(11) 34_555 1_555  16_555
	Li1       S1        Zn1        149.36(11) 34_555 1_555  15_555
	Li1       S1        Li1        94.00(3) 34_555 1_555   1_555
	Li1       S1        Zn1        94.00(3) 34_555 1_555   1_555
	Li1       S1        Li1        114.85(7) 34_555 1_555  19_555
	Li1       S1        Zn1        114.85(7) 34_555 1_555  19_555
	Li1       S1        Li1        94.00(3) 34_555 1_555  52_555
	Li1       S1        Zn1        94.00(3) 34_555 1_555  52_555
	Li1       S1        Li1        94.00(3) 34_555 1_555  26_555
	Li1       S1        Zn1        94.00(3) 34_555 1_555  26_555
	Li1       S1        Zn1        43.88(17) 34_555 1_555  33_555
	Li1       S1        Li1        43.88(17) 34_555 1_555  33_555
	Li1       S1        Li5        29.3(3) 34_555 1_555  34_555
	Li1       S1        Li5        29.3(3) 34_555 1_555  60_555
	Li1       S1        Li5        59.9(11) 34_555 1_555  30_555
	Li1       S1        Li5        142.8(7) 34_555 1_555  51_555
	Li1       S1        Li5        142.8(7) 34_555 1_555  48_555
	Li1       S1        Li5        103.8(11) 34_555 1_555  29_555
	Li1       S1        Li5        64.7(4) 34_555 1_555   1_555
	Li1       S1        Li5        97.6(10) 34_555 1_555  19_555
	Li1       S1        Li5        97.6(10) 34_555 1_555  20_555
	Li1       S1        Li5        64.7(4) 34_555 1_555  23_555
	Li1       S1        Li5        120.1(2) 34_555 1_555  16_555
	Li1       S1        Li5        120.1(2) 34_555 1_555  15_555
	Li1       S1        Li2        158.06(8) 34_555 1_555  15_555
	Li1       S1        Li2        105.32(6) 34_555 1_555  19_555
	Li1       S1        Li2        74.68(6) 34_555 1_555  52_555
	Li1       S1        Li2        105.32(6) 34_555 1_555   1_555
	Li1       S1        Li2        21.94(8) 34_555 1_555  33_555
	Li1       S1        Li2        74.68(6) 34_555 1_555  26_555
	Zn1       S1        Li1        55.95(14) 30_555 1_555  34_555
	Zn1       S1        Li1        55.95(14) 30_555 1_555  56_555
	Zn1       S1        Zn1        55.95(14) 30_555 1_555  56_555
	Zn1       S1        Zn1        55.95(14) 30_555 1_555  34_555
	Zn1       S1        Zn1        149.36(11) 30_555 1_555  23_555
	Zn1       S1        Li1        149.36(11) 30_555 1_555  23_555
	Zn1       S1        Li1        94.00(3) 30_555 1_555  20_555
	Zn1       S1        Zn1        94.00(3) 30_555 1_555  20_555
	Zn1       S1        Zn1        94.00(3) 30_555 1_555  16_555
	Zn1       S1        Li1        114.85(7) 30_555 1_555  15_555
	Zn1       S1        Li1        94.00(3) 30_555 1_555  16_555
	Zn1       S1        Zn1        114.85(7) 30_555 1_555  15_555
	Zn1       S1        Li1        114.85(7) 30_555 1_555   1_555
	Zn1       S1        Zn1        114.85(7) 30_555 1_555   1_555
	Zn1       S1        Li1        149.36(11) 30_555 1_555  19_555
	Zn1       S1        Zn1        149.36(11) 30_555 1_555  19_555
	Zn1       S1        Li1        94.00(3) 30_555 1_555  52_555
	Zn1       S1        Zn1        94.00(3) 30_555 1_555  52_555
	Zn1       S1        Li1        43.88(17) 30_555 1_555  26_555
	Zn1       S1        Zn1        43.88(17) 30_555 1_555  26_555
	Zn1       S1        Zn1        94.00(3) 30_555 1_555  33_555
	Zn1       S1        Li1        94.00(3) 30_555 1_555  33_555
	Zn1       S1        Li5        59.9(11) 30_555 1_555  34_555
	Zn1       S1        Li5        29.3(3) 30_555 1_555  60_555
	Zn1       S1        Li5        29.3(3) 30_555 1_555  30_555
	Zn1       S1        Li5        142.8(7) 30_555 1_555  51_555
	Zn1       S1        Li5        103.8(11) 30_555 1_555  48_555
	Zn1       S1        Li5        142.8(7) 30_555 1_555  29_555
	Zn1       S1        Li5        97.6(10) 30_555 1_555   1_555
	Zn1       S1        Li5        120.1(2) 30_555 1_555  19_555
	Zn1       S1        Li5        64.7(4) 30_555 1_555  20_555
	Zn1       S1        Li5        120.1(2) 30_555 1_555  23_555
	Zn1       S1        Li5        64.7(4) 30_555 1_555  16_555
	Zn1       S1        Li5        97.6(10) 30_555 1_555  15_555
	Zn1       S1        Li2        105.32(6) 30_555 1_555  15_555
	Zn1       S1        Li2        158.06(8) 30_555 1_555  19_555
	Zn1       S1        Li2        74.68(6) 30_555 1_555  52_555
	Zn1       S1        Li2        105.32(6) 30_555 1_555   1_555
	Zn1       S1        Li2        74.68(6) 30_555 1_555  33_555
	Zn1       S1        Li2        21.94(8) 30_555 1_555  26_555
	Li1       S1        Zn1        0.000    30_555 1_555  30_555
	Li1       S1        Li1        55.95(14) 30_555 1_555  34_555
	Li1       S1        Li1        55.95(14) 30_555 1_555  56_555
	Li1       S1        Zn1        55.95(14) 30_555 1_555  56_555
	Li1       S1        Zn1        55.95(14) 30_555 1_555  34_555
	Li1       S1        Zn1        149.36(11) 30_555 1_555  23_555
	Li1       S1        Li1        149.36(11) 30_555 1_555  23_555
	Li1       S1        Li1        94.00(3) 30_555 1_555  20_555
	Li1       S1        Zn1        94.00(3) 30_555 1_555  20_555
	Li1       S1        Zn1        94.00(3) 30_555 1_555  16_555
	Li1       S1        Li1        114.85(7) 30_555 1_555  15_555
	Li1       S1        Li1        94.00(3) 30_555 1_555  16_555
	Li1       S1        Zn1        114.85(7) 30_555 1_555  15_555
	Li1       S1        Li1        114.85(7) 30_555 1_555   1_555
	Li1       S1        Zn1        114.85(7) 30_555 1_555   1_555
	Li1       S1        Li1        149.36(11) 30_555 1_555  19_555
	Li1       S1        Zn1        149.36(11) 30_555 1_555  19_555
	Li1       S1        Li1        94.00(3) 30_555 1_555  52_555
	Li1       S1        Zn1        94.00(3) 30_555 1_555  52_555
	Li1       S1        Li1        43.88(17) 30_555 1_555  26_555
	Li1       S1        Zn1        43.88(17) 30_555 1_555  26_555
	Li1       S1        Zn1        94.00(3) 30_555 1_555  33_555
	Li1       S1        Li1        94.00(3) 30_555 1_555  33_555
	Li1       S1        Li5        59.9(11) 30_555 1_555  34_555
	Li1       S1        Li5        29.3(3) 30_555 1_555  60_555
	Li1       S1        Li5        29.3(3) 30_555 1_555  30_555
	Li1       S1        Li5        142.8(7) 30_555 1_555  51_555
	Li1       S1        Li5        103.8(11) 30_555 1_555  48_555
	Li1       S1        Li5        142.8(7) 30_555 1_555  29_555
	Li1       S1        Li5        97.6(10) 30_555 1_555   1_555
	Li1       S1        Li5        120.1(2) 30_555 1_555  19_555
	Li1       S1        Li5        64.7(4) 30_555 1_555  20_555
	Li1       S1        Li5        120.1(2) 30_555 1_555  23_555
	Li1       S1        Li5        64.7(4) 30_555 1_555  16_555
	Li1       S1        Li5        97.6(10) 30_555 1_555  15_555
	Li1       S1        Li2        105.32(6) 30_555 1_555  15_555
	Li1       S1        Li2        158.06(8) 30_555 1_555  19_555
	Li1       S1        Li2        74.68(6) 30_555 1_555  52_555
	Li1       S1        Li2        105.32(6) 30_555 1_555   1_555
	Li1       S1        Li2        74.68(6) 30_555 1_555  33_555
	Li1       S1        Li2        21.94(8) 30_555 1_555  26_555
	Li2       S2        Si1        109.6(14) 27_546 1_555   1_555
	Li2       S2        Li2        109.3(14) 37_456 1_555  27_546
	Li2       S2        Si1        109.6(14) 37_456 1_555   1_555
	Li2       S2        Li2        109.3(14)  1_555 1_555  37_456
	Li2       S2        Li2        109.3(14)  1_555 1_555  27_546
	Li2       S2        Si1        109.6(14)  1_555 1_555   1_555
	Li1       S2        Li2        129.3(9) 38_456 1_555   1_555
	Li1       S2        Li2        22.60(19) 38_456 1_555  37_456
	Li1       S2        Li2        90.5(4) 38_456 1_555  27_546
	Li1       S2        Si1        106.28(7) 38_456 1_555   1_555
	Zn1       S2        Li1        0.000    38_456 1_555  38_456
	Zn1       S2        Li2        129.3(9) 38_456 1_555   1_555
	Zn1       S2        Li2        22.60(19) 38_456 1_555  37_456
	Zn1       S2        Li2        90.5(4) 38_456 1_555  27_546
	Zn1       S2        Si1        106.28(7) 38_456 1_555   1_555
	Zn1       S2        Zn1        69.61(17) 31_546 1_555  38_456
	Zn1       S2        Li1        69.61(17) 31_546 1_555  38_456
	Zn1       S2        Li2        129.3(9) 31_546 1_555   1_555
	Zn1       S2        Li2        90.5(4) 31_546 1_555  37_456
	Zn1       S2        Li2        22.60(19) 31_546 1_555  27_546
	Zn1       S2        Si1        106.28(7) 31_546 1_555   1_555
	Li1       S2        Zn1        0.000    31_546 1_555  31_546
	Li1       S2        Zn1        69.61(17) 31_546 1_555  38_456
	Li1       S2        Li1        69.61(17) 31_546 1_555  38_456
	Li1       S2        Li2        129.3(9) 31_546 1_555   1_555
	Li1       S2        Li2        90.5(4) 31_546 1_555  37_456
	Li1       S2        Li2        22.60(19) 31_546 1_555  27_546
	Li1       S2        Si1        106.28(7) 31_546 1_555   1_555
	Li1       S2        Li1        112.46(6) 37_456 1_555  31_546
	Li1       S2        Zn1        112.46(6) 37_456 1_555  31_546
	Li1       S2        Zn1        45.04(16) 37_456 1_555  38_456
	Li1       S2        Li1        45.04(16) 37_456 1_555  38_456
	Li1       S2        Li2        90.5(4) 37_456 1_555   1_555
	Li1       S2        Li2        22.60(19) 37_456 1_555  37_456
	Li1       S2        Li2        129.3(9) 37_456 1_555  27_546
	Li1       S2        Si1        106.28(7) 37_456 1_555   1_555
	Zn1       S2        Li1        112.46(6) 20_555 1_555  37_456
	Zn1       S2        Li1        112.46(6) 20_555 1_555  31_546
	Zn1       S2        Zn1        112.46(6) 20_555 1_555  31_546
	Zn1       S2        Zn1        145.01(14) 20_555 1_555  38_456
	Zn1       S2        Li1        145.01(14) 20_555 1_555  38_456
	Zn1       S2        Li2        22.60(19) 20_555 1_555   1_555
	Zn1       S2        Li2        129.3(9) 20_555 1_555  37_456
	Zn1       S2        Li2        90.5(4) 20_555 1_555  27_546
	Zn1       S2        Si1        106.28(7) 20_555 1_555   1_555
	Zn1       S2        Zn1        45.04(16)  1_555 1_555  20_555
	Zn1       S2        Li1        69.61(17)  1_555 1_555  37_456
	Zn1       S2        Li1        145.01(14)  1_555 1_555  31_546
	Zn1       S2        Zn1        145.01(14)  1_555 1_555  31_546
	Zn1       S2        Zn1        112.46(6)  1_555 1_555  38_456
	Zn1       S2        Li1        112.46(6)  1_555 1_555  38_456
	Zn1       S2        Li2        22.60(19)  1_555 1_555   1_555
	Zn1       S2        Li2        90.5(4)  1_555 1_555  37_456
	Zn1       S2        Li2        129.3(9)  1_555 1_555  27_546
	Zn1       S2        Si1        106.28(7)  1_555 1_555   1_555
	Li1       S2        Zn1        112.46(6) 27_546 1_555   1_555
	Li1       S2        Zn1        69.61(17) 27_546 1_555  20_555
	Li1       S2        Li1        145.01(14) 27_546 1_555  37_456
	Li1       S2        Li1        45.04(16) 27_546 1_555  31_546
	Li1       S2        Zn1        45.04(16) 27_546 1_555  31_546
	Li1       S2        Zn1        112.46(6) 27_546 1_555  38_456
	Li1       S2        Li1        112.46(6) 27_546 1_555  38_456
	Li1       S2        Li2        90.5(4) 27_546 1_555   1_555
	Li1       S2        Li2        129.3(9) 27_546 1_555  37_456
	Li1       S2        Li2        22.60(19) 27_546 1_555  27_546
	Li1       S2        Si1        106.28(7) 27_546 1_555   1_555
	Li1       S2        Li1        69.61(17) 20_555 1_555  27_546
	Li1       S2        Zn1        45.04(16) 20_555 1_555   1_555
	Li1       S2        Zn1        0.000    20_555 1_555  20_555
	Li1       S2        Li1        112.46(6) 20_555 1_555  37_456
	Li1       S2        Li1        112.46(6) 20_555 1_555  31_546
	Li1       S2        Zn1        112.46(6) 20_555 1_555  31_546
	Li1       S2        Zn1        145.01(14) 20_555 1_555  38_456
	Li1       S2        Li1        145.01(14) 20_555 1_555  38_456
	Li1       S2        Li2        22.60(19) 20_555 1_555   1_555
	Li1       S2        Li2        129.3(9) 20_555 1_555  37_456
	Li1       S2        Li2        90.5(4) 20_555 1_555  27_546
	Li1       S2        Si1        106.28(7) 20_555 1_555   1_555
	Li1       S2        Li1        45.04(16)  1_555 1_555  20_555
	Li1       S2        Li1        112.46(6)  1_555 1_555  27_546
	Li1       S2        Zn1        0.000     1_555 1_555   1_555
	Li1       S2        Zn1        45.04(16)  1_555 1_555  20_555
	Li1       S2        Li1        69.61(17)  1_555 1_555  37_456
	Li1       S2        Li1        145.01(14)  1_555 1_555  31_546
	Li1       S2        Zn1        145.01(14)  1_555 1_555  31_546
	Li1       S2        Zn1        112.46(6)  1_555 1_555  38_456
	Li1       S2        Li1        112.46(6)  1_555 1_555  38_456
	Li1       S2        Li2        22.60(19)  1_555 1_555   1_555
	Li1       S2        Li2        90.5(4)  1_555 1_555  37_456
	Li1       S2        Li2        129.3(9)  1_555 1_555  27_546
	Li1       S2        Si1        106.28(7)  1_555 1_555   1_555
	Zn1       S2        Li1        69.61(17) 37_456 1_555   1_555
	Zn1       S2        Li1        112.46(6) 37_456 1_555  20_555
	Zn1       S2        Li1        145.01(14) 37_456 1_555  27_546
	Zn1       S2        Zn1        69.61(17) 37_456 1_555   1_555
	Zn1       S2        Zn1        112.46(6) 37_456 1_555  20_555
	Zn1       S2        Li1        0.000    37_456 1_555  37_456
	Zn1       S2        Li1        112.46(6) 37_456 1_555  31_546
	Zn1       S2        Zn1        112.46(6) 37_456 1_555  31_546
	Zn1       S2        Zn1        45.04(16) 37_456 1_555  38_456
	Zn1       S2        Li1        45.04(16) 37_456 1_555  38_456
	Zn1       S2        Li2        90.5(4) 37_456 1_555   1_555
	Zn1       S2        Li2        22.60(19) 37_456 1_555  37_456
	Zn1       S2        Li2        129.3(9) 37_456 1_555  27_546
	Zn1       S2        Si1        106.28(7) 37_456 1_555   1_555
	Zn1       S2        Zn1        145.01(14) 27_546 1_555  37_456
	Zn1       S2        Li1        112.46(6) 27_546 1_555   1_555
	Zn1       S2        Li1        69.61(17) 27_546 1_555  20_555
	Zn1       S2        Li1        0.000    27_546 1_555  27_546
	Zn1       S2        Zn1        112.46(6) 27_546 1_555   1_555
	Zn1       S2        Zn1        69.61(17) 27_546 1_555  20_555
	Zn1       S2        Li1        145.01(14) 27_546 1_555  37_456
	Zn1       S2        Li1        45.04(16) 27_546 1_555  31_546
	Zn1       S2        Zn1        45.04(16) 27_546 1_555  31_546
	Zn1       S2        Zn1        112.46(6) 27_546 1_555  38_456
	Zn1       S2        Li1        112.46(6) 27_546 1_555  38_456
	Zn1       S2        Li2        90.5(4) 27_546 1_555   1_555
	Zn1       S2        Li2        129.3(9) 27_546 1_555  37_456
	Zn1       S2        Li2        22.60(19) 27_546 1_555  27_546
	Zn1       S2        Si1        106.28(7) 27_546 1_555   1_555
	Li3       S2        Zn1        122.0(4)  1_555 1_555  27_546
	Li3       S2        Zn1        38.4(2)  1_555 1_555  37_456
	Li3       S2        Li1        38.4(2)  1_555 1_555   1_555
	Li3       S2        Li1        75.15(10)  1_555 1_555  20_555
	Li3       S2        Li1        122.0(4)  1_555 1_555  27_546
	Li3       S2        Zn1        38.4(2)  1_555 1_555   1_555
	Li3       S2        Zn1        75.15(10)  1_555 1_555  20_555
	Li3       S2        Li1        38.4(2)  1_555 1_555  37_456
	Li3       S2        Li1        122.0(4)  1_555 1_555  31_546
	Li3       S2        Zn1        122.0(4)  1_555 1_555  31_546
	Li3       S2        Zn1        75.15(10)  1_555 1_555  38_456
	Li3       S2        Li1        75.15(10)  1_555 1_555  38_456
	Li3       S2        Li2        54.7(7)  1_555 1_555   1_555
	Li3       S2        Li2        54.7(7)  1_555 1_555  37_456
	Li3       S2        Li2        123.1(14)  1_555 1_555  27_546
	Li3       S2        Si1        127.3(4)  1_555 1_555   1_555
	Li3       S2        Li3        87.0(7) 12_656 1_555   1_555
	Li3       S2        Zn1        38.4(2) 12_656 1_555  27_546
	Li3       S2        Zn1        122.0(4) 12_656 1_555  37_456
	Li3       S2        Li1        75.15(10) 12_656 1_555   1_555
	Li3       S2        Li1        38.4(2) 12_656 1_555  20_555
	Li3       S2        Li1        38.4(2) 12_656 1_555  27_546
	Li3       S2        Zn1        75.15(10) 12_656 1_555   1_555
	Li3       S2        Zn1        38.4(2) 12_656 1_555  20_555
	Li3       S2        Li1        122.0(4) 12_656 1_555  37_456
	Li3       S2        Li1        75.15(10) 12_656 1_555  31_546
	Li3       S2        Zn1        75.15(10) 12_656 1_555  31_546
	Li3       S2        Zn1        122.0(4) 12_656 1_555  38_456
	Li3       S2        Li1        122.0(4) 12_656 1_555  38_456
	Li3       S2        Li2        54.7(7) 12_656 1_555   1_555
	Li3       S2        Li2        123.1(14) 12_656 1_555  37_456
	Li3       S2        Li2        54.7(7) 12_656 1_555  27_546
	Li3       S2        Si1        127.3(4) 12_656 1_555   1_555
	Li3       S2        Li3        87.0(7) 31_546 1_555  12_656
	Li3       S2        Li3        87.0(7) 31_546 1_555   1_555
	Li3       S2        Zn1        75.15(10) 31_546 1_555  27_546
	Li3       S2        Zn1        75.15(10) 31_546 1_555  37_456
	Li3       S2        Li1        122.0(4) 31_546 1_555   1_555
	Li3       S2        Li1        122.0(4) 31_546 1_555  20_555
	Li3       S2        Li1        75.15(10) 31_546 1_555  27_546
	Li3       S2        Zn1        122.0(4) 31_546 1_555   1_555
	Li3       S2        Zn1        122.0(4) 31_546 1_555  20_555
	Li3       S2        Li1        75.15(10) 31_546 1_555  37_456
	Li3       S2        Li1        38.4(2) 31_546 1_555  31_546
	Li3       S2        Zn1        38.4(2) 31_546 1_555  31_546
	Li3       S2        Zn1        38.4(2) 31_546 1_555  38_456
	Li3       S2        Li1        38.4(2) 31_546 1_555  38_456
	Li3       S2        Li2        123.1(14) 31_546 1_555   1_555
	Li3       S2        Li2        54.7(7) 31_546 1_555  37_456
	Li3       S2        Li2        54.7(7) 31_546 1_555  27_546
	Li3       S2        Si1        127.3(4) 31_546 1_555   1_555
	Li5       S2        Li3        52.6(9) 64_455 1_555  31_546
	Li5       S2        Li3        137.9(10) 64_455 1_555  12_656
	Li5       S2        Li3        100.6(8) 64_455 1_555   1_555
	Li5       S2        Zn1        109.7(10) 64_455 1_555  27_546
	Li5       S2        Zn1        64.3(8) 64_455 1_555  37_456
	Li5       S2        Li1        133.2(9) 64_455 1_555   1_555
	Li5       S2        Li1        173.8(8) 64_455 1_555  20_555
	Li5       S2        Li1        109.7(10) 64_455 1_555  27_546
	Li5       S2        Zn1        133.2(9) 64_455 1_555   1_555
	Li5       S2        Zn1        173.8(8) 64_455 1_555  20_555
	Li5       S2        Li1        64.3(8) 64_455 1_555  37_456
	Li5       S2        Li1        65.6(10) 64_455 1_555  31_546
	Li5       S2        Zn1        65.6(10) 64_455 1_555  31_546
	Li5       S2        Zn1        29.0(6) 64_455 1_555  38_456
	Li5       S2        Li1        29.0(6) 64_455 1_555  38_456
	Li5       S2        Li2        154.7(10) 64_455 1_555   1_555
	Li5       S2        Li2        46.0(11) 64_455 1_555  37_456
	Li5       S2        Li2        88.1(10) 64_455 1_555  27_546
	Li5       S2        Si1        79.9(7) 64_455 1_555   1_555
	Li5       S2        Li5        70.2(19)  4_556 1_555  64_455
	Li5       S2        Li3        100.6(8)  4_556 1_555  31_546
	Li5       S2        Li3        137.9(10)  4_556 1_555  12_656
	Li5       S2        Li3        52.6(9)  4_556 1_555   1_555
	Li5       S2        Zn1        173.8(8)  4_556 1_555  27_546
	Li5       S2        Zn1        29.0(6)  4_556 1_555  37_456
	Li5       S2        Li1        65.6(10)  4_556 1_555   1_555
	Li5       S2        Li1        109.7(10)  4_556 1_555  20_555
	Li5       S2        Li1        173.8(8)  4_556 1_555  27_546
	Li5       S2        Zn1        65.6(10)  4_556 1_555   1_555
	Li5       S2        Zn1        109.7(10)  4_556 1_555  20_555
	Li5       S2        Li1        29.0(6)  4_556 1_555  37_456
	Li5       S2        Li1        133.2(9)  4_556 1_555  31_546
	Li5       S2        Zn1        133.2(9)  4_556 1_555  31_546
	Li5       S2        Zn1        64.3(8)  4_556 1_555  38_456
	Li5       S2        Li1        64.3(8)  4_556 1_555  38_456
	Li5       S2        Li2        88.1(10)  4_556 1_555   1_555
	Li5       S2        Li2        46.0(11)  4_556 1_555  37_456
	Li5       S2        Li2        154.7(10)  4_556 1_555  27_546
	Li5       S2        Si1        79.9(7)  4_556 1_555   1_555
	Li5       S2        Li5        156.8(12) 17_556 1_555   4_556
	Li5       S2        Li5        117.0(4) 17_556 1_555  64_455
	Li5       S2        Li3        100.6(8) 17_556 1_555  31_546
	Li5       S2        Li3        52.6(9) 17_556 1_555  12_656
	Li5       S2        Li3        137.9(10) 17_556 1_555   1_555
	Li5       S2        Zn1        29.0(6) 17_556 1_555  27_546
	Li5       S2        Zn1        173.8(8) 17_556 1_555  37_456
	Li5       S2        Li1        109.7(10) 17_556 1_555   1_555
	Li5       S2        Li1        65.6(10) 17_556 1_555  20_555
	Li5       S2        Li1        29.0(6) 17_556 1_555  27_546
	Li5       S2        Zn1        109.7(10) 17_556 1_555   1_555
	Li5       S2        Zn1        65.6(10) 17_556 1_555  20_555
	Li5       S2        Li1        173.8(8) 17_556 1_555  37_456
	Li5       S2        Li1        64.3(8) 17_556 1_555  31_546
	Li5       S2        Zn1        64.3(8) 17_556 1_555  31_546
	Li5       S2        Zn1        133.2(9) 17_556 1_555  38_456
	Li5       S2        Li1        133.2(9) 17_556 1_555  38_456
	Li5       S2        Li2        88.1(10) 17_556 1_555   1_555
	Li5       S2        Li2        154.7(10) 17_556 1_555  37_456
	Li5       S2        Li2        46.0(11) 17_556 1_555  27_546
	Li5       S2        Si1        79.9(7) 17_556 1_555   1_555
	Li5       S2        Li5        70.2(19) 57_555 1_555  17_556
	Li5       S2        Li5        117.0(4) 57_555 1_555   4_556
	Li5       S2        Li5        47.7(19) 57_555 1_555  64_455
	Li5       S2        Li3        52.6(9) 57_555 1_555  31_546
	Li5       S2        Li3        100.6(8) 57_555 1_555  12_656
	Li5       S2        Li3        137.9(10) 57_555 1_555   1_555
	Li5       S2        Zn1        64.3(8) 57_555 1_555  27_546
	Li5       S2        Zn1        109.7(10) 57_555 1_555  37_456
	Li5       S2        Li1        173.8(8) 57_555 1_555   1_555
	Li5       S2        Li1        133.2(9) 57_555 1_555  20_555
	Li5       S2        Li1        64.3(8) 57_555 1_555  27_546
	Li5       S2        Zn1        173.8(8) 57_555 1_555   1_555
	Li5       S2        Zn1        133.2(9) 57_555 1_555  20_555
	Li5       S2        Li1        109.7(10) 57_555 1_555  37_456
	Li5       S2        Li1        29.0(6) 57_555 1_555  31_546
	Li5       S2        Zn1        29.0(6) 57_555 1_555  31_546
	Li5       S2        Zn1        65.6(10) 57_555 1_555  38_456
	Li5       S2        Li1        65.6(10) 57_555 1_555  38_456
	Li5       S2        Li2        154.7(10) 57_555 1_555   1_555
	Li5       S2        Li2        88.1(10) 57_555 1_555  37_456
	Li5       S2        Li2        46.0(11) 57_555 1_555  27_546
	Li5       S2        Si1        79.9(7) 57_555 1_555   1_555
	Li5       S2        Li5        156.8(12)  1_555 1_555  57_555
	Li5       S2        Li5        117.0(4)  1_555 1_555  17_556
	Li5       S2        Li5        47.7(19)  1_555 1_555   4_556
	Li5       S2        Li5        117.0(4)  1_555 1_555  64_455
	Li5       S2        Li3        137.9(10)  1_555 1_555  31_546
	Li5       S2        Li3        100.6(8)  1_555 1_555  12_656
	Li5       S2        Li3        52.6(9)  1_555 1_555   1_555
	Li5       S2        Zn1        133.2(9)  1_555 1_555  27_546
	Li5       S2        Zn1        65.6(10)  1_555 1_555  37_456
	Li5       S2        Li1        29.0(6)  1_555 1_555   1_555
	Li5       S2        Li1        64.3(8)  1_555 1_555  20_555
	Li5       S2        Li1        133.2(9)  1_555 1_555  27_546
	Li5       S2        Zn1        29.0(6)  1_555 1_555   1_555
	Li5       S2        Zn1        64.3(8)  1_555 1_555  20_555
	Li5       S2        Li1        65.6(10)  1_555 1_555  37_456
	Li5       S2        Li1        173.8(8)  1_555 1_555  31_546
	Li5       S2        Zn1        173.8(8)  1_555 1_555  31_546
	Li5       S2        Zn1        109.7(10)  1_555 1_555  38_456
	Li5       S2        Li1        109.7(10)  1_555 1_555  38_456
	Li5       S2        Li2        46.0(11)  1_555 1_555   1_555
	Li5       S2        Li2        88.1(10)  1_555 1_555  37_456
	Li5       S2        Li2        154.7(10)  1_555 1_555  27_546
	Li5       S2        Si1        79.9(7)  1_555 1_555   1_555
	Li5       S2        Li5        70.2(19) 20_555 1_555   1_555
	Li5       S2        Li5        117.0(4) 20_555 1_555  57_555
	Li5       S2        Li5        47.7(19) 20_555 1_555  17_556
	Li5       S2        Li5        117.0(4) 20_555 1_555   4_556
	Li5       S2        Li5        156.8(12) 20_555 1_555  64_455
	Li5       S2        Li3        137.9(10) 20_555 1_555  31_546
	Li5       S2        Li3        52.6(9) 20_555 1_555  12_656
	Li5       S2        Li3        100.6(8) 20_555 1_555   1_555
	Li5       S2        Zn1        65.6(10) 20_555 1_555  27_546
	Li5       S2        Zn1        133.2(9) 20_555 1_555  37_456
	Li5       S2        Li1        64.3(8) 20_555 1_555   1_555
	Li5       S2        Li1        29.0(6) 20_555 1_555  20_555
	Li5       S2        Li1        65.6(10) 20_555 1_555  27_546
	Li5       S2        Zn1        64.3(8) 20_555 1_555   1_555
	Li5       S2        Zn1        29.0(6) 20_555 1_555  20_555
	Li5       S2        Li1        133.2(9) 20_555 1_555  37_456
	Li5       S2        Li1        109.7(10) 20_555 1_555  31_546
	Li5       S2        Zn1        109.7(10) 20_555 1_555  31_546
	Li5       S2        Zn1        173.8(8) 20_555 1_555  38_456
	Li5       S2        Li1        173.8(8) 20_555 1_555  38_456
	Li5       S2        Li2        46.0(11) 20_555 1_555   1_555
	Li5       S2        Li2        154.7(10) 20_555 1_555  37_456
	Li5       S2        Li2        88.1(10) 20_555 1_555  27_546
	Li5       S2        Si1        79.9(7) 20_555 1_555   1_555
	Li3       S3        Li3        109.471   1_555 1_555   3_556
	Li3       S3        Li3        109.471  21_566 1_555   1_555
	Li3       S3        Li3        109.471  21_566 1_555   3_556
	Li3       S3        Li3        109.471   2_565 1_555  21_566
	Li3       S3        Li3        109.471   2_565 1_555   1_555
	Li3       S3        Li3        109.471   2_565 1_555   3_556
	Li5       S3        Li3        99.1(11)  3_556 1_555   2_565
	Li5       S3        Li3        151.4(11)  3_556 1_555  21_566
	Li5       S3        Li3        58.8(3)  3_556 1_555   1_555
	Li5       S3        Li3        58.8(3)  3_556 1_555   3_556
	Li5       S3        Li5        117.5(5) 24_565 1_555   3_556
	Li5       S3        Li3        99.1(11) 24_565 1_555   2_565
	Li5       S3        Li3        58.8(3) 24_565 1_555  21_566
	Li5       S3        Li3        151.4(11) 24_565 1_555   1_555
	Li5       S3        Li3        58.8(3) 24_565 1_555   3_556
	Li5       S3        Li5        117.5(5) 29_555 1_555  24_565
	Li5       S3        Li5        117.5(5) 29_555 1_555   3_556
	Li5       S3        Li3        99.1(11) 29_555 1_555   2_565
	Li5       S3        Li3        58.8(3) 29_555 1_555  21_566
	Li5       S3        Li3        58.8(3) 29_555 1_555   1_555
	Li5       S3        Li3        151.4(11) 29_555 1_555   3_556
	Li5       S3        Li5        49.0(18)  1_555 1_555  29_555
	Li5       S3        Li5        143.7(14)  1_555 1_555  24_565
	Li5       S3        Li5        95.6(4)  1_555 1_555   3_556
	Li5       S3        Li3        58.8(3)  1_555 1_555   2_565
	Li5       S3        Li3        99.1(11)  1_555 1_555  21_566
	Li5       S3        Li3        58.8(3)  1_555 1_555   1_555
	Li5       S3        Li3        151.4(11)  1_555 1_555   3_556
	Li5       S3        Li5        52(2)  4_556 1_555   1_555
	Li5       S3        Li5        95.6(4)  4_556 1_555  29_555
	Li5       S3        Li5        143.7(14)  4_556 1_555  24_565
	Li5       S3        Li5        49.0(18)  4_556 1_555   3_556
	Li5       S3        Li3        58.8(3)  4_556 1_555   2_565
	Li5       S3        Li3        151.4(11)  4_556 1_555  21_566
	Li5       S3        Li3        58.8(3)  4_556 1_555   1_555
	Li5       S3        Li3        99.1(11)  4_556 1_555   3_556
	Li5       S3        Li5        95.6(4) 44_455 1_555   4_556
	Li5       S3        Li5        117.5(5) 44_455 1_555   1_555
	Li5       S3        Li5        143.7(14) 44_455 1_555  29_555
	Li5       S3        Li5        49.0(18) 44_455 1_555  24_565
	Li5       S3        Li5        95.6(4) 44_455 1_555   3_556
	Li5       S3        Li3        58.8(3) 44_455 1_555   2_565
	Li5       S3        Li3        99.1(11) 44_455 1_555  21_566
	Li5       S3        Li3        151.4(11) 44_455 1_555   1_555
	Li5       S3        Li3        58.8(3) 44_455 1_555   3_556
	Li5       S3        Li5        49.0(18)  2_565 1_555  44_455
	Li5       S3        Li5        117.5(5)  2_565 1_555   4_556
	Li5       S3        Li5        95.6(4)  2_565 1_555   1_555
	Li5       S3        Li5        95.6(4)  2_565 1_555  29_555
	Li5       S3        Li5        49.0(18)  2_565 1_555  24_565
	Li5       S3        Li5        143.7(14)  2_565 1_555   3_556
	Li5       S3        Li3        58.8(3)  2_565 1_555   2_565
	Li5       S3        Li3        58.8(3)  2_565 1_555  21_566
	Li5       S3        Li3        151.4(11)  2_565 1_555   1_555
	Li5       S3        Li3        99.1(11)  2_565 1_555   3_556
	Li5       S3        Li5        95.6(4) 41_456 1_555   2_565
	Li5       S3        Li5        52(2) 41_456 1_555  44_455
	Li5       S3        Li5        49.0(18) 41_456 1_555   4_556
	Li5       S3        Li5        95.6(4) 41_456 1_555   1_555
	Li5       S3        Li5        143.7(14) 41_456 1_555  29_555
	Li5       S3        Li5        95.6(4) 41_456 1_555  24_565
	Li5       S3        Li5        49.0(18) 41_456 1_555   3_556
	Li5       S3        Li3        58.8(3) 41_456 1_555   2_565
	Li5       S3        Li3        151.4(11) 41_456 1_555  21_566
	Li5       S3        Li3        99.1(11) 41_456 1_555   1_555
	Li5       S3        Li3        58.8(3) 41_456 1_555   3_556
	Li5       S3        Li5        117.5(5) 23_555 1_555  41_456
	Li5       S3        Li5        52(2) 23_555 1_555   2_565
	Li5       S3        Li5        95.6(4) 23_555 1_555  44_455
	Li5       S3        Li5        95.6(4) 23_555 1_555   4_556
	Li5       S3        Li5        49.0(18) 23_555 1_555   1_555
	Li5       S3        Li5        49.0(18) 23_555 1_555  29_555
	Li5       S3        Li5        95.6(4) 23_555 1_555  24_565
	Li5       S3        Li5        143.7(14) 23_555 1_555   3_556
	Li5       S3        Li3        58.8(3) 23_555 1_555   2_565
	Li5       S3        Li3        58.8(3) 23_555 1_555  21_566
	Li5       S3        Li3        99.1(11) 23_555 1_555   1_555
	Li5       S3        Li3        151.4(11) 23_555 1_555   3_556
	Li5       S3        Li5        117.5(5) 21_566 1_555  23_555
	Li5       S3        Li5        117.5(5) 21_566 1_555  41_456
	Li5       S3        Li5        95.6(4) 21_566 1_555   2_565
	Li5       S3        Li5        95.6(4) 21_566 1_555  44_455
	Li5       S3        Li5        143.7(14) 21_566 1_555   4_556
	Li5       S3        Li5        143.7(14) 21_566 1_555   1_555
	Li5       S3        Li5        95.6(4) 21_566 1_555  29_555
	Li5       S3        Li5        52(2) 21_566 1_555  24_565
	Li5       S3        Li5        95.6(4) 21_566 1_555   3_556
	Li5       S3        Li3        151.4(11) 21_566 1_555   2_565
	Li5       S3        Li3        58.8(3) 21_566 1_555  21_566
	Li5       S3        Li3        99.1(11) 21_566 1_555   1_555
	Li5       S3        Li3        58.8(3) 21_566 1_555   3_556
	Li5       S3        Li5        49.0(18) 32_556 1_555  21_566
	Li5       S3        Li5        95.6(4) 32_556 1_555  23_555
	Li5       S3        Li5        143.7(14) 32_556 1_555  41_456
	Li5       S3        Li5        117.5(5) 32_556 1_555   2_565
	Li5       S3        Li5        143.7(14) 32_556 1_555  44_455
	Li5       S3        Li5        117.5(5) 32_556 1_555   4_556
	Li5       S3        Li5        95.6(4) 32_556 1_555   1_555
	Li5       S3        Li5        52(2) 32_556 1_555  29_555
	Li5       S3        Li5        95.6(4) 32_556 1_555  24_565
	Li5       S3        Li5        95.6(4) 32_556 1_555   3_556
	Li5       S3        Li3        151.4(11) 32_556 1_555   2_565
	Li5       S3        Li3        58.8(3) 32_556 1_555  21_566
	Li5       S3        Li3        58.8(3) 32_556 1_555   1_555
	Li5       S3        Li3        99.1(11) 32_556 1_555   3_556
	Li5       S3        Li5        49.0(18) 22_566 1_555  32_556
	Li5       S3        Li5        49.0(18) 22_566 1_555  21_566
	Li5       S3        Li5        143.7(14) 22_566 1_555  23_555
	Li5       S3        Li5        95.6(4) 22_566 1_555  41_456
	Li5       S3        Li5        143.7(14) 22_566 1_555   2_565
	Li5       S3        Li5        117.5(5) 22_566 1_555  44_455
	Li5       S3        Li5        95.6(4) 22_566 1_555   4_556
	Li5       S3        Li5        117.5(5) 22_566 1_555   1_555
	Li5       S3        Li5        95.6(4) 22_566 1_555  29_555
	Li5       S3        Li5        95.6(4) 22_566 1_555  24_565
	Li5       S3        Li5        52(2) 22_566 1_555   3_556
	Li5       S3        Li3        151.4(11) 22_566 1_555   2_565
	Li5       S3        Li3        99.1(11) 22_566 1_555  21_566
	Li5       S3        Li3        58.8(3) 22_566 1_555   1_555
	Li5       S3        Li3        58.8(3) 22_566 1_555   3_556
	Zn1       S3        Li5        66.7(9) 37_456 1_555  22_566
	Zn1       S3        Li5        93.11(8) 37_456 1_555  32_556
	Zn1       S3        Li5        115.6(9) 37_456 1_555  21_566
	Zn1       S3        Li5        115.6(9) 37_456 1_555  23_555
	Zn1       S3        Li5        60.4(11) 37_456 1_555  41_456
	Zn1       S3        Li5        146.59(17) 37_456 1_555   2_565
	Zn1       S3        Li5        112.7(11) 37_456 1_555  44_455
	Zn1       S3        Li5        29.3(4) 37_456 1_555   4_556
	Zn1       S3        Li5        66.7(9) 37_456 1_555   1_555
	Zn1       S3        Li5        93.11(8) 37_456 1_555  29_555
	Zn1       S3        Li5        146.59(17) 37_456 1_555  24_565
	Zn1       S3        Li5        29.3(4) 37_456 1_555   3_556
	Zn1       S3        Li3        88.00(5) 37_456 1_555   2_565
	Zn1       S3        Li3        148.20(8) 37_456 1_555  21_566
	Zn1       S3        Li3        38.72(8) 37_456 1_555   1_555
	Zn1       S3        Li3        88.00(5) 37_456 1_555   3_556
	Li1       S3        Zn1        0.000    37_456 1_555  37_456
	Li1       S3        Li5        66.7(9) 37_456 1_555  22_566
	Li1       S3        Li5        93.11(8) 37_456 1_555  32_556
	Li1       S3        Li5        115.6(9) 37_456 1_555  21_566
	Li1       S3        Li5        115.6(9) 37_456 1_555  23_555
	Li1       S3        Li5        60.4(11) 37_456 1_555  41_456
	Li1       S3        Li5        146.59(17) 37_456 1_555   2_565
	Li1       S3        Li5        112.7(11) 37_456 1_555  44_455
	Li1       S3        Li5        29.3(4) 37_456 1_555   4_556
	Li1       S3        Li5        66.7(9) 37_456 1_555   1_555
	Li1       S3        Li5        93.11(8) 37_456 1_555  29_555
	Li1       S3        Li5        146.59(17) 37_456 1_555  24_565
	Li1       S3        Li5        29.3(4) 37_456 1_555   3_556
	Li1       S3        Li3        88.00(5) 37_456 1_555   2_565
	Li1       S3        Li3        148.20(8) 37_456 1_555  21_566
	Li1       S3        Li3        38.72(8) 37_456 1_555   1_555
	Li1       S3        Li3        88.00(5) 37_456 1_555   3_556
	Zn1       S3        Li1        65.61(13)  1_555 1_555  37_456
	Zn1       S3        Zn1        65.61(13)  1_555 1_555  37_456
	Zn1       S3        Li5        93.11(8)  1_555 1_555  22_566
	Zn1       S3        Li5        66.7(9)  1_555 1_555  32_556
	Zn1       S3        Li5        115.6(9)  1_555 1_555  21_566
	Zn1       S3        Li5        60.4(11)  1_555 1_555  23_555
	Zn1       S3        Li5        115.6(9)  1_555 1_555  41_456
	Zn1       S3        Li5        112.7(11)  1_555 1_555   2_565
	Zn1       S3        Li5        146.59(17)  1_555 1_555  44_455
	Zn1       S3        Li5        66.7(9)  1_555 1_555   4_556
	Zn1       S3        Li5        29.3(4)  1_555 1_555   1_555
	Zn1       S3        Li5        29.3(4)  1_555 1_555  29_555
	Zn1       S3        Li5        146.59(17)  1_555 1_555  24_565
	Zn1       S3        Li5        93.11(8)  1_555 1_555   3_556
	Zn1       S3        Li3        88.00(5)  1_555 1_555   2_565
	Zn1       S3        Li3        88.00(5)  1_555 1_555  21_566
	Zn1       S3        Li3        38.72(8)  1_555 1_555   1_555
	Zn1       S3        Li3        148.20(8)  1_555 1_555   3_556
	Li1       S3        Zn1        0.000     1_555 1_555   1_555
	Li1       S3        Li1        65.61(13)  1_555 1_555  37_456
	Li1       S3        Zn1        65.61(13)  1_555 1_555  37_456
	Li1       S3        Li5        93.11(8)  1_555 1_555  22_566
	Li1       S3        Li5        66.7(9)  1_555 1_555  32_556
	Li1       S3        Li5        115.6(9)  1_555 1_555  21_566
	Li1       S3        Li5        60.4(11)  1_555 1_555  23_555
	Li1       S3        Li5        115.6(9)  1_555 1_555  41_456
	Li1       S3        Li5        112.7(11)  1_555 1_555   2_565
	Li1       S3        Li5        146.59(17)  1_555 1_555  44_455
	Li1       S3        Li5        66.7(9)  1_555 1_555   4_556
	Li1       S3        Li5        29.3(4)  1_555 1_555   1_555
	Li1       S3        Li5        29.3(4)  1_555 1_555  29_555
	Li1       S3        Li5        146.59(17)  1_555 1_555  24_565
	Li1       S3        Li5        93.11(8)  1_555 1_555   3_556
	Li1       S3        Li3        88.00(5)  1_555 1_555   2_565
	Li1       S3        Li3        88.00(5)  1_555 1_555  21_566
	Li1       S3        Li3        38.72(8)  1_555 1_555   1_555
	Li1       S3        Li3        148.20(8)  1_555 1_555   3_556
	Li1       S3        Li1        54.31(13) 23_555 1_555   1_555
	Li1       S3        Zn1        54.31(13) 23_555 1_555   1_555
	Li1       S3        Li1        119.880(4) 23_555 1_555  37_456
	Li1       S3        Zn1        119.880(4) 23_555 1_555  37_456
	Li1       S3        Li5        115.6(9) 23_555 1_555  22_566
	Li1       S3        Li5        66.7(9) 23_555 1_555  32_556
	Li1       S3        Li5        93.11(8) 23_555 1_555  21_566
	Li1       S3        Li5        29.3(4) 23_555 1_555  23_555
	Li1       S3        Li5        146.59(17) 23_555 1_555  41_456
	Li1       S3        Li5        66.7(9) 23_555 1_555   2_565
	Li1       S3        Li5        115.6(9) 23_555 1_555  44_455
	Li1       S3        Li5        112.7(11) 23_555 1_555   4_556
	Li1       S3        Li5        60.4(11) 23_555 1_555   1_555
	Li1       S3        Li5        29.3(4) 23_555 1_555  29_555
	Li1       S3        Li5        93.11(8) 23_555 1_555  24_565
	Li1       S3        Li5        146.59(17) 23_555 1_555   3_556
	Li1       S3        Li3        88.00(5) 23_555 1_555   2_565
	Li1       S3        Li3        38.72(8) 23_555 1_555  21_566
	Li1       S3        Li3        88.00(5) 23_555 1_555   1_555
	Li1       S3        Li3        148.20(8) 23_555 1_555   3_556
	Zn1       S3        Li1        65.61(13) 40_455 1_555  23_555
	Zn1       S3        Li1        119.880(4) 40_455 1_555   1_555
	Zn1       S3        Zn1        119.880(4) 40_455 1_555   1_555
	Zn1       S3        Li1        173.08(16) 40_455 1_555  37_456
	Zn1       S3        Zn1        173.08(16) 40_455 1_555  37_456
	Zn1       S3        Li5        115.6(9) 40_455 1_555  22_566
	Zn1       S3        Li5        93.11(8) 40_455 1_555  32_556
	Zn1       S3        Li5        66.7(9) 40_455 1_555  21_566
	Zn1       S3        Li5        66.7(9) 40_455 1_555  23_555
	Zn1       S3        Li5        112.7(11) 40_455 1_555  41_456
	Zn1       S3        Li5        29.3(4) 40_455 1_555   2_565
	Zn1       S3        Li5        60.4(11) 40_455 1_555  44_455
	Zn1       S3        Li5        146.59(17) 40_455 1_555   4_556
	Zn1       S3        Li5        115.6(9) 40_455 1_555   1_555
	Zn1       S3        Li5        93.11(8) 40_455 1_555  29_555
	Zn1       S3        Li5        29.3(4) 40_455 1_555  24_565
	Zn1       S3        Li5        146.59(17) 40_455 1_555   3_556
	Zn1       S3        Li3        88.00(5) 40_455 1_555   2_565
	Zn1       S3        Li3        38.72(8) 40_455 1_555  21_566
	Zn1       S3        Li3        148.20(8) 40_455 1_555   1_555
	Zn1       S3        Li3        88.00(5) 40_455 1_555   3_556
	Li1       S3        Zn1        0.000    40_455 1_555  40_455
	Li1       S3        Li1        65.61(13) 40_455 1_555  23_555
	Li1       S3        Li1        119.880(4) 40_455 1_555   1_555
	Li1       S3        Zn1        119.880(4) 40_455 1_555   1_555
	Li1       S3        Li1        173.08(16) 40_455 1_555  37_456
	Li1       S3        Zn1        173.08(16) 40_455 1_555  37_456
	Li1       S3        Li5        115.6(9) 40_455 1_555  22_566
	Li1       S3        Li5        93.11(8) 40_455 1_555  32_556
	Li1       S3        Li5        66.7(9) 40_455 1_555  21_566
	Li1       S3        Li5        66.7(9) 40_455 1_555  23_555
	Li1       S3        Li5        112.7(11) 40_455 1_555  41_456
	Li1       S3        Li5        29.3(4) 40_455 1_555   2_565
	Li1       S3        Li5        60.4(11) 40_455 1_555  44_455
	Li1       S3        Li5        146.59(17) 40_455 1_555   4_556
	Li1       S3        Li5        115.6(9) 40_455 1_555   1_555
	Li1       S3        Li5        93.11(8) 40_455 1_555  29_555
	Li1       S3        Li5        29.3(4) 40_455 1_555  24_565
	Li1       S3        Li5        146.59(17) 40_455 1_555   3_556
	Li1       S3        Li3        88.00(5) 40_455 1_555   2_565
	Li1       S3        Li3        38.72(8) 40_455 1_555  21_566
	Li1       S3        Li3        148.20(8) 40_455 1_555   1_555
	Li1       S3        Li3        88.00(5) 40_455 1_555   3_556
	Zn1       S3        Li1        65.61(13) 23_555 1_555  40_455
	Zn1       S3        Zn1        65.61(13) 23_555 1_555  40_455
	Zn1       S3        Li1        0.000    23_555 1_555  23_555
	Zn1       S3        Li1        54.31(13) 23_555 1_555   1_555
	Zn1       S3        Zn1        54.31(13) 23_555 1_555   1_555
	Zn1       S3        Li1        119.880(4) 23_555 1_555  37_456
	Zn1       S3        Zn1        119.880(4) 23_555 1_555  37_456
	Zn1       S3        Li5        115.6(9) 23_555 1_555  22_566
	Zn1       S3        Li5        66.7(9) 23_555 1_555  32_556
	Zn1       S3        Li5        93.11(8) 23_555 1_555  21_566
	Zn1       S3        Li5        29.3(4) 23_555 1_555  23_555
	Zn1       S3        Li5        146.59(17) 23_555 1_555  41_456
	Zn1       S3        Li5        66.7(9) 23_555 1_555   2_565
	Zn1       S3        Li5        115.6(9) 23_555 1_555  44_455
	Zn1       S3        Li5        112.7(11) 23_555 1_555   4_556
	Zn1       S3        Li5        60.4(11) 23_555 1_555   1_555
	Zn1       S3        Li5        29.3(4) 23_555 1_555  29_555
	Zn1       S3        Li5        93.11(8) 23_555 1_555  24_565
	Zn1       S3        Li5        146.59(17) 23_555 1_555   3_556
	Zn1       S3        Li3        88.00(5) 23_555 1_555   2_565
	Zn1       S3        Li3        38.72(8) 23_555 1_555  21_566
	Zn1       S3        Li3        88.00(5) 23_555 1_555   1_555
	Zn1       S3        Li3        148.20(8) 23_555 1_555   3_556
	Zn1       S3        Zn1        173.08(16)  3_556 1_555  23_555
	Zn1       S3        Li1        119.880(4)  3_556 1_555  40_455
	Zn1       S3        Zn1        119.880(4)  3_556 1_555  40_455
	Zn1       S3        Li1        173.08(16)  3_556 1_555  23_555
	Zn1       S3        Li1        119.880(4)  3_556 1_555   1_555
	Zn1       S3        Zn1        119.880(4)  3_556 1_555   1_555
	Zn1       S3        Li1        54.31(13)  3_556 1_555  37_456
	Zn1       S3        Zn1        54.31(13)  3_556 1_555  37_456
	Zn1       S3        Li5        66.7(9)  3_556 1_555  22_566
	Zn1       S3        Li5        115.6(9)  3_556 1_555  32_556
	Zn1       S3        Li5        93.11(8)  3_556 1_555  21_566
	Zn1       S3        Li5        146.59(17)  3_556 1_555  23_555
	Zn1       S3        Li5        29.3(4)  3_556 1_555  41_456
	Zn1       S3        Li5        115.6(9)  3_556 1_555   2_565
	Zn1       S3        Li5        66.7(9)  3_556 1_555  44_455
	Zn1       S3        Li5        60.4(11)  3_556 1_555   4_556
	Zn1       S3        Li5        112.7(11)  3_556 1_555   1_555
	Zn1       S3        Li5        146.59(17)  3_556 1_555  29_555
	Zn1       S3        Li5        93.11(8)  3_556 1_555  24_565
	Zn1       S3        Li5        29.3(4)  3_556 1_555   3_556
	Zn1       S3        Li3        88.00(5)  3_556 1_555   2_565
	Zn1       S3        Li3        148.20(8)  3_556 1_555  21_566
	Zn1       S3        Li3        88.00(5)  3_556 1_555   1_555
	Zn1       S3        Li3        38.72(8)  3_556 1_555   3_556
	Li1       S3        Zn1        0.000     3_556 1_555   3_556
	Li1       S3        Zn1        173.08(16)  3_556 1_555  23_555
	Li1       S3        Li1        119.880(4)  3_556 1_555  40_455
	Li1       S3        Zn1        119.880(4)  3_556 1_555  40_455
	Li1       S3        Li1        173.08(16)  3_556 1_555  23_555
	Li1       S3        Li1        119.880(4)  3_556 1_555   1_555
	Li1       S3        Zn1        119.880(4)  3_556 1_555   1_555
	Li1       S3        Li1        54.31(13)  3_556 1_555  37_456
	Li1       S3        Zn1        54.31(13)  3_556 1_555  37_456
	Li1       S3        Li5        66.7(9)  3_556 1_555  22_566
	Li1       S3        Li5        115.6(9)  3_556 1_555  32_556
	Li1       S3        Li5        93.11(8)  3_556 1_555  21_566
	Li1       S3        Li5        146.59(17)  3_556 1_555  23_555
	Li1       S3        Li5        29.3(4)  3_556 1_555  41_456
	Li1       S3        Li5        115.6(9)  3_556 1_555   2_565
	Li1       S3        Li5        66.7(9)  3_556 1_555  44_455
	Li1       S3        Li5        60.4(11)  3_556 1_555   4_556
	Li1       S3        Li5        112.7(11)  3_556 1_555   1_555
	Li1       S3        Li5        146.59(17)  3_556 1_555  29_555
	Li1       S3        Li5        93.11(8)  3_556 1_555  24_565
	Li1       S3        Li5        29.3(4)  3_556 1_555   3_556
	Li1       S3        Li3        88.00(5)  3_556 1_555   2_565
	Li1       S3        Li3        148.20(8)  3_556 1_555  21_566
	Li1       S3        Li3        88.00(5)  3_556 1_555   1_555
	Li1       S3        Li3        38.72(8)  3_556 1_555   3_556
	Zn1       S3        Li1        65.61(13) 24_565 1_555   3_556
	Zn1       S3        Zn1        65.61(13) 24_565 1_555   3_556
	Zn1       S3        Zn1        119.880(4) 24_565 1_555  23_555
	Zn1       S3        Li1        54.31(13) 24_565 1_555  40_455
	Zn1       S3        Zn1        54.31(13) 24_565 1_555  40_455
	Zn1       S3        Li1        119.880(4) 24_565 1_555  23_555
	Zn1       S3        Li1        173.08(16) 24_565 1_555   1_555
	Zn1       S3        Zn1        173.08(16) 24_565 1_555   1_555
	Zn1       S3        Li1        119.880(4) 24_565 1_555  37_456
	Zn1       S3        Zn1        119.880(4) 24_565 1_555  37_456
	Zn1       S3        Li5        93.11(8) 24_565 1_555  22_566
	Zn1       S3        Li5        115.6(9) 24_565 1_555  32_556
	Zn1       S3        Li5        66.7(9) 24_565 1_555  21_566
	Zn1       S3        Li5        112.7(11) 24_565 1_555  23_555
	Zn1       S3        Li5        66.7(9) 24_565 1_555  41_456
	Zn1       S3        Li5        60.4(11) 24_565 1_555   2_565
	Zn1       S3        Li5        29.3(4) 24_565 1_555  44_455
	Zn1       S3        Li5        115.6(9) 24_565 1_555   4_556
	Zn1       S3        Li5        146.59(17) 24_565 1_555   1_555
	Zn1       S3        Li5        146.59(17) 24_565 1_555  29_555
	Zn1       S3        Li5        29.3(4) 24_565 1_555  24_565
	Zn1       S3        Li5        93.11(8) 24_565 1_555   3_556
	Zn1       S3        Li3        88.00(5) 24_565 1_555   2_565
	Zn1       S3        Li3        88.00(5) 24_565 1_555  21_566
	Zn1       S3        Li3        148.20(8) 24_565 1_555   1_555
	Zn1       S3        Li3        38.72(8) 24_565 1_555   3_556
	Li1       S3        Zn1        0.000    24_565 1_555  24_565
	Li1       S3        Li1        65.61(13) 24_565 1_555   3_556
	Li1       S3        Zn1        65.61(13) 24_565 1_555   3_556
	Li1       S3        Zn1        119.880(4) 24_565 1_555  23_555
	Li1       S3        Li1        54.31(13) 24_565 1_555  40_455
	Li1       S3        Zn1        54.31(13) 24_565 1_555  40_455
	Li1       S3        Li1        119.880(4) 24_565 1_555  23_555
	Li1       S3        Li1        173.08(16) 24_565 1_555   1_555
	Li1       S3        Zn1        173.08(16) 24_565 1_555   1_555
	Li1       S3        Li1        119.880(4) 24_565 1_555  37_456
	Li1       S3        Zn1        119.880(4) 24_565 1_555  37_456
	Li1       S3        Li5        93.11(8) 24_565 1_555  22_566
	Li1       S3        Li5        115.6(9) 24_565 1_555  32_556
	Li1       S3        Li5        66.7(9) 24_565 1_555  21_566
	Li1       S3        Li5        112.7(11) 24_565 1_555  23_555
	Li1       S3        Li5        66.7(9) 24_565 1_555  41_456
	Li1       S3        Li5        60.4(11) 24_565 1_555   2_565
	Li1       S3        Li5        29.3(4) 24_565 1_555  44_455
	Li1       S3        Li5        115.6(9) 24_565 1_555   4_556
	Li1       S3        Li5        146.59(17) 24_565 1_555   1_555
	Li1       S3        Li5        146.59(17) 24_565 1_555  29_555
	Li1       S3        Li5        29.3(4) 24_565 1_555  24_565
	Li1       S3        Li5        93.11(8) 24_565 1_555   3_556
	Li1       S3        Li3        88.00(5) 24_565 1_555   2_565
	Li1       S3        Li3        88.00(5) 24_565 1_555  21_566
	Li1       S3        Li3        148.20(8) 24_565 1_555   1_555
	Li1       S3        Li3        38.72(8) 24_565 1_555   3_556
	Zn1       S3        Li1        119.880(4) 33_555 1_555  24_565
	Zn1       S3        Zn1        119.880(4) 33_555 1_555  24_565
	Zn1       S3        Li1        119.880(4) 33_555 1_555   3_556
	Zn1       S3        Zn1        119.880(4) 33_555 1_555   3_556
	Zn1       S3        Zn1        54.31(13) 33_555 1_555  23_555
	Zn1       S3        Li1        90.209(7) 33_555 1_555  40_455
	Zn1       S3        Zn1        90.209(7) 33_555 1_555  40_455
	Zn1       S3        Li1        54.31(13) 33_555 1_555  23_555
	Zn1       S3        Li1        54.31(13) 33_555 1_555   1_555
	Zn1       S3        Zn1        54.31(13) 33_555 1_555   1_555
	Zn1       S3        Li1        90.209(7) 33_555 1_555  37_456
	Zn1       S3        Zn1        90.209(7) 33_555 1_555  37_456
	Zn1       S3        Li5        146.59(17) 33_555 1_555  22_566
	Zn1       S3        Li5        112.7(11) 33_555 1_555  32_556
	Zn1       S3        Li5        146.59(17) 33_555 1_555  21_566
	Zn1       S3        Li5        29.3(4) 33_555 1_555  23_555
	Zn1       S3        Li5        93.11(8) 33_555 1_555  41_456
	Zn1       S3        Li5        66.7(9) 33_555 1_555   2_565
	Zn1       S3        Li5        93.11(8) 33_555 1_555  44_455
	Zn1       S3        Li5        66.7(9) 33_555 1_555   4_556
	Zn1       S3        Li5        29.3(4) 33_555 1_555   1_555
	Zn1       S3        Li5        60.4(11) 33_555 1_555  29_555
	Zn1       S3        Li5        115.6(9) 33_555 1_555  24_565
	Zn1       S3        Li5        115.6(9) 33_555 1_555   3_556
	Zn1       S3        Li3        38.72(8) 33_555 1_555   2_565
	Zn1       S3        Li3        88.00(5) 33_555 1_555  21_566
	Zn1       S3        Li3        88.00(5) 33_555 1_555   1_555
	Zn1       S3        Li3        148.20(8) 33_555 1_555   3_556
	Li1       S3        Zn1        0.000    33_555 1_555  33_555
	Li1       S3        Li1        119.880(4) 33_555 1_555  24_565
	Li1       S3        Zn1        119.880(4) 33_555 1_555  24_565
	Li1       S3        Li1        119.880(4) 33_555 1_555   3_556
	Li1       S3        Zn1        119.880(4) 33_555 1_555   3_556
	Li1       S3        Zn1        54.31(13) 33_555 1_555  23_555
	Li1       S3        Li1        90.209(7) 33_555 1_555  40_455
	Li1       S3        Zn1        90.209(7) 33_555 1_555  40_455
	Li1       S3        Li1        54.31(13) 33_555 1_555  23_555
	Li1       S3        Li1        54.31(13) 33_555 1_555   1_555
	Li1       S3        Zn1        54.31(13) 33_555 1_555   1_555
	Li1       S3        Li1        90.209(7) 33_555 1_555  37_456
	Li1       S3        Zn1        90.209(7) 33_555 1_555  37_456
	Li1       S3        Li5        146.59(17) 33_555 1_555  22_566
	Li1       S3        Li5        112.7(11) 33_555 1_555  32_556
	Li1       S3        Li5        146.59(17) 33_555 1_555  21_566
	Li1       S3        Li5        29.3(4) 33_555 1_555  23_555
	Li1       S3        Li5        93.11(8) 33_555 1_555  41_456
	Li1       S3        Li5        66.7(9) 33_555 1_555   2_565
	Li1       S3        Li5        93.11(8) 33_555 1_555  44_455
	Li1       S3        Li5        66.7(9) 33_555 1_555   4_556
	Li1       S3        Li5        29.3(4) 33_555 1_555   1_555
	Li1       S3        Li5        60.4(11) 33_555 1_555  29_555
	Li1       S3        Li5        115.6(9) 33_555 1_555  24_565
	Li1       S3        Li5        115.6(9) 33_555 1_555   3_556
	Li1       S3        Li3        38.72(8) 33_555 1_555   2_565
	Li1       S3        Li3        88.00(5) 33_555 1_555  21_566
	Li1       S3        Li3        88.00(5) 33_555 1_555   1_555
	Li1       S3        Li3        148.20(8) 33_555 1_555   3_556
	Zn1       S3        Li1        65.61(13)  4_556 1_555  33_555
	Zn1       S3        Zn1        65.61(13)  4_556 1_555  33_555
	Zn1       S3        Li1        90.209(7)  4_556 1_555  24_565
	Zn1       S3        Zn1        90.209(7)  4_556 1_555  24_565
	Zn1       S3        Li1        54.31(13)  4_556 1_555   3_556
	Zn1       S3        Zn1        54.31(13)  4_556 1_555   3_556
	Zn1       S3        Zn1        119.880(4)  4_556 1_555  23_555
	Zn1       S3        Li1        119.880(4)  4_556 1_555  40_455
	Zn1       S3        Zn1        119.880(4)  4_556 1_555  40_455
	Zn1       S3        Li1        119.880(4)  4_556 1_555  23_555
	Zn1       S3        Li1        90.209(7)  4_556 1_555   1_555
	Zn1       S3        Zn1        90.209(7)  4_556 1_555   1_555
	Zn1       S3        Li1        54.31(13)  4_556 1_555  37_456
	Zn1       S3        Zn1        54.31(13)  4_556 1_555  37_456
	Zn1       S3        Li5        112.7(11)  4_556 1_555  22_566
	Zn1       S3        Li5        146.59(17)  4_556 1_555  32_556
	Zn1       S3        Li5        146.59(17)  4_556 1_555  21_566
	Zn1       S3        Li5        93.11(8)  4_556 1_555  23_555
	Zn1       S3        Li5        29.3(4)  4_556 1_555  41_456
	Zn1       S3        Li5        93.11(8)  4_556 1_555   2_565
	Zn1       S3        Li5        66.7(9)  4_556 1_555  44_455
	Zn1       S3        Li5        29.3(4)  4_556 1_555   4_556
	Zn1       S3        Li5        66.7(9)  4_556 1_555   1_555
	Zn1       S3        Li5        115.6(9)  4_556 1_555  29_555
	Zn1       S3        Li5        115.6(9)  4_556 1_555  24_565
	Zn1       S3        Li5        60.4(11)  4_556 1_555   3_556
	Zn1       S3        Li3        38.72(8)  4_556 1_555   2_565
	Zn1       S3        Li3        148.20(8)  4_556 1_555  21_566
	Zn1       S3        Li3        88.00(5)  4_556 1_555   1_555
	Zn1       S3        Li3        88.00(5)  4_556 1_555   3_556
	Li1       S3        Zn1        0.000     4_556 1_555   4_556
	Li1       S3        Li1        65.61(13)  4_556 1_555  33_555
	Li1       S3        Zn1        65.61(13)  4_556 1_555  33_555
	Li1       S3        Li1        90.209(7)  4_556 1_555  24_565
	Li1       S3        Zn1        90.209(7)  4_556 1_555  24_565
	Li1       S3        Li1        54.31(13)  4_556 1_555   3_556
	Li1       S3        Zn1        54.31(13)  4_556 1_555   3_556
	Li1       S3        Zn1        119.880(4)  4_556 1_555  23_555
	Li1       S3        Li1        119.880(4)  4_556 1_555  40_455
	Li1       S3        Zn1        119.880(4)  4_556 1_555  40_455
	Li1       S3        Li1        119.880(4)  4_556 1_555  23_555
	Li1       S3        Li1        90.209(7)  4_556 1_555   1_555
	Li1       S3        Zn1        90.209(7)  4_556 1_555   1_555
	Li1       S3        Li1        54.31(13)  4_556 1_555  37_456
	Li1       S3        Zn1        54.31(13)  4_556 1_555  37_456
	Li1       S3        Li5        112.7(11)  4_556 1_555  22_566
	Li1       S3        Li5        146.59(17)  4_556 1_555  32_556
	Li1       S3        Li5        146.59(17)  4_556 1_555  21_566
	Li1       S3        Li5        93.11(8)  4_556 1_555  23_555
	Li1       S3        Li5        29.3(4)  4_556 1_555  41_456
	Li1       S3        Li5        93.11(8)  4_556 1_555   2_565
	Li1       S3        Li5        66.7(9)  4_556 1_555  44_455
	Li1       S3        Li5        29.3(4)  4_556 1_555   4_556
	Li1       S3        Li5        66.7(9)  4_556 1_555   1_555
	Li1       S3        Li5        115.6(9)  4_556 1_555  29_555
	Li1       S3        Li5        115.6(9)  4_556 1_555  24_565
	Li1       S3        Li5        60.4(11)  4_556 1_555   3_556
	Li1       S3        Li3        38.72(8)  4_556 1_555   2_565
	Li1       S3        Li3        148.20(8)  4_556 1_555  21_566
	Li1       S3        Li3        88.00(5)  4_556 1_555   1_555
	Li1       S3        Li3        88.00(5)  4_556 1_555   3_556
	Zn1       S3        Li1        65.61(13)  2_565 1_555   4_556
	Zn1       S3        Zn1        65.61(13)  2_565 1_555   4_556
	Zn1       S3        Li1        65.61(13)  2_565 1_555  33_555
	Zn1       S3        Zn1        65.61(13)  2_565 1_555  33_555
	Zn1       S3        Li1        54.31(13)  2_565 1_555  24_565
	Zn1       S3        Zn1        54.31(13)  2_565 1_555  24_565
	Zn1       S3        Li1        90.209(7)  2_565 1_555   3_556
	Zn1       S3        Zn1        90.209(7)  2_565 1_555   3_556
	Zn1       S3        Zn1        90.209(7)  2_565 1_555  23_555
	Zn1       S3        Li1        54.31(13)  2_565 1_555  40_455
	Zn1       S3        Zn1        54.31(13)  2_565 1_555  40_455
	Zn1       S3        Li1        90.209(7)  2_565 1_555  23_555
	Zn1       S3        Li1        119.880(4)  2_565 1_555   1_555
	Zn1       S3        Zn1        119.880(4)  2_565 1_555   1_555
	Zn1       S3        Li1        119.880(4)  2_565 1_555  37_456
	Zn1       S3        Zn1        119.880(4)  2_565 1_555  37_456
	Zn1       S3        Li5        146.59(17)  2_565 1_555  22_566
	Zn1       S3        Li5        146.59(17)  2_565 1_555  32_556
	Zn1       S3        Li5        112.7(11)  2_565 1_555  21_566
	Zn1       S3        Li5        66.7(9)  2_565 1_555  23_555
	Zn1       S3        Li5        66.7(9)  2_565 1_555  41_456
	Zn1       S3        Li5        29.3(4)  2_565 1_555   2_565
	Zn1       S3        Li5        29.3(4)  2_565 1_555  44_455
	Zn1       S3        Li5        93.11(8)  2_565 1_555   4_556
	Zn1       S3        Li5        93.11(8)  2_565 1_555   1_555
	Zn1       S3        Li5        115.6(9)  2_565 1_555  29_555
	Zn1       S3        Li5        60.4(11)  2_565 1_555  24_565
	Zn1       S3        Li5        115.6(9)  2_565 1_555   3_556
	Zn1       S3        Li3        38.72(8)  2_565 1_555   2_565
	Zn1       S3        Li3        88.00(5)  2_565 1_555  21_566
	Zn1       S3        Li3        148.20(8)  2_565 1_555   1_555
	Zn1       S3        Li3        88.00(5)  2_565 1_555   3_556
	Li1       S3        Zn1        0.000     2_565 1_555   2_565
	Li1       S3        Li1        65.61(13)  2_565 1_555   4_556
	Li1       S3        Zn1        65.61(13)  2_565 1_555   4_556
	Li1       S3        Li1        65.61(13)  2_565 1_555  33_555
	Li1       S3        Zn1        65.61(13)  2_565 1_555  33_555
	Li1       S3        Li1        54.31(13)  2_565 1_555  24_565
	Li1       S3        Zn1        54.31(13)  2_565 1_555  24_565
	Li1       S3        Li1        90.209(7)  2_565 1_555   3_556
	Li1       S3        Zn1        90.209(7)  2_565 1_555   3_556
	Li1       S3        Zn1        90.209(7)  2_565 1_555  23_555
	Li1       S3        Li1        54.31(13)  2_565 1_555  40_455
	Li1       S3        Zn1        54.31(13)  2_565 1_555  40_455
	Li1       S3        Li1        90.209(7)  2_565 1_555  23_555
	Li1       S3        Li1        119.880(4)  2_565 1_555   1_555
	Li1       S3        Zn1        119.880(4)  2_565 1_555   1_555
	Li1       S3        Li1        119.880(4)  2_565 1_555  37_456
	Li1       S3        Zn1        119.880(4)  2_565 1_555  37_456
	Li1       S3        Li5        146.59(17)  2_565 1_555  22_566
	Li1       S3        Li5        146.59(17)  2_565 1_555  32_556
	Li1       S3        Li5        112.7(11)  2_565 1_555  21_566
	Li1       S3        Li5        66.7(9)  2_565 1_555  23_555
	Li1       S3        Li5        66.7(9)  2_565 1_555  41_456
	Li1       S3        Li5        29.3(4)  2_565 1_555   2_565
	Li1       S3        Li5        29.3(4)  2_565 1_555  44_455
	Li1       S3        Li5        93.11(8)  2_565 1_555   4_556
	Li1       S3        Li5        93.11(8)  2_565 1_555   1_555
	Li1       S3        Li5        115.6(9)  2_565 1_555  29_555
	Li1       S3        Li5        60.4(11)  2_565 1_555  24_565
	Li1       S3        Li5        115.6(9)  2_565 1_555   3_556
	Li1       S3        Li3        38.72(8)  2_565 1_555   2_565
	Li1       S3        Li3        88.00(5)  2_565 1_555  21_566
	Li1       S3        Li3        148.20(8)  2_565 1_555   1_555
	Li1       S3        Li3        88.00(5)  2_565 1_555   3_556
	Zn1       S3        Li1        119.880(4) 36_556 1_555   2_565
	Zn1       S3        Zn1        119.880(4) 36_556 1_555   2_565
	Zn1       S3        Li1        119.880(4) 36_556 1_555   4_556
	Zn1       S3        Zn1        119.880(4) 36_556 1_555   4_556
	Zn1       S3        Li1        173.08(16) 36_556 1_555  33_555
	Zn1       S3        Zn1        173.08(16) 36_556 1_555  33_555
	Zn1       S3        Li1        65.61(13) 36_556 1_555  24_565
	Zn1       S3        Zn1        65.61(13) 36_556 1_555  24_565
	Zn1       S3        Li1        65.61(13) 36_556 1_555   3_556
	Zn1       S3        Zn1        65.61(13) 36_556 1_555   3_556
	Zn1       S3        Zn1        119.880(4) 36_556 1_555  23_555
	Zn1       S3        Li1        90.209(7) 36_556 1_555  40_455
	Zn1       S3        Zn1        90.209(7) 36_556 1_555  40_455
	Zn1       S3        Li1        119.880(4) 36_556 1_555  23_555
	Zn1       S3        Li1        119.880(4) 36_556 1_555   1_555
	Zn1       S3        Zn1        119.880(4) 36_556 1_555   1_555
	Zn1       S3        Li1        90.209(7) 36_556 1_555  37_456
	Zn1       S3        Zn1        90.209(7) 36_556 1_555  37_456
	Zn1       S3        Li5        29.3(4) 36_556 1_555  22_566
	Zn1       S3        Li5        60.4(11) 36_556 1_555  32_556
	Zn1       S3        Li5        29.3(4) 36_556 1_555  21_566
	Zn1       S3        Li5        146.59(17) 36_556 1_555  23_555
	Zn1       S3        Li5        93.11(8) 36_556 1_555  41_456
	Zn1       S3        Li5        115.6(9) 36_556 1_555   2_565
	Zn1       S3        Li5        93.11(8) 36_556 1_555  44_455
	Zn1       S3        Li5        115.6(9) 36_556 1_555   4_556
	Zn1       S3        Li5        146.59(17) 36_556 1_555   1_555
	Zn1       S3        Li5        112.7(11) 36_556 1_555  29_555
	Zn1       S3        Li5        66.7(9) 36_556 1_555  24_565
	Zn1       S3        Li5        66.7(9) 36_556 1_555   3_556
	Zn1       S3        Li3        148.20(8) 36_556 1_555   2_565
	Zn1       S3        Li3        88.00(5) 36_556 1_555  21_566
	Zn1       S3        Li3        88.00(5) 36_556 1_555   1_555
	Zn1       S3        Li3        38.72(8) 36_556 1_555   3_556
	Li1       S3        Zn1        0.000    36_556 1_555  36_556
	Li1       S3        Li1        119.880(4) 36_556 1_555   2_565
	Li1       S3        Zn1        119.880(4) 36_556 1_555   2_565
	Li1       S3        Li1        119.880(4) 36_556 1_555   4_556
	Li1       S3        Zn1        119.880(4) 36_556 1_555   4_556
	Li1       S3        Li1        173.08(16) 36_556 1_555  33_555
	Li1       S3        Zn1        173.08(16) 36_556 1_555  33_555
	Li1       S3        Li1        65.61(13) 36_556 1_555  24_565
	Li1       S3        Zn1        65.61(13) 36_556 1_555  24_565
	Li1       S3        Li1        65.61(13) 36_556 1_555   3_556
	Li1       S3        Zn1        65.61(13) 36_556 1_555   3_556
	Li1       S3        Zn1        119.880(4) 36_556 1_555  23_555
	Li1       S3        Li1        90.209(7) 36_556 1_555  40_455
	Li1       S3        Zn1        90.209(7) 36_556 1_555  40_455
	Li1       S3        Li1        119.880(4) 36_556 1_555  23_555
	Li1       S3        Li1        119.880(4) 36_556 1_555   1_555
	Li1       S3        Zn1        119.880(4) 36_556 1_555   1_555
	Li1       S3        Li1        90.209(7) 36_556 1_555  37_456
	Li1       S3        Zn1        90.209(7) 36_556 1_555  37_456
	Li1       S3        Li5        29.3(4) 36_556 1_555  22_566
	Li1       S3        Li5        60.4(11) 36_556 1_555  32_556
	Li1       S3        Li5        29.3(4) 36_556 1_555  21_566
	Li1       S3        Li5        146.59(17) 36_556 1_555  23_555
	Li1       S3        Li5        93.11(8) 36_556 1_555  41_456
	Li1       S3        Li5        115.6(9) 36_556 1_555   2_565
	Li1       S3        Li5        93.11(8) 36_556 1_555  44_455
	Li1       S3        Li5        115.6(9) 36_556 1_555   4_556
	Li1       S3        Li5        146.59(17) 36_556 1_555   1_555
	Li1       S3        Li5        112.7(11) 36_556 1_555  29_555
	Li1       S3        Li5        66.7(9) 36_556 1_555  24_565
	Li1       S3        Li5        66.7(9) 36_556 1_555   3_556
	Li1       S3        Li3        148.20(8) 36_556 1_555   2_565
	Li1       S3        Li3        88.00(5) 36_556 1_555  21_566
	Li1       S3        Li3        88.00(5) 36_556 1_555   1_555
	Li1       S3        Li3        38.72(8) 36_556 1_555   3_556
	Zn1       S3        Li1        54.31(13) 21_566 1_555  36_556
	Zn1       S3        Zn1        54.31(13) 21_566 1_555  36_556
	Zn1       S3        Li1        119.880(4) 21_566 1_555   2_565
	Zn1       S3        Zn1        119.880(4) 21_566 1_555   2_565
	Zn1       S3        Li1        173.08(16) 21_566 1_555   4_556
	Zn1       S3        Zn1        173.08(16) 21_566 1_555   4_556
	Zn1       S3        Li1        119.880(4) 21_566 1_555  33_555
	Zn1       S3        Zn1        119.880(4) 21_566 1_555  33_555
	Zn1       S3        Li1        90.209(7) 21_566 1_555  24_565
	Zn1       S3        Zn1        90.209(7) 21_566 1_555  24_565
	Zn1       S3        Li1        119.880(4) 21_566 1_555   3_556
	Zn1       S3        Zn1        119.880(4) 21_566 1_555   3_556
	Zn1       S3        Zn1        65.61(13) 21_566 1_555  23_555
	Zn1       S3        Li1        65.61(13) 21_566 1_555  40_455
	Zn1       S3        Zn1        65.61(13) 21_566 1_555  40_455
	Zn1       S3        Li1        65.61(13) 21_566 1_555  23_555
	Zn1       S3        Li1        90.209(7) 21_566 1_555   1_555
	Zn1       S3        Zn1        90.209(7) 21_566 1_555   1_555
	Zn1       S3        Li1        119.880(4) 21_566 1_555  37_456
	Zn1       S3        Zn1        119.880(4) 21_566 1_555  37_456
	Zn1       S3        Li5        60.4(11) 21_566 1_555  22_566
	Zn1       S3        Li5        29.3(4) 21_566 1_555  32_556
	Zn1       S3        Li5        29.3(4) 21_566 1_555  21_566
	Zn1       S3        Li5        93.11(8) 21_566 1_555  23_555
	Zn1       S3        Li5        146.59(17) 21_566 1_555  41_456
	Zn1       S3        Li5        93.11(8) 21_566 1_555   2_565
	Zn1       S3        Li5        115.6(9) 21_566 1_555  44_455
	Zn1       S3        Li5        146.59(17) 21_566 1_555   4_556
	Zn1       S3        Li5        115.6(9) 21_566 1_555   1_555
	Zn1       S3        Li5        66.7(9) 21_566 1_555  29_555
	Zn1       S3        Li5        66.7(9) 21_566 1_555  24_565
	Zn1       S3        Li5        112.7(11) 21_566 1_555   3_556
	Zn1       S3        Li3        148.20(8) 21_566 1_555   2_565
	Zn1       S3        Li3        38.72(8) 21_566 1_555  21_566
	Zn1       S3        Li3        88.00(5) 21_566 1_555   1_555
	Zn1       S3        Li3        88.00(5) 21_566 1_555   3_556
	Li1       S3        Zn1        0.000    21_566 1_555  21_566
	Li1       S3        Li1        54.31(13) 21_566 1_555  36_556
	Li1       S3        Zn1        54.31(13) 21_566 1_555  36_556
	Li1       S3        Li1        119.880(4) 21_566 1_555   2_565
	Li1       S3        Zn1        119.880(4) 21_566 1_555   2_565
	Li1       S3        Li1        173.08(16) 21_566 1_555   4_556
	Li1       S3        Zn1        173.08(16) 21_566 1_555   4_556
	Li1       S3        Li1        119.880(4) 21_566 1_555  33_555
	Li1       S3        Zn1        119.880(4) 21_566 1_555  33_555
	Li1       S3        Li1        90.209(7) 21_566 1_555  24_565
	Li1       S3        Zn1        90.209(7) 21_566 1_555  24_565
	Li1       S3        Li1        119.880(4) 21_566 1_555   3_556
	Li1       S3        Zn1        119.880(4) 21_566 1_555   3_556
	Li1       S3        Zn1        65.61(13) 21_566 1_555  23_555
	Li1       S3        Li1        65.61(13) 21_566 1_555  40_455
	Li1       S3        Zn1        65.61(13) 21_566 1_555  40_455
	Li1       S3        Li1        65.61(13) 21_566 1_555  23_555
	Li1       S3        Li1        90.209(7) 21_566 1_555   1_555
	Li1       S3        Zn1        90.209(7) 21_566 1_555   1_555
	Li1       S3        Li1        119.880(4) 21_566 1_555  37_456
	Li1       S3        Zn1        119.880(4) 21_566 1_555  37_456
	Li1       S3        Li5        60.4(11) 21_566 1_555  22_566
	Li1       S3        Li5        29.3(4) 21_566 1_555  32_556
	Li1       S3        Li5        29.3(4) 21_566 1_555  21_566
	Li1       S3        Li5        93.11(8) 21_566 1_555  23_555
	Li1       S3        Li5        146.59(17) 21_566 1_555  41_456
	Li1       S3        Li5        93.11(8) 21_566 1_555   2_565
	Li1       S3        Li5        115.6(9) 21_566 1_555  44_455
	Li1       S3        Li5        146.59(17) 21_566 1_555   4_556
	Li1       S3        Li5        115.6(9) 21_566 1_555   1_555
	Li1       S3        Li5        66.7(9) 21_566 1_555  29_555
	Li1       S3        Li5        66.7(9) 21_566 1_555  24_565
	Li1       S3        Li5        112.7(11) 21_566 1_555   3_556
	Li1       S3        Li3        148.20(8) 21_566 1_555   2_565
	Li1       S3        Li3        38.72(8) 21_566 1_555  21_566
	Li1       S3        Li3        88.00(5) 21_566 1_555   1_555
	Li1       S3        Li3        88.00(5) 21_566 1_555   3_556
	Zn1       S3        Li1        54.31(13) 22_566 1_555  21_566
	Zn1       S3        Zn1        54.31(13) 22_566 1_555  21_566
	Zn1       S3        Li1        54.31(13) 22_566 1_555  36_556
	Zn1       S3        Zn1        54.31(13) 22_566 1_555  36_556
	Zn1       S3        Li1        173.08(16) 22_566 1_555   2_565
	Zn1       S3        Zn1        173.08(16) 22_566 1_555   2_565
	Zn1       S3        Li1        119.880(4) 22_566 1_555   4_556
	Zn1       S3        Zn1        119.880(4) 22_566 1_555   4_556
	Zn1       S3        Li1        119.880(4) 22_566 1_555  33_555
	Zn1       S3        Zn1        119.880(4) 22_566 1_555  33_555
	Zn1       S3        Li1        119.880(4) 22_566 1_555  24_565
	Zn1       S3        Zn1        119.880(4) 22_566 1_555  24_565
	Zn1       S3        Li1        90.209(7) 22_566 1_555   3_556
	Zn1       S3        Zn1        90.209(7) 22_566 1_555   3_556
	Zn1       S3        Zn1        90.209(7) 22_566 1_555  23_555
	Zn1       S3        Li1        119.880(4) 22_566 1_555  40_455
	Zn1       S3        Zn1        119.880(4) 22_566 1_555  40_455
	Zn1       S3        Li1        90.209(7) 22_566 1_555  23_555
	Zn1       S3        Li1        65.61(13) 22_566 1_555   1_555
	Zn1       S3        Zn1        65.61(13) 22_566 1_555   1_555
	Zn1       S3        Li1        65.61(13) 22_566 1_555  37_456
	Zn1       S3        Zn1        65.61(13) 22_566 1_555  37_456
	Zn1       S3        Li5        29.3(4) 22_566 1_555  22_566
	Zn1       S3        Li5        29.3(4) 22_566 1_555  32_556
	Zn1       S3        Li5        60.4(11) 22_566 1_555  21_566
	Zn1       S3        Li5        115.6(9) 22_566 1_555  23_555
	Zn1       S3        Li5        115.6(9) 22_566 1_555  41_456
	Zn1       S3        Li5        146.59(17) 22_566 1_555   2_565
	Zn1       S3        Li5        146.59(17) 22_566 1_555  44_455
	Zn1       S3        Li5        93.11(8) 22_566 1_555   4_556
	Zn1       S3        Li5        93.11(8) 22_566 1_555   1_555
	Zn1       S3        Li5        66.7(9) 22_566 1_555  29_555
	Zn1       S3        Li5        112.7(11) 22_566 1_555  24_565
	Zn1       S3        Li5        66.7(9) 22_566 1_555   3_556
	Zn1       S3        Li3        148.20(8) 22_566 1_555   2_565
	Zn1       S3        Li3        88.00(5) 22_566 1_555  21_566
	Zn1       S3        Li3        38.72(8) 22_566 1_555   1_555
	Zn1       S3        Li3        88.00(5) 22_566 1_555   3_556
	Li1       S3        Zn1        0.000    22_566 1_555  22_566
	Li1       S3        Li1        54.31(13) 22_566 1_555  21_566
	Li1       S3        Zn1        54.31(13) 22_566 1_555  21_566
	Li1       S3        Li1        54.31(13) 22_566 1_555  36_556
	Li1       S3        Zn1        54.31(13) 22_566 1_555  36_556
	Li1       S3        Li1        173.08(16) 22_566 1_555   2_565
	Li1       S3        Zn1        173.08(16) 22_566 1_555   2_565
	Li1       S3        Li1        119.880(4) 22_566 1_555   4_556
	Li1       S3        Zn1        119.880(4) 22_566 1_555   4_556
	Li1       S3        Li1        119.880(4) 22_566 1_555  33_555
	Li1       S3        Zn1        119.880(4) 22_566 1_555  33_555
	Li1       S3        Li1        119.880(4) 22_566 1_555  24_565
	Li1       S3        Zn1        119.880(4) 22_566 1_555  24_565
	Li1       S3        Li1        90.209(7) 22_566 1_555   3_556
	Li1       S3        Zn1        90.209(7) 22_566 1_555   3_556
	Li1       S3        Zn1        90.209(7) 22_566 1_555  23_555
	Li1       S3        Li1        119.880(4) 22_566 1_555  40_455
	Li1       S3        Zn1        119.880(4) 22_566 1_555  40_455
	Li1       S3        Li1        90.209(7) 22_566 1_555  23_555
	Li1       S3        Li1        65.61(13) 22_566 1_555   1_555
	Li1       S3        Zn1        65.61(13) 22_566 1_555   1_555
	Li1       S3        Li1        65.61(13) 22_566 1_555  37_456
	Li1       S3        Zn1        65.61(13) 22_566 1_555  37_456
	Li1       S3        Li5        29.3(4) 22_566 1_555  22_566
	Li1       S3        Li5        29.3(4) 22_566 1_555  32_556
	Li1       S3        Li5        60.4(11) 22_566 1_555  21_566
	Li1       S3        Li5        115.6(9) 22_566 1_555  23_555
	Li1       S3        Li5        115.6(9) 22_566 1_555  41_456
	Li1       S3        Li5        146.59(17) 22_566 1_555   2_565
	Li1       S3        Li5        146.59(17) 22_566 1_555  44_455
	Li1       S3        Li5        93.11(8) 22_566 1_555   4_556
	Li1       S3        Li5        93.11(8) 22_566 1_555   1_555
	Li1       S3        Li5        66.7(9) 22_566 1_555  29_555
	Li1       S3        Li5        112.7(11) 22_566 1_555  24_565
	Li1       S3        Li5        66.7(9) 22_566 1_555   3_556
	Li1       S3        Li3        148.20(8) 22_566 1_555   2_565
	Li1       S3        Li3        88.00(5) 22_566 1_555  21_566
	Li1       S3        Li3        38.72(8) 22_566 1_555   1_555
	Li1       S3        Li3        88.00(5) 22_566 1_555   3_556
	S2        Si1       S2         109.471  17_556 1_555   5_555
	S2        Si1       S2         109.471   4_556 1_555  17_556
	S2        Si1       S2         109.471   4_556 1_555   5_555
	S2        Si1       S2         109.471   1_555 1_555   4_556
	S2        Si1       S2         109.471   1_555 1_555  17_556
	S2        Si1       S2         109.471   1_555 1_555   5_555
	Li5       Si1       S2         105.1(8) 60_555 1_555   1_555
	Li5       Si1       S2         57.2(2) 60_555 1_555   4_556
	Li5       Si1       S2         57.2(2) 60_555 1_555  17_556
	Li5       Si1       S2         145.5(8) 60_555 1_555   5_555
	Li5       Si1       Li5        113.5(6) 21_556 1_555  60_555
	Li5       Si1       S2         105.1(8) 21_556 1_555   1_555
	Li5       Si1       S2         145.5(8) 21_556 1_555   4_556
	Li5       Si1       S2         57.2(2) 21_556 1_555  17_556
	Li5       Si1       S2         57.2(2) 21_556 1_555   5_555
	Li5       Si1       Li5        113.5(6)  8_556 1_555  21_556
	Li5       Si1       Li5        113.5(6)  8_556 1_555  60_555
	Li5       Si1       S2         105.1(8)  8_556 1_555   1_555
	Li5       Si1       S2         57.2(2)  8_556 1_555   4_556
	Li5       Si1       S2         145.5(8)  8_556 1_555  17_556
	Li5       Si1       S2         57.2(2)  8_556 1_555   5_555
	Li5       Si1       Li5        58.8(14)  4_556 1_555   8_556
	Li5       Si1       Li5        151.7(11)  4_556 1_555  21_556
	Li5       Si1       Li5        93.4(3)  4_556 1_555  60_555
	Li5       Si1       S2         57.2(2)  4_556 1_555   1_555
	Li5       Si1       S2         57.2(2)  4_556 1_555   4_556
	Li5       Si1       S2         145.5(8)  4_556 1_555  17_556
	Li5       Si1       S2         105.1(8)  4_556 1_555   5_555
	Li5       Si1       Li5        113.5(6) 17_556 1_555   4_556
	Li5       Si1       Li5        151.7(11) 17_556 1_555   8_556
	Li5       Si1       Li5        58.8(14) 17_556 1_555  21_556
	Li5       Si1       Li5        93.4(3) 17_556 1_555  60_555
	Li5       Si1       S2         57.2(2) 17_556 1_555   1_555
	Li5       Si1       S2         145.5(8) 17_556 1_555   4_556
	Li5       Si1       S2         57.2(2) 17_556 1_555  17_556
	Li5       Si1       S2         105.1(8) 17_556 1_555   5_555
	Li5       Si1       Li5        40.4(17) 20_555 1_555  17_556
	Li5       Si1       Li5        93.4(3) 20_555 1_555   4_556
	Li5       Si1       Li5        151.7(11) 20_555 1_555   8_556
	Li5       Si1       Li5        93.4(3) 20_555 1_555  21_556
	Li5       Si1       Li5        58.8(14) 20_555 1_555  60_555
	Li5       Si1       S2         57.2(2) 20_555 1_555   1_555
	Li5       Si1       S2         105.1(8) 20_555 1_555   4_556
	Li5       Si1       S2         57.2(2) 20_555 1_555  17_556
	Li5       Si1       S2         145.5(8) 20_555 1_555   5_555
	Li5       Si1       Li5        93.4(3) 57_555 1_555  20_555
	Li5       Si1       Li5        58.8(14) 57_555 1_555  17_556
	Li5       Si1       Li5        93.4(3) 57_555 1_555   4_556
	Li5       Si1       Li5        93.4(3) 57_555 1_555   8_556
	Li5       Si1       Li5        58.8(14) 57_555 1_555  21_556
	Li5       Si1       Li5        151.7(11) 57_555 1_555  60_555
	Li5       Si1       S2         57.2(2) 57_555 1_555   1_555
	Li5       Si1       S2         145.5(8) 57_555 1_555   4_556
	Li5       Si1       S2         105.1(8) 57_555 1_555  17_556
	Li5       Si1       S2         57.2(2) 57_555 1_555   5_555
	Li5       Si1       Li5        40.4(17) 64_455 1_555  57_555
	Li5       Si1       Li5        113.5(6) 64_455 1_555  20_555
	Li5       Si1       Li5        93.4(3) 64_455 1_555  17_556
	Li5       Si1       Li5        58.8(14) 64_455 1_555   4_556
	Li5       Si1       Li5        58.8(14) 64_455 1_555   8_556
	Li5       Si1       Li5        93.4(3) 64_455 1_555  21_556
	Li5       Si1       Li5        151.7(11) 64_455 1_555  60_555
	Li5       Si1       S2         57.2(2) 64_455 1_555   1_555
	Li5       Si1       S2         105.1(8) 64_455 1_555   4_556
	Li5       Si1       S2         145.5(8) 64_455 1_555  17_556
	Li5       Si1       S2         57.2(2) 64_455 1_555   5_555
	Li5       Si1       Li5        93.4(3)  1_555 1_555  64_455
	Li5       Si1       Li5        113.5(6)  1_555 1_555  57_555
	Li5       Si1       Li5        58.8(14)  1_555 1_555  20_555
	Li5       Si1       Li5        93.4(3)  1_555 1_555  17_556
	Li5       Si1       Li5        40.4(17)  1_555 1_555   4_556
	Li5       Si1       Li5        93.4(3)  1_555 1_555   8_556
	Li5       Si1       Li5        151.7(11)  1_555 1_555  21_556
	Li5       Si1       Li5        58.8(14)  1_555 1_555  60_555
	Li5       Si1       S2         57.2(2)  1_555 1_555   1_555
	Li5       Si1       S2         57.2(2)  1_555 1_555   4_556
	Li5       Si1       S2         105.1(8)  1_555 1_555  17_556
	Li5       Si1       S2         145.5(8)  1_555 1_555   5_555
	Li5       Si1       Li5        151.7(11) 24_555 1_555   1_555
	Li5       Si1       Li5        113.5(6) 24_555 1_555  64_455
	Li5       Si1       Li5        93.4(3) 24_555 1_555  57_555
	Li5       Si1       Li5        113.5(6) 24_555 1_555  20_555
	Li5       Si1       Li5        93.4(3) 24_555 1_555  17_556
	Li5       Si1       Li5        151.7(11) 24_555 1_555   4_556
	Li5       Si1       Li5        93.4(3) 24_555 1_555   8_556
	Li5       Si1       Li5        40.4(17) 24_555 1_555  21_556
	Li5       Si1       Li5        93.4(3) 24_555 1_555  60_555
	Li5       Si1       S2         145.5(8) 24_555 1_555   1_555
	Li5       Si1       S2         105.1(8) 24_555 1_555   4_556
	Li5       Si1       S2         57.2(2) 24_555 1_555  17_556
	Li5       Si1       S2         57.2(2) 24_555 1_555   5_555
	Li5       Si1       Li5        58.8(14)  5_555 1_555  24_555
	Li5       Si1       Li5        113.5(6)  5_555 1_555   1_555
	Li5       Si1       Li5        93.4(3)  5_555 1_555  64_455
	Li5       Si1       Li5        113.5(6)  5_555 1_555  57_555
	Li5       Si1       Li5        151.7(11)  5_555 1_555  20_555
	Li5       Si1       Li5        151.7(11)  5_555 1_555  17_556
	Li5       Si1       Li5        93.4(3)  5_555 1_555   4_556
	Li5       Si1       Li5        40.4(17)  5_555 1_555   8_556
	Li5       Si1       Li5        93.4(3)  5_555 1_555  21_556
	Li5       Si1       Li5        93.4(3)  5_555 1_555  60_555
	Li5       Si1       S2         145.5(8)  5_555 1_555   1_555
	Li5       Si1       S2         57.2(2)  5_555 1_555   4_556
	Li5       Si1       S2         105.1(8)  5_555 1_555  17_556
	Li5       Si1       S2         57.2(2)  5_555 1_555   5_555
	Li5       Si1       Li5        58.8(14) 61_455 1_555   5_555
	Li5       Si1       Li5        58.8(14) 61_455 1_555  24_555
	Li5       Si1       Li5        93.4(3) 61_455 1_555   1_555
	Li5       Si1       Li5        151.7(11) 61_455 1_555  64_455
	Li5       Si1       Li5        151.7(11) 61_455 1_555  57_555
	Li5       Si1       Li5        93.4(3) 61_455 1_555  20_555
	Li5       Si1       Li5        113.5(6) 61_455 1_555  17_556
	Li5       Si1       Li5        113.5(6) 61_455 1_555   4_556
	Li5       Si1       Li5        93.4(3) 61_455 1_555   8_556
	Li5       Si1       Li5        93.4(3) 61_455 1_555  21_556
	Li5       Si1       Li5        40.4(17) 61_455 1_555  60_555
	Li5       Si1       S2         145.5(8) 61_455 1_555   1_555
	Li5       Si1       S2         57.2(2) 61_455 1_555   4_556
	Li5       Si1       S2         57.2(2) 61_455 1_555  17_556
	Li5       Si1       S2         105.1(8) 61_455 1_555   5_555
	Li2       Li1       Zn1        0.00   1_555 1_555   1_555
	Li5       Li1       Li2        118(3) 29_555 1_555   1_555
	Li5       Li1       Zn1        0.00  29_555 1_555   1_555
	Li5       Li1       Li5        102(4)  1_555 1_555  29_555
	Li5       Li1       Li2        118(3)  1_555 1_555   1_555
	Li5       Li1       Zn1        0.00   1_555 1_555   1_555
	Li3       Li1       Li5        101(2)  1_555 1_555   1_555
	Li3       Li1       Li5        101(2)  1_555 1_555  29_555
	Li3       Li1       Li2        113(4)  1_555 1_555   1_555
	Li3       Li1       Zn1        0.00   1_555 1_555   1_555
	Li1       Li1       Li3        118.6(8) 20_555 1_555   1_555
	Li1       Li1       Li5        116(2) 20_555 1_555   1_555
	Li1       Li1       Li5        116(2) 20_555 1_555  29_555
	Li1       Li1       Li2        6(4) 20_555 1_555   1_555
	Li1       Li1       Zn1        0.00  20_555 1_555   1_555
	Zn1       Li1       Li1        0.000    20_555 1_555  20_555
	Zn1       Li1       Li3        118.6(8) 20_555 1_555   1_555
	Zn1       Li1       Li5        116(2) 20_555 1_555   1_555
	Zn1       Li1       Li5        116(2) 20_555 1_555  29_555
	Zn1       Li1       Li2        6(4) 20_555 1_555   1_555
	Zn1       Li1       Zn1        0.00  20_555 1_555   1_555
	Li1       Li1       Zn1        120.000  23_555 1_555  20_555
	Li1       Li1       Li1        120.000  23_555 1_555  20_555
	Li1       Li1       Li3        112.5(6) 23_555 1_555   1_555
	Li1       Li1       Li5        81(2) 23_555 1_555   1_555
	Li1       Li1       Li5        21.7(18) 23_555 1_555  29_555
	Li1       Li1       Li2        125(3) 23_555 1_555   1_555
	Li1       Li1       Zn1        0.00  23_555 1_555   1_555
	Zn1       Li1       Li1        0.000    23_555 1_555  23_555
	Zn1       Li1       Zn1        120.000  23_555 1_555  20_555
	Zn1       Li1       Li1        120.000  23_555 1_555  20_555
	Zn1       Li1       Li3        112.5(6) 23_555 1_555   1_555
	Zn1       Li1       Li5        81(2) 23_555 1_555   1_555
	Zn1       Li1       Li5        21.7(18) 23_555 1_555  29_555
	Zn1       Li1       Li2        125(3) 23_555 1_555   1_555
	Zn1       Li1       Zn1        0.00  23_555 1_555   1_555
	Zn1       Li1       Zn1        60.000   33_555 1_555  23_555
	Zn1       Li1       Li1        60.000   33_555 1_555  23_555
	Zn1       Li1       Zn1        120.000  33_555 1_555  20_555
	Zn1       Li1       Li1        120.000  33_555 1_555  20_555
	Zn1       Li1       Li3        112.5(6) 33_555 1_555   1_555
	Zn1       Li1       Li5        21.7(18) 33_555 1_555   1_555
	Zn1       Li1       Li5        81(2) 33_555 1_555  29_555
	Zn1       Li1       Li2        125(3) 33_555 1_555   1_555
	Zn1       Li1       Zn1        0.00  33_555 1_555   1_555
	Li1       Li1       Zn1        0.000    33_555 1_555  33_555
	Li1       Li1       Zn1        60.000   33_555 1_555  23_555
	Li1       Li1       Li1        60.000   33_555 1_555  23_555
	Li1       Li1       Zn1        120.000  33_555 1_555  20_555
	Li1       Li1       Li1        120.000  33_555 1_555  20_555
	Li1       Li1       Li3        112.5(6) 33_555 1_555   1_555
	Li1       Li1       Li5        21.7(18) 33_555 1_555   1_555
	Li1       Li1       Li5        81(2) 33_555 1_555  29_555
	Li1       Li1       Li2        125(3) 33_555 1_555   1_555
	Li1       Li1       Zn1        0.00  33_555 1_555   1_555
	S2        Li1       Li1        102.51(7)  1_555 1_555  33_555
	S2        Li1       Zn1        102.51(7)  1_555 1_555  33_555
	S2        Li1       Zn1        162.51(7)  1_555 1_555  23_555
	S2        Li1       Li1        162.51(7)  1_555 1_555  23_555
	S2        Li1       Zn1        67.48(8)  1_555 1_555  20_555
	S2        Li1       Li1        67.48(8)  1_555 1_555  20_555
	S2        Li1       Li3        72.2(5)  1_555 1_555   1_555
	S2        Li1       Li5        81(2)  1_555 1_555   1_555
	S2        Li1       Li5        173(2)  1_555 1_555  29_555
	S2        Li1       Li2        64(2)  1_555 1_555   1_555
	S2        Li1       Zn1        0.00   1_555 1_555   1_555
	S2        Li1       S2         94.97(13) 29_555 1_555   1_555
	S2        Li1       Li1        162.51(7) 29_555 1_555  33_555
	S2        Li1       Zn1        162.51(7) 29_555 1_555  33_555
	S2        Li1       Zn1        102.51(7) 29_555 1_555  23_555
	S2        Li1       Li1        102.51(7) 29_555 1_555  23_555
	S2        Li1       Zn1        67.48(8) 29_555 1_555  20_555
	S2        Li1       Li1        67.48(8) 29_555 1_555  20_555
	S2        Li1       Li3        72.2(5) 29_555 1_555   1_555
	S2        Li1       Li5        173(2) 29_555 1_555   1_555
	S2        Li1       Li5        81(2) 29_555 1_555  29_555
	S2        Li1       Li2        64(2) 29_555 1_555   1_555
	S2        Li1       Zn1        0.00  29_555 1_555   1_555
	Li5       Li1       S2         132.43(9) 23_555 1_555  29_555
	Li5       Li1       S2         132.43(9) 23_555 1_555   1_555
	Li5       Li1       Li1        30.10(7) 23_555 1_555  33_555
	Li5       Li1       Zn1        30.10(7) 23_555 1_555  33_555
	Li5       Li1       Zn1        30.10(7) 23_555 1_555  23_555
	Li5       Li1       Li1        30.10(7) 23_555 1_555  23_555
	Li5       Li1       Zn1        127.8(11) 23_555 1_555  20_555
	Li5       Li1       Li1        127.8(11) 23_555 1_555  20_555
	Li5       Li1       Li3        113.7(13) 23_555 1_555   1_555
	Li5       Li1       Li5        51(2) 23_555 1_555   1_555
	Li5       Li1       Li5        51(2) 23_555 1_555  29_555
	Li5       Li1       Li2        133(4) 23_555 1_555   1_555
	Li5       Li1       Zn1        0.00  23_555 1_555   1_555
	S1        Li1       Li5        59.7(11)  1_555 1_555  23_555
	S1        Li1       S2         111.92(10)  1_555 1_555  29_555
	S1        Li1       S2         111.92(10)  1_555 1_555   1_555
	S1        Li1       Li1        62.02(7)  1_555 1_555  33_555
	S1        Li1       Zn1        62.02(7)  1_555 1_555  33_555
	S1        Li1       Zn1        62.02(7)  1_555 1_555  23_555
	S1        Li1       Li1        62.02(7)  1_555 1_555  23_555
	S1        Li1       Zn1        68.06(8)  1_555 1_555  20_555
	S1        Li1       Li1        68.06(8)  1_555 1_555  20_555
	S1        Li1       Li3        173.4(8)  1_555 1_555   1_555
	S1        Li1       Li5        75(2)  1_555 1_555   1_555
	S1        Li1       Li5        75(2)  1_555 1_555  29_555
	S1        Li1       Li2        74(4)  1_555 1_555   1_555
	S1        Li1       Zn1        0.00   1_555 1_555   1_555
	S3        Li1       S1         115.40(14)  1_555 1_555   1_555
	S3        Li1       Li5        55.7(11)  1_555 1_555  23_555
	S3        Li1       S2         110.41(10)  1_555 1_555  29_555
	S3        Li1       S2         110.41(10)  1_555 1_555   1_555
	S3        Li1       Li1        62.84(7)  1_555 1_555  33_555
	S3        Li1       Zn1        62.84(7)  1_555 1_555  33_555
	S3        Li1       Zn1        62.84(7)  1_555 1_555  23_555
	S3        Li1       Li1        62.84(7)  1_555 1_555  23_555
	S3        Li1       Zn1        176.54(8)  1_555 1_555  20_555
	S3        Li1       Li1        176.54(8)  1_555 1_555  20_555
	S3        Li1       Li3        58.0(8)  1_555 1_555   1_555
	S3        Li1       Li5        66(2)  1_555 1_555   1_555
	S3        Li1       Li5        66(2)  1_555 1_555  29_555
	S3        Li1       Li2        171(4)  1_555 1_555   1_555
	S3        Li1       Zn1        0.00   1_555 1_555   1_555
	Li5       Li1       S3         156.3(9) 48_555 1_555   1_555
	Li5       Li1       S1         57.3(9) 48_555 1_555   1_555
	Li5       Li1       Li5        112.5(18) 48_555 1_555  23_555
	Li5       Li1       S2         60.3(10) 48_555 1_555  29_555
	Li5       Li1       S2         92.6(9) 48_555 1_555   1_555
	Li5       Li1       Li1        118.8(9) 48_555 1_555  33_555
	Li5       Li1       Zn1        118.8(9) 48_555 1_555  33_555
	Li5       Li1       Zn1        96.6(8) 48_555 1_555  23_555
	Li5       Li1       Li1        96.6(8) 48_555 1_555  23_555
	Li5       Li1       Zn1        25.3(9) 48_555 1_555  20_555
	Li5       Li1       Li1        25.3(9) 48_555 1_555  20_555
	Li5       Li1       Li3        128.6(11) 48_555 1_555   1_555
	Li5       Li1       Li5        125(3) 48_555 1_555   1_555
	Li5       Li1       Li5        90(3) 48_555 1_555  29_555
	Li5       Li1       Li2        29(3) 48_555 1_555   1_555
	Li5       Li1       Zn1        0.00  48_555 1_555   1_555
	Li5       Li1       Li5        43(2) 20_555 1_555  48_555
	Li5       Li1       S3         156.3(9) 20_555 1_555   1_555
	Li5       Li1       S1         57.3(9) 20_555 1_555   1_555
	Li5       Li1       Li5        112.5(18) 20_555 1_555  23_555
	Li5       Li1       S2         92.6(9) 20_555 1_555  29_555
	Li5       Li1       S2         60.3(10) 20_555 1_555   1_555
	Li5       Li1       Li1        96.6(8) 20_555 1_555  33_555
	Li5       Li1       Zn1        96.6(8) 20_555 1_555  33_555
	Li5       Li1       Zn1        118.8(9) 20_555 1_555  23_555
	Li5       Li1       Li1        118.8(9) 20_555 1_555  23_555
	Li5       Li1       Zn1        25.3(9) 20_555 1_555  20_555
	Li5       Li1       Li1        25.3(9) 20_555 1_555  20_555
	Li5       Li1       Li3        128.6(11) 20_555 1_555   1_555
	Li5       Li1       Li5        90(3) 20_555 1_555   1_555
	Li5       Li1       Li5        125(3) 20_555 1_555  29_555
	Li5       Li1       Li2        29(3) 20_555 1_555   1_555
	Li5       Li1       Zn1        0.00  20_555 1_555   1_555
	Li5       Li1       Li5        109(2)  4_556 1_555  20_555
	Li5       Li1       Li5        150.65(12)  4_556 1_555  48_555
	Li5       Li1       S3         53.0(10)  4_556 1_555   1_555
	Li5       Li1       S1         121.5(5)  4_556 1_555   1_555
	Li5       Li1       Li5        84.4(13)  4_556 1_555  23_555
	Li5       Li1       S2         126.1(5)  4_556 1_555  29_555
	Li5       Li1       S2         59.5(9)  4_556 1_555   1_555
	Li5       Li1       Li1        64.4(4)  4_556 1_555  33_555
	Li5       Li1       Zn1        64.4(4)  4_556 1_555  33_555
	Li5       Li1       Zn1        108.2(7)  4_556 1_555  23_555
	Li5       Li1       Li1        108.2(7)  4_556 1_555  23_555
	Li5       Li1       Zn1        125.7(10)  4_556 1_555  20_555
	Li5       Li1       Li1        125.7(10)  4_556 1_555  20_555
	Li5       Li1       Li3        55.5(7)  4_556 1_555   1_555
	Li5       Li1       Li5        47(2)  4_556 1_555   1_555
	Li5       Li1       Li5        118(3)  4_556 1_555  29_555
	Li5       Li1       Li2        123(2)  4_556 1_555   1_555
	Li5       Li1       Zn1        0.00   4_556 1_555   1_555
	Li5       Li1       Li5        96.0(19) 32_556 1_555   4_556
	Li5       Li1       Li5        150.65(12) 32_556 1_555  20_555
	Li5       Li1       Li5        109(2) 32_556 1_555  48_555
	Li5       Li1       S3         53.0(10) 32_556 1_555   1_555
	Li5       Li1       S1         121.5(5) 32_556 1_555   1_555
	Li5       Li1       Li5        84.4(13) 32_556 1_555  23_555
	Li5       Li1       S2         59.5(9) 32_556 1_555  29_555
	Li5       Li1       S2         126.1(5) 32_556 1_555   1_555
	Li5       Li1       Li1        108.2(7) 32_556 1_555  33_555
	Li5       Li1       Zn1        108.2(7) 32_556 1_555  33_555
	Li5       Li1       Zn1        64.4(4) 32_556 1_555  23_555
	Li5       Li1       Li1        64.4(4) 32_556 1_555  23_555
	Li5       Li1       Zn1        125.7(10) 32_556 1_555  20_555
	Li5       Li1       Li1        125.7(10) 32_556 1_555  20_555
	Li5       Li1       Li3        55.5(7) 32_556 1_555   1_555
	Li5       Li1       Li5        118(3) 32_556 1_555   1_555
	Li5       Li1       Li5        47(2) 32_556 1_555  29_555
	Li5       Li1       Li2        123(2) 32_556 1_555   1_555
	Li5       Li1       Zn1        0.00  32_556 1_555   1_555
	Zn1       Li1       Li5        81.3(8) 37_456 1_555  32_556
	Zn1       Li1       Li5        26.5(4) 37_456 1_555   4_556
	Zn1       Li1       Li5        115.0(10) 37_456 1_555  20_555
	Zn1       Li1       Li5        142.2(8) 37_456 1_555  48_555
	Zn1       Li1       S3         57.20(6) 37_456 1_555   1_555
	Zn1       Li1       S1         147.43(3) 37_456 1_555   1_555
	Zn1       Li1       Li5        104.6(9) 37_456 1_555  23_555
	Zn1       Li1       S2         99.57(8) 37_456 1_555  29_555
	Zn1       Li1       S2         55.20(9) 37_456 1_555   1_555
	Zn1       Li1       Li1        90.000   37_456 1_555  33_555
	Zn1       Li1       Zn1        90.000   37_456 1_555  33_555
	Zn1       Li1       Zn1        120.000  37_456 1_555  23_555
	Zn1       Li1       Li1        120.000  37_456 1_555  23_555
	Zn1       Li1       Zn1        120.000  37_456 1_555  20_555
	Zn1       Li1       Li1        120.000  37_456 1_555  20_555
	Zn1       Li1       Li3        30.7(2) 37_456 1_555   1_555
	Zn1       Li1       Li5        74(2) 37_456 1_555   1_555
	Zn1       Li1       Li5        120(2) 37_456 1_555  29_555
	Zn1       Li1       Li2        115(3) 37_456 1_555   1_555
	Zn1       Li1       Zn1        0.00  37_456 1_555   1_555
	Li1       Li1       Zn1        0.000    37_456 1_555  37_456
	Li1       Li1       Li5        81.3(8) 37_456 1_555  32_556
	Li1       Li1       Li5        26.5(4) 37_456 1_555   4_556
	Li1       Li1       Li5        115.0(10) 37_456 1_555  20_555
	Li1       Li1       Li5        142.2(8) 37_456 1_555  48_555
	Li1       Li1       S3         57.20(6) 37_456 1_555   1_555
	Li1       Li1       S1         147.43(3) 37_456 1_555   1_555
	Li1       Li1       Li5        104.6(9) 37_456 1_555  23_555
	Li1       Li1       S2         99.57(8) 37_456 1_555  29_555
	Li1       Li1       S2         55.20(9) 37_456 1_555   1_555
	Li1       Li1       Li1        90.000   37_456 1_555  33_555
	Li1       Li1       Zn1        90.000   37_456 1_555  33_555
	Li1       Li1       Zn1        120.000  37_456 1_555  23_555
	Li1       Li1       Li1        120.000  37_456 1_555  23_555
	Li1       Li1       Zn1        120.000  37_456 1_555  20_555
	Li1       Li1       Li1        120.000  37_456 1_555  20_555
	Li1       Li1       Li3        30.7(2) 37_456 1_555   1_555
	Li1       Li1       Li5        74(2) 37_456 1_555   1_555
	Li1       Li1       Li5        120(2) 37_456 1_555  29_555
	Li1       Li1       Li2        115(3) 37_456 1_555   1_555
	Li1       Li1       Zn1        0.00  37_456 1_555   1_555
	Zn1       Li1       Li1        60.000   22_566 1_555  37_456
	Zn1       Li1       Zn1        60.000   22_566 1_555  37_456
	Zn1       Li1       Li5        26.5(4) 22_566 1_555  32_556
	Zn1       Li1       Li5        81.3(8) 22_566 1_555   4_556
	Zn1       Li1       Li5        142.2(8) 22_566 1_555  20_555
	Zn1       Li1       Li5        115.0(10) 22_566 1_555  48_555
	Zn1       Li1       S3         57.20(6) 22_566 1_555   1_555
	Zn1       Li1       S1         147.43(3) 22_566 1_555   1_555
	Zn1       Li1       Li5        104.6(9) 22_566 1_555  23_555
	Zn1       Li1       S2         55.20(9) 22_566 1_555  29_555
	Zn1       Li1       S2         99.57(8) 22_566 1_555   1_555
	Zn1       Li1       Li1        120.000  22_566 1_555  33_555
	Zn1       Li1       Zn1        120.000  22_566 1_555  33_555
	Zn1       Li1       Zn1        90.000   22_566 1_555  23_555
	Zn1       Li1       Li1        90.000   22_566 1_555  23_555
	Zn1       Li1       Zn1        120.000  22_566 1_555  20_555
	Zn1       Li1       Li1        120.000  22_566 1_555  20_555
	Zn1       Li1       Li3        30.7(2) 22_566 1_555   1_555
	Zn1       Li1       Li5        120(2) 22_566 1_555   1_555
	Zn1       Li1       Li5        74(2) 22_566 1_555  29_555
	Zn1       Li1       Li2        115(3) 22_566 1_555   1_555
	Zn1       Li1       Zn1        0.00  22_566 1_555   1_555
	Li1       Li1       Zn1        0.000    22_566 1_555  22_566
	Li1       Li1       Li1        60.000   22_566 1_555  37_456
	Li1       Li1       Zn1        60.000   22_566 1_555  37_456
	Li1       Li1       Li5        26.5(4) 22_566 1_555  32_556
	Li1       Li1       Li5        81.3(8) 22_566 1_555   4_556
	Li1       Li1       Li5        142.2(8) 22_566 1_555  20_555
	Li1       Li1       Li5        115.0(10) 22_566 1_555  48_555
	Li1       Li1       S3         57.20(6) 22_566 1_555   1_555
	Li1       Li1       S1         147.43(3) 22_566 1_555   1_555
	Li1       Li1       Li5        104.6(9) 22_566 1_555  23_555
	Li1       Li1       S2         55.20(9) 22_566 1_555  29_555
	Li1       Li1       S2         99.57(8) 22_566 1_555   1_555
	Li1       Li1       Li1        120.000  22_566 1_555  33_555
	Li1       Li1       Zn1        120.000  22_566 1_555  33_555
	Li1       Li1       Zn1        90.000   22_566 1_555  23_555
	Li1       Li1       Li1        90.000   22_566 1_555  23_555
	Li1       Li1       Zn1        120.000  22_566 1_555  20_555
	Li1       Li1       Li1        120.000  22_566 1_555  20_555
	Li1       Li1       Li3        30.7(2) 22_566 1_555   1_555
	Li1       Li1       Li5        120(2) 22_566 1_555   1_555
	Li1       Li1       Li5        74(2) 22_566 1_555  29_555
	Li1       Li1       Li2        115(3) 22_566 1_555   1_555
	Li1       Li1       Zn1        0.00  22_566 1_555   1_555
	Li2       Li1       Li1        97.7(9) 19_555 1_555  22_566
	Li2       Li1       Zn1        97.7(9) 19_555 1_555  22_566
	Li2       Li1       Li1        135.0(7) 19_555 1_555  37_456
	Li2       Li1       Zn1        135.0(7) 19_555 1_555  37_456
	Li2       Li1       Li5        71.3(10) 19_555 1_555  32_556
	Li2       Li1       Li5        122.0(7) 19_555 1_555   4_556
	Li2       Li1       Li5        105.9(13) 19_555 1_555  20_555
	Li2       Li1       Li5        81.6(10) 19_555 1_555  48_555
	Li2       Li1       S3         77.8(7) 19_555 1_555   1_555
	Li2       Li1       S1         51.3(10) 19_555 1_555   1_555
	Li2       Li1       Li5        39.3(5) 19_555 1_555  23_555
	Li2       Li1       S2         96.3(4) 19_555 1_555  29_555
	Li2       Li1       S2         162.6(9) 19_555 1_555   1_555
	Li2       Li1       Li1        66.8(3) 19_555 1_555  33_555
	Li2       Li1       Zn1        66.8(3) 19_555 1_555  33_555
	Li2       Li1       Zn1        15.0(6) 19_555 1_555  23_555
	Li2       Li1       Li1        15.0(6) 19_555 1_555  23_555
	Li2       Li1       Zn1        105.0(7) 19_555 1_555  20_555
	Li2       Li1       Li1        105.0(7) 19_555 1_555  20_555
	Li2       Li1       Li3        124.0(11) 19_555 1_555   1_555
	Li2       Li1       Li5        89(2) 19_555 1_555   1_555
	Li2       Li1       Li5        24(2) 19_555 1_555  29_555
	Li2       Li1       Li2        110(4) 19_555 1_555   1_555
	Li2       Li1       Zn1        0.00  19_555 1_555   1_555
	Li2       Li1       Li2        69.8(10) 33_555 1_555  19_555
	Li2       Li1       Li1        135.0(7) 33_555 1_555  22_566
	Li2       Li1       Zn1        135.0(7) 33_555 1_555  22_566
	Li2       Li1       Li1        97.7(9) 33_555 1_555  37_456
	Li2       Li1       Zn1        97.7(9) 33_555 1_555  37_456
	Li2       Li1       Li5        122.0(7) 33_555 1_555  32_556
	Li2       Li1       Li5        71.3(10) 33_555 1_555   4_556
	Li2       Li1       Li5        81.6(10) 33_555 1_555  20_555
	Li2       Li1       Li5        105.9(13) 33_555 1_555  48_555
	Li2       Li1       S3         77.8(7) 33_555 1_555   1_555
	Li2       Li1       S1         51.3(10) 33_555 1_555   1_555
	Li2       Li1       Li5        39.3(5) 33_555 1_555  23_555
	Li2       Li1       S2         162.6(9) 33_555 1_555  29_555
	Li2       Li1       S2         96.3(4) 33_555 1_555   1_555
	Li2       Li1       Li1        15.0(6) 33_555 1_555  33_555
	Li2       Li1       Zn1        15.0(6) 33_555 1_555  33_555
	Li2       Li1       Zn1        66.8(3) 33_555 1_555  23_555
	Li2       Li1       Li1        66.8(3) 33_555 1_555  23_555
	Li2       Li1       Zn1        105.0(7) 33_555 1_555  20_555
	Li2       Li1       Li1        105.0(7) 33_555 1_555  20_555
	Li2       Li1       Li3        124.0(11) 33_555 1_555   1_555
	Li2       Li1       Li5        24(2) 33_555 1_555   1_555
	Li2       Li1       Li5        89(2) 33_555 1_555  29_555
	Li2       Li1       Li2        110(4) 33_555 1_555   1_555
	Li2       Li1       Zn1        0.00  33_555 1_555   1_555
	Li3       Li1       Li2        126.6(5) 12_656 1_555  33_555
	Li3       Li1       Li2        126.6(5) 12_656 1_555  19_555
	Li3       Li1       Li1        96.0(3) 12_656 1_555  22_566
	Li3       Li1       Zn1        96.0(3) 12_656 1_555  22_566
	Li3       Li1       Li1        96.0(3) 12_656 1_555  37_456
	Li3       Li1       Zn1        96.0(3) 12_656 1_555  37_456
	Li3       Li1       Li5        111.0(8) 12_656 1_555  32_556
	Li3       Li1       Li5        111.0(8) 12_656 1_555   4_556
	Li3       Li1       Li5        46.1(9) 12_656 1_555  20_555
	Li3       Li1       Li5        46.1(9) 12_656 1_555  48_555
	Li3       Li1       S3         148.3(4) 12_656 1_555   1_555
	Li3       Li1       S1         96.3(4) 12_656 1_555   1_555
	Li3       Li1       Li5        156.1(12) 12_656 1_555  23_555
	Li3       Li1       S2         53.05(16) 12_656 1_555  29_555
	Li3       Li1       S2         53.05(16) 12_656 1_555   1_555
	Li3       Li1       Li1        140.8(2) 12_656 1_555  33_555
	Li3       Li1       Zn1        140.8(2) 12_656 1_555  33_555
	Li3       Li1       Zn1        140.8(2) 12_656 1_555  23_555
	Li3       Li1       Li1        140.8(2) 12_656 1_555  23_555
	Li3       Li1       Zn1        28.3(4) 12_656 1_555  20_555
	Li3       Li1       Li1        28.3(4) 12_656 1_555  20_555
	Li3       Li1       Li3        90.3(12) 12_656 1_555   1_555
	Li3       Li1       Li5        127(2) 12_656 1_555   1_555
	Li3       Li1       Li5        127(2) 12_656 1_555  29_555
	Li3       Li1       Li2        23(4) 12_656 1_555   1_555
	Li3       Li1       Zn1        0.00  12_656 1_555   1_555
	Li2       Zn1       Li1        0.00   1_555 1_555   1_555
	Li5       Zn1       Li2        118(3) 29_555 1_555   1_555
	Li5       Zn1       Li1        0.00  29_555 1_555   1_555
	Li5       Zn1       Li5        102(4)  1_555 1_555  29_555
	Li5       Zn1       Li2        118(3)  1_555 1_555   1_555
	Li5       Zn1       Li1        0.00   1_555 1_555   1_555
	Li3       Zn1       Li5        101(2)  1_555 1_555   1_555
	Li3       Zn1       Li5        101(2)  1_555 1_555  29_555
	Li3       Zn1       Li2        113(4)  1_555 1_555   1_555
	Li3       Zn1       Li1        0.00   1_555 1_555   1_555
	Zn1       Zn1       Li3        118.6(8) 20_555 1_555   1_555
	Zn1       Zn1       Li5        116(2) 20_555 1_555   1_555
	Zn1       Zn1       Li5        116(2) 20_555 1_555  29_555
	Zn1       Zn1       Li2        6(4) 20_555 1_555   1_555
	Zn1       Zn1       Li1        0.00  20_555 1_555   1_555
	Li1       Zn1       Zn1        0.000    20_555 1_555  20_555
	Li1       Zn1       Li3        118.6(8) 20_555 1_555   1_555
	Li1       Zn1       Li5        116(2) 20_555 1_555   1_555
	Li1       Zn1       Li5        116(2) 20_555 1_555  29_555
	Li1       Zn1       Li2        6(4) 20_555 1_555   1_555
	Li1       Zn1       Li1        0.00  20_555 1_555   1_555
	Li1       Zn1       Li1        120.000  23_555 1_555  20_555
	Li1       Zn1       Zn1        120.000  23_555 1_555  20_555
	Li1       Zn1       Li3        112.5(6) 23_555 1_555   1_555
	Li1       Zn1       Li5        81(2) 23_555 1_555   1_555
	Li1       Zn1       Li5        21.7(18) 23_555 1_555  29_555
	Li1       Zn1       Li2        125(3) 23_555 1_555   1_555
	Li1       Zn1       Li1        0.00  23_555 1_555   1_555
	Zn1       Zn1       Li1        0.000    23_555 1_555  23_555
	Zn1       Zn1       Li1        120.000  23_555 1_555  20_555
	Zn1       Zn1       Zn1        120.000  23_555 1_555  20_555
	Zn1       Zn1       Li3        112.5(6) 23_555 1_555   1_555
	Zn1       Zn1       Li5        81(2) 23_555 1_555   1_555
	Zn1       Zn1       Li5        21.7(18) 23_555 1_555  29_555
	Zn1       Zn1       Li2        125(3) 23_555 1_555   1_555
	Zn1       Zn1       Li1        0.00  23_555 1_555   1_555
	Zn1       Zn1       Zn1        60.000   33_555 1_555  23_555
	Zn1       Zn1       Li1        60.000   33_555 1_555  23_555
	Zn1       Zn1       Li1        120.000  33_555 1_555  20_555
	Zn1       Zn1       Zn1        120.000  33_555 1_555  20_555
	Zn1       Zn1       Li3        112.5(6) 33_555 1_555   1_555
	Zn1       Zn1       Li5        21.7(18) 33_555 1_555   1_555
	Zn1       Zn1       Li5        81(2) 33_555 1_555  29_555
	Zn1       Zn1       Li2        125(3) 33_555 1_555   1_555
	Zn1       Zn1       Li1        0.00  33_555 1_555   1_555
	Li1       Zn1       Zn1        0.000    33_555 1_555  33_555
	Li1       Zn1       Zn1        60.000   33_555 1_555  23_555
	Li1       Zn1       Li1        60.000   33_555 1_555  23_555
	Li1       Zn1       Li1        120.000  33_555 1_555  20_555
	Li1       Zn1       Zn1        120.000  33_555 1_555  20_555
	Li1       Zn1       Li3        112.5(6) 33_555 1_555   1_555
	Li1       Zn1       Li5        21.7(18) 33_555 1_555   1_555
	Li1       Zn1       Li5        81(2) 33_555 1_555  29_555
	Li1       Zn1       Li2        125(3) 33_555 1_555   1_555
	Li1       Zn1       Li1        0.00  33_555 1_555   1_555
	S2        Zn1       Li1        102.51(7)  1_555 1_555  33_555
	S2        Zn1       Zn1        102.51(7)  1_555 1_555  33_555
	S2        Zn1       Zn1        162.51(7)  1_555 1_555  23_555
	S2        Zn1       Li1        162.51(7)  1_555 1_555  23_555
	S2        Zn1       Li1        67.48(8)  1_555 1_555  20_555
	S2        Zn1       Zn1        67.48(8)  1_555 1_555  20_555
	S2        Zn1       Li3        72.2(5)  1_555 1_555   1_555
	S2        Zn1       Li5        81(2)  1_555 1_555   1_555
	S2        Zn1       Li5        173(2)  1_555 1_555  29_555
	S2        Zn1       Li2        64(2)  1_555 1_555   1_555
	S2        Zn1       Li1        0.00   1_555 1_555   1_555
	S2        Zn1       S2         94.97(13) 29_555 1_555   1_555
	S2        Zn1       Li1        162.51(7) 29_555 1_555  33_555
	S2        Zn1       Zn1        162.51(7) 29_555 1_555  33_555
	S2        Zn1       Zn1        102.51(7) 29_555 1_555  23_555
	S2        Zn1       Li1        102.51(7) 29_555 1_555  23_555
	S2        Zn1       Li1        67.48(8) 29_555 1_555  20_555
	S2        Zn1       Zn1        67.48(8) 29_555 1_555  20_555
	S2        Zn1       Li3        72.2(5) 29_555 1_555   1_555
	S2        Zn1       Li5        173(2) 29_555 1_555   1_555
	S2        Zn1       Li5        81(2) 29_555 1_555  29_555
	S2        Zn1       Li2        64(2) 29_555 1_555   1_555
	S2        Zn1       Li1        0.00  29_555 1_555   1_555
	Li5       Zn1       S2         132.43(9) 23_555 1_555  29_555
	Li5       Zn1       S2         132.43(9) 23_555 1_555   1_555
	Li5       Zn1       Li1        30.10(7) 23_555 1_555  33_555
	Li5       Zn1       Zn1        30.10(7) 23_555 1_555  33_555
	Li5       Zn1       Zn1        30.10(7) 23_555 1_555  23_555
	Li5       Zn1       Li1        30.10(7) 23_555 1_555  23_555
	Li5       Zn1       Li1        127.8(11) 23_555 1_555  20_555
	Li5       Zn1       Zn1        127.8(11) 23_555 1_555  20_555
	Li5       Zn1       Li3        113.7(13) 23_555 1_555   1_555
	Li5       Zn1       Li5        51(2) 23_555 1_555   1_555
	Li5       Zn1       Li5        51(2) 23_555 1_555  29_555
	Li5       Zn1       Li2        133(4) 23_555 1_555   1_555
	Li5       Zn1       Li1        0.00  23_555 1_555   1_555
	S1        Zn1       Li5        59.7(11)  1_555 1_555  23_555
	S1        Zn1       S2         111.92(10)  1_555 1_555  29_555
	S1        Zn1       S2         111.92(10)  1_555 1_555   1_555
	S1        Zn1       Li1        62.02(7)  1_555 1_555  33_555
	S1        Zn1       Zn1        62.02(7)  1_555 1_555  33_555
	S1        Zn1       Zn1        62.02(7)  1_555 1_555  23_555
	S1        Zn1       Li1        62.02(7)  1_555 1_555  23_555
	S1        Zn1       Li1        68.06(8)  1_555 1_555  20_555
	S1        Zn1       Zn1        68.06(8)  1_555 1_555  20_555
	S1        Zn1       Li3        173.4(8)  1_555 1_555   1_555
	S1        Zn1       Li5        75(2)  1_555 1_555   1_555
	S1        Zn1       Li5        75(2)  1_555 1_555  29_555
	S1        Zn1       Li2        74(4)  1_555 1_555   1_555
	S1        Zn1       Li1        0.00   1_555 1_555   1_555
	S3        Zn1       S1         115.40(14)  1_555 1_555   1_555
	S3        Zn1       Li5        55.7(11)  1_555 1_555  23_555
	S3        Zn1       S2         110.41(10)  1_555 1_555  29_555
	S3        Zn1       S2         110.41(10)  1_555 1_555   1_555
	S3        Zn1       Li1        62.84(7)  1_555 1_555  33_555
	S3        Zn1       Zn1        62.84(7)  1_555 1_555  33_555
	S3        Zn1       Zn1        62.84(7)  1_555 1_555  23_555
	S3        Zn1       Li1        62.84(7)  1_555 1_555  23_555
	S3        Zn1       Li1        176.54(8)  1_555 1_555  20_555
	S3        Zn1       Zn1        176.54(8)  1_555 1_555  20_555
	S3        Zn1       Li3        58.0(8)  1_555 1_555   1_555
	S3        Zn1       Li5        66(2)  1_555 1_555   1_555
	S3        Zn1       Li5        66(2)  1_555 1_555  29_555
	S3        Zn1       Li2        171(4)  1_555 1_555   1_555
	S3        Zn1       Li1        0.00   1_555 1_555   1_555
	Li5       Zn1       S3         156.3(9) 48_555 1_555   1_555
	Li5       Zn1       S1         57.3(9) 48_555 1_555   1_555
	Li5       Zn1       Li5        112.5(18) 48_555 1_555  23_555
	Li5       Zn1       S2         60.3(10) 48_555 1_555  29_555
	Li5       Zn1       S2         92.6(9) 48_555 1_555   1_555
	Li5       Zn1       Li1        118.8(9) 48_555 1_555  33_555
	Li5       Zn1       Zn1        118.8(9) 48_555 1_555  33_555
	Li5       Zn1       Zn1        96.6(8) 48_555 1_555  23_555
	Li5       Zn1       Li1        96.6(8) 48_555 1_555  23_555
	Li5       Zn1       Li1        25.3(9) 48_555 1_555  20_555
	Li5       Zn1       Zn1        25.3(9) 48_555 1_555  20_555
	Li5       Zn1       Li3        128.6(11) 48_555 1_555   1_555
	Li5       Zn1       Li5        125(3) 48_555 1_555   1_555
	Li5       Zn1       Li5        90(3) 48_555 1_555  29_555
	Li5       Zn1       Li2        29(3) 48_555 1_555   1_555
	Li5       Zn1       Li1        0.00  48_555 1_555   1_555
	Li5       Zn1       Li5        43(2) 20_555 1_555  48_555
	Li5       Zn1       S3         156.3(9) 20_555 1_555   1_555
	Li5       Zn1       S1         57.3(9) 20_555 1_555   1_555
	Li5       Zn1       Li5        112.5(18) 20_555 1_555  23_555
	Li5       Zn1       S2         92.6(9) 20_555 1_555  29_555
	Li5       Zn1       S2         60.3(10) 20_555 1_555   1_555
	Li5       Zn1       Li1        96.6(8) 20_555 1_555  33_555
	Li5       Zn1       Zn1        96.6(8) 20_555 1_555  33_555
	Li5       Zn1       Zn1        118.8(9) 20_555 1_555  23_555
	Li5       Zn1       Li1        118.8(9) 20_555 1_555  23_555
	Li5       Zn1       Li1        25.3(9) 20_555 1_555  20_555
	Li5       Zn1       Zn1        25.3(9) 20_555 1_555  20_555
	Li5       Zn1       Li3        128.6(11) 20_555 1_555   1_555
	Li5       Zn1       Li5        90(3) 20_555 1_555   1_555
	Li5       Zn1       Li5        125(3) 20_555 1_555  29_555
	Li5       Zn1       Li2        29(3) 20_555 1_555   1_555
	Li5       Zn1       Li1        0.00  20_555 1_555   1_555
	Li5       Zn1       Li5        109(2)  4_556 1_555  20_555
	Li5       Zn1       Li5        150.65(12)  4_556 1_555  48_555
	Li5       Zn1       S3         53.0(10)  4_556 1_555   1_555
	Li5       Zn1       S1         121.5(5)  4_556 1_555   1_555
	Li5       Zn1       Li5        84.4(13)  4_556 1_555  23_555
	Li5       Zn1       S2         126.1(5)  4_556 1_555  29_555
	Li5       Zn1       S2         59.5(9)  4_556 1_555   1_555
	Li5       Zn1       Li1        64.4(4)  4_556 1_555  33_555
	Li5       Zn1       Zn1        64.4(4)  4_556 1_555  33_555
	Li5       Zn1       Zn1        108.2(7)  4_556 1_555  23_555
	Li5       Zn1       Li1        108.2(7)  4_556 1_555  23_555
	Li5       Zn1       Li1        125.7(10)  4_556 1_555  20_555
	Li5       Zn1       Zn1        125.7(10)  4_556 1_555  20_555
	Li5       Zn1       Li3        55.5(7)  4_556 1_555   1_555
	Li5       Zn1       Li5        47(2)  4_556 1_555   1_555
	Li5       Zn1       Li5        118(3)  4_556 1_555  29_555
	Li5       Zn1       Li2        123(2)  4_556 1_555   1_555
	Li5       Zn1       Li1        0.00   4_556 1_555   1_555
	Li5       Zn1       Li5        96.0(19) 32_556 1_555   4_556
	Li5       Zn1       Li5        150.65(12) 32_556 1_555  20_555
	Li5       Zn1       Li5        109(2) 32_556 1_555  48_555
	Li5       Zn1       S3         53.0(10) 32_556 1_555   1_555
	Li5       Zn1       S1         121.5(5) 32_556 1_555   1_555
	Li5       Zn1       Li5        84.4(13) 32_556 1_555  23_555
	Li5       Zn1       S2         59.5(9) 32_556 1_555  29_555
	Li5       Zn1       S2         126.1(5) 32_556 1_555   1_555
	Li5       Zn1       Li1        108.2(7) 32_556 1_555  33_555
	Li5       Zn1       Zn1        108.2(7) 32_556 1_555  33_555
	Li5       Zn1       Zn1        64.4(4) 32_556 1_555  23_555
	Li5       Zn1       Li1        64.4(4) 32_556 1_555  23_555
	Li5       Zn1       Li1        125.7(10) 32_556 1_555  20_555
	Li5       Zn1       Zn1        125.7(10) 32_556 1_555  20_555
	Li5       Zn1       Li3        55.5(7) 32_556 1_555   1_555
	Li5       Zn1       Li5        118(3) 32_556 1_555   1_555
	Li5       Zn1       Li5        47(2) 32_556 1_555  29_555
	Li5       Zn1       Li2        123(2) 32_556 1_555   1_555
	Li5       Zn1       Li1        0.00  32_556 1_555   1_555
	Zn1       Zn1       Li5        81.3(8) 37_456 1_555  32_556
	Zn1       Zn1       Li5        26.5(4) 37_456 1_555   4_556
	Zn1       Zn1       Li5        115.0(10) 37_456 1_555  20_555
	Zn1       Zn1       Li5        142.2(8) 37_456 1_555  48_555
	Zn1       Zn1       S3         57.20(6) 37_456 1_555   1_555
	Zn1       Zn1       S1         147.43(3) 37_456 1_555   1_555
	Zn1       Zn1       Li5        104.6(9) 37_456 1_555  23_555
	Zn1       Zn1       S2         99.57(8) 37_456 1_555  29_555
	Zn1       Zn1       S2         55.20(9) 37_456 1_555   1_555
	Zn1       Zn1       Li1        90.000   37_456 1_555  33_555
	Zn1       Zn1       Zn1        90.000   37_456 1_555  33_555
	Zn1       Zn1       Zn1        120.000  37_456 1_555  23_555
	Zn1       Zn1       Li1        120.000  37_456 1_555  23_555
	Zn1       Zn1       Li1        120.000  37_456 1_555  20_555
	Zn1       Zn1       Zn1        120.000  37_456 1_555  20_555
	Zn1       Zn1       Li3        30.7(2) 37_456 1_555   1_555
	Zn1       Zn1       Li5        74(2) 37_456 1_555   1_555
	Zn1       Zn1       Li5        120(2) 37_456 1_555  29_555
	Zn1       Zn1       Li2        115(3) 37_456 1_555   1_555
	Zn1       Zn1       Li1        0.00  37_456 1_555   1_555
	Li1       Zn1       Zn1        0.000    37_456 1_555  37_456
	Li1       Zn1       Li5        81.3(8) 37_456 1_555  32_556
	Li1       Zn1       Li5        26.5(4) 37_456 1_555   4_556
	Li1       Zn1       Li5        115.0(10) 37_456 1_555  20_555
	Li1       Zn1       Li5        142.2(8) 37_456 1_555  48_555
	Li1       Zn1       S3         57.20(6) 37_456 1_555   1_555
	Li1       Zn1       S1         147.43(3) 37_456 1_555   1_555
	Li1       Zn1       Li5        104.6(9) 37_456 1_555  23_555
	Li1       Zn1       S2         99.57(8) 37_456 1_555  29_555
	Li1       Zn1       S2         55.20(9) 37_456 1_555   1_555
	Li1       Zn1       Li1        90.000   37_456 1_555  33_555
	Li1       Zn1       Zn1        90.000   37_456 1_555  33_555
	Li1       Zn1       Zn1        120.000  37_456 1_555  23_555
	Li1       Zn1       Li1        120.000  37_456 1_555  23_555
	Li1       Zn1       Li1        120.000  37_456 1_555  20_555
	Li1       Zn1       Zn1        120.000  37_456 1_555  20_555
	Li1       Zn1       Li3        30.7(2) 37_456 1_555   1_555
	Li1       Zn1       Li5        74(2) 37_456 1_555   1_555
	Li1       Zn1       Li5        120(2) 37_456 1_555  29_555
	Li1       Zn1       Li2        115(3) 37_456 1_555   1_555
	Li1       Zn1       Li1        0.00  37_456 1_555   1_555
	Zn1       Zn1       Li1        60.000   22_566 1_555  37_456
	Zn1       Zn1       Zn1        60.000   22_566 1_555  37_456
	Zn1       Zn1       Li5        26.5(4) 22_566 1_555  32_556
	Zn1       Zn1       Li5        81.3(8) 22_566 1_555   4_556
	Zn1       Zn1       Li5        142.2(8) 22_566 1_555  20_555
	Zn1       Zn1       Li5        115.0(10) 22_566 1_555  48_555
	Zn1       Zn1       S3         57.20(6) 22_566 1_555   1_555
	Zn1       Zn1       S1         147.43(3) 22_566 1_555   1_555
	Zn1       Zn1       Li5        104.6(9) 22_566 1_555  23_555
	Zn1       Zn1       S2         55.20(9) 22_566 1_555  29_555
	Zn1       Zn1       S2         99.57(8) 22_566 1_555   1_555
	Zn1       Zn1       Li1        120.000  22_566 1_555  33_555
	Zn1       Zn1       Zn1        120.000  22_566 1_555  33_555
	Zn1       Zn1       Zn1        90.000   22_566 1_555  23_555
	Zn1       Zn1       Li1        90.000   22_566 1_555  23_555
	Zn1       Zn1       Li1        120.000  22_566 1_555  20_555
	Zn1       Zn1       Zn1        120.000  22_566 1_555  20_555
	Zn1       Zn1       Li3        30.7(2) 22_566 1_555   1_555
	Zn1       Zn1       Li5        120(2) 22_566 1_555   1_555
	Zn1       Zn1       Li5        74(2) 22_566 1_555  29_555
	Zn1       Zn1       Li2        115(3) 22_566 1_555   1_555
	Zn1       Zn1       Li1        0.00  22_566 1_555   1_555
	Li1       Zn1       Zn1        0.000    22_566 1_555  22_566
	Li1       Zn1       Li1        60.000   22_566 1_555  37_456
	Li1       Zn1       Zn1        60.000   22_566 1_555  37_456
	Li1       Zn1       Li5        26.5(4) 22_566 1_555  32_556
	Li1       Zn1       Li5        81.3(8) 22_566 1_555   4_556
	Li1       Zn1       Li5        142.2(8) 22_566 1_555  20_555
	Li1       Zn1       Li5        115.0(10) 22_566 1_555  48_555
	Li1       Zn1       S3         57.20(6) 22_566 1_555   1_555
	Li1       Zn1       S1         147.43(3) 22_566 1_555   1_555
	Li1       Zn1       Li5        104.6(9) 22_566 1_555  23_555
	Li1       Zn1       S2         55.20(9) 22_566 1_555  29_555
	Li1       Zn1       S2         99.57(8) 22_566 1_555   1_555
	Li1       Zn1       Li1        120.000  22_566 1_555  33_555
	Li1       Zn1       Zn1        120.000  22_566 1_555  33_555
	Li1       Zn1       Zn1        90.000   22_566 1_555  23_555
	Li1       Zn1       Li1        90.000   22_566 1_555  23_555
	Li1       Zn1       Li1        120.000  22_566 1_555  20_555
	Li1       Zn1       Zn1        120.000  22_566 1_555  20_555
	Li1       Zn1       Li3        30.7(2) 22_566 1_555   1_555
	Li1       Zn1       Li5        120(2) 22_566 1_555   1_555
	Li1       Zn1       Li5        74(2) 22_566 1_555  29_555
	Li1       Zn1       Li2        115(3) 22_566 1_555   1_555
	Li1       Zn1       Li1        0.00  22_566 1_555   1_555
	Li2       Zn1       Li1        97.7(9) 19_555 1_555  22_566
	Li2       Zn1       Zn1        97.7(9) 19_555 1_555  22_566
	Li2       Zn1       Li1        135.0(7) 19_555 1_555  37_456
	Li2       Zn1       Zn1        135.0(7) 19_555 1_555  37_456
	Li2       Zn1       Li5        71.3(10) 19_555 1_555  32_556
	Li2       Zn1       Li5        122.0(7) 19_555 1_555   4_556
	Li2       Zn1       Li5        105.9(13) 19_555 1_555  20_555
	Li2       Zn1       Li5        81.6(10) 19_555 1_555  48_555
	Li2       Zn1       S3         77.8(7) 19_555 1_555   1_555
	Li2       Zn1       S1         51.3(10) 19_555 1_555   1_555
	Li2       Zn1       Li5        39.3(5) 19_555 1_555  23_555
	Li2       Zn1       S2         96.3(4) 19_555 1_555  29_555
	Li2       Zn1       S2         162.6(9) 19_555 1_555   1_555
	Li2       Zn1       Li1        66.8(3) 19_555 1_555  33_555
	Li2       Zn1       Zn1        66.8(3) 19_555 1_555  33_555
	Li2       Zn1       Zn1        15.0(6) 19_555 1_555  23_555
	Li2       Zn1       Li1        15.0(6) 19_555 1_555  23_555
	Li2       Zn1       Li1        105.0(7) 19_555 1_555  20_555
	Li2       Zn1       Zn1        105.0(7) 19_555 1_555  20_555
	Li2       Zn1       Li3        124.0(11) 19_555 1_555   1_555
	Li2       Zn1       Li5        89(2) 19_555 1_555   1_555
	Li2       Zn1       Li5        24(2) 19_555 1_555  29_555
	Li2       Zn1       Li2        110(4) 19_555 1_555   1_555
	Li2       Zn1       Li1        0.00  19_555 1_555   1_555
	Li2       Zn1       Li2        69.8(10) 33_555 1_555  19_555
	Li2       Zn1       Li1        135.0(7) 33_555 1_555  22_566
	Li2       Zn1       Zn1        135.0(7) 33_555 1_555  22_566
	Li2       Zn1       Li1        97.7(9) 33_555 1_555  37_456
	Li2       Zn1       Zn1        97.7(9) 33_555 1_555  37_456
	Li2       Zn1       Li5        122.0(7) 33_555 1_555  32_556
	Li2       Zn1       Li5        71.3(10) 33_555 1_555   4_556
	Li2       Zn1       Li5        81.6(10) 33_555 1_555  20_555
	Li2       Zn1       Li5        105.9(13) 33_555 1_555  48_555
	Li2       Zn1       S3         77.8(7) 33_555 1_555   1_555
	Li2       Zn1       S1         51.3(10) 33_555 1_555   1_555
	Li2       Zn1       Li5        39.3(5) 33_555 1_555  23_555
	Li2       Zn1       S2         162.6(9) 33_555 1_555  29_555
	Li2       Zn1       S2         96.3(4) 33_555 1_555   1_555
	Li2       Zn1       Li1        15.0(6) 33_555 1_555  33_555
	Li2       Zn1       Zn1        15.0(6) 33_555 1_555  33_555
	Li2       Zn1       Zn1        66.8(3) 33_555 1_555  23_555
	Li2       Zn1       Li1        66.8(3) 33_555 1_555  23_555
	Li2       Zn1       Li1        105.0(7) 33_555 1_555  20_555
	Li2       Zn1       Zn1        105.0(7) 33_555 1_555  20_555
	Li2       Zn1       Li3        124.0(11) 33_555 1_555   1_555
	Li2       Zn1       Li5        24(2) 33_555 1_555   1_555
	Li2       Zn1       Li5        89(2) 33_555 1_555  29_555
	Li2       Zn1       Li2        110(4) 33_555 1_555   1_555
	Li2       Zn1       Li1        0.00  33_555 1_555   1_555
	Li3       Zn1       Li2        126.6(5) 12_656 1_555  33_555
	Li3       Zn1       Li2        126.6(5) 12_656 1_555  19_555
	Li3       Zn1       Li1        96.0(3) 12_656 1_555  22_566
	Li3       Zn1       Zn1        96.0(3) 12_656 1_555  22_566
	Li3       Zn1       Li1        96.0(3) 12_656 1_555  37_456
	Li3       Zn1       Zn1        96.0(3) 12_656 1_555  37_456
	Li3       Zn1       Li5        111.0(8) 12_656 1_555  32_556
	Li3       Zn1       Li5        111.0(8) 12_656 1_555   4_556
	Li3       Zn1       Li5        46.1(9) 12_656 1_555  20_555
	Li3       Zn1       Li5        46.1(9) 12_656 1_555  48_555
	Li3       Zn1       S3         148.3(4) 12_656 1_555   1_555
	Li3       Zn1       S1         96.3(4) 12_656 1_555   1_555
	Li3       Zn1       Li5        156.1(12) 12_656 1_555  23_555
	Li3       Zn1       S2         53.05(16) 12_656 1_555  29_555
	Li3       Zn1       S2         53.05(16) 12_656 1_555   1_555
	Li3       Zn1       Li1        140.8(2) 12_656 1_555  33_555
	Li3       Zn1       Zn1        140.8(2) 12_656 1_555  33_555
	Li3       Zn1       Zn1        140.8(2) 12_656 1_555  23_555
	Li3       Zn1       Li1        140.8(2) 12_656 1_555  23_555
	Li3       Zn1       Li1        28.3(4) 12_656 1_555  20_555
	Li3       Zn1       Zn1        28.3(4) 12_656 1_555  20_555
	Li3       Zn1       Li3        90.3(12) 12_656 1_555   1_555
	Li3       Zn1       Li5        127(2) 12_656 1_555   1_555
	Li3       Zn1       Li5        127(2) 12_656 1_555  29_555
	Li3       Zn1       Li2        23(4) 12_656 1_555   1_555
	Li3       Zn1       Li1        0.00  12_656 1_555   1_555
	Zn1       Li2       Li1        0.000     1_555 1_555   1_555
	Li1       Li2       Zn1        169(7) 20_555 1_555   1_555
	Li1       Li2       Li1        169(7) 20_555 1_555   1_555
	Zn1       Li2       Li1        0.000    20_555 1_555  20_555
	Zn1       Li2       Zn1        169(7) 20_555 1_555   1_555
	Zn1       Li2       Li1        169(7) 20_555 1_555   1_555
	Li5       Li2       Zn1        138(4) 29_555 1_555  20_555
	Li5       Li2       Li1        138(4) 29_555 1_555  20_555
	Li5       Li2       Zn1        35.8(18) 29_555 1_555   1_555
	Li5       Li2       Li1        35.8(18) 29_555 1_555   1_555
	Li5       Li2       Li5        102(3) 48_555 1_555  29_555
	Li5       Li2       Zn1        35.8(18) 48_555 1_555  20_555
	Li5       Li2       Li1        35.8(18) 48_555 1_555  20_555
	Li5       Li2       Zn1        138(4) 48_555 1_555   1_555
	Li5       Li2       Li1        138(4) 48_555 1_555   1_555
	Li5       Li2       Li5        138(4)  1_555 1_555  48_555
	Li5       Li2       Li5        62(3)  1_555 1_555  29_555
	Li5       Li2       Zn1        138(4)  1_555 1_555  20_555
	Li5       Li2       Li1        138(4)  1_555 1_555  20_555
	Li5       Li2       Zn1        35.8(18)  1_555 1_555   1_555
	Li5       Li2       Li1        35.8(18)  1_555 1_555   1_555
	Li5       Li2       Li5        102(3) 20_555 1_555   1_555
	Li5       Li2       Li5        62(3) 20_555 1_555  48_555
	Li5       Li2       Li5        138(4) 20_555 1_555  29_555
	Li5       Li2       Zn1        35.8(18) 20_555 1_555  20_555
	Li5       Li2       Li1        35.8(18) 20_555 1_555  20_555
	Li5       Li2       Zn1        138(4) 20_555 1_555   1_555
	Li5       Li2       Li1        138(4) 20_555 1_555   1_555
	Li3       Li2       Li5        66.6(14) 12_656 1_555  20_555
	Li3       Li2       Li5        146.5(19) 12_656 1_555   1_555
	Li3       Li2       Li5        66.6(14) 12_656 1_555  48_555
	Li3       Li2       Li5        146.5(19) 12_656 1_555  29_555
	Li3       Li2       Zn1        44(2) 12_656 1_555  20_555
	Li3       Li2       Li1        44(2) 12_656 1_555  20_555
	Li3       Li2       Zn1        148(5) 12_656 1_555   1_555
	Li3       Li2       Li1        148(5) 12_656 1_555   1_555
	Li3       Li2       Li3        104(3)  1_555 1_555  12_656
	Li3       Li2       Li5        146.5(19)  1_555 1_555  20_555
	Li3       Li2       Li5        66.6(14)  1_555 1_555   1_555
	Li3       Li2       Li5        146.5(19)  1_555 1_555  48_555
	Li3       Li2       Li5        66.6(14)  1_555 1_555  29_555
	Li3       Li2       Zn1        148(5)  1_555 1_555  20_555
	Li3       Li2       Li1        148(5)  1_555 1_555  20_555
	Li3       Li2       Zn1        44(2)  1_555 1_555   1_555
	Li3       Li2       Li1        44(2)  1_555 1_555   1_555
	S2        Li2       Li3        69.3(14)  1_555 1_555   1_555
	S2        Li2       Li3        69.3(14)  1_555 1_555  12_656
	S2        Li2       Li5        77.4(14)  1_555 1_555  20_555
	S2        Li2       Li5        77.4(14)  1_555 1_555   1_555
	S2        Li2       Li5        128.8(15)  1_555 1_555  48_555
	S2        Li2       Li5        128.8(15)  1_555 1_555  29_555
	S2        Li2       Zn1        93.3(19)  1_555 1_555  20_555
	S2        Li2       Li1        93.3(19)  1_555 1_555  20_555
	S2        Li2       Zn1        93.3(19)  1_555 1_555   1_555
	S2        Li2       Li1        93.3(19)  1_555 1_555   1_555
	S2        Li2       S2         110(3) 29_555 1_555   1_555
	S2        Li2       Li3        69.3(14) 29_555 1_555   1_555
	S2        Li2       Li3        69.3(14) 29_555 1_555  12_656
	S2        Li2       Li5        128.8(15) 29_555 1_555  20_555
	S2        Li2       Li5        128.8(15) 29_555 1_555   1_555
	S2        Li2       Li5        77.4(14) 29_555 1_555  48_555
	S2        Li2       Li5        77.4(14) 29_555 1_555  29_555
	S2        Li2       Zn1        93.3(19) 29_555 1_555  20_555
	S2        Li2       Li1        93.3(19) 29_555 1_555  20_555
	S2        Li2       Zn1        93.3(19) 29_555 1_555   1_555
	S2        Li2       Li1        93.3(19) 29_555 1_555   1_555
	S1        Li2       S2         125.1(14)  1_555 1_555  29_555
	S1        Li2       S2         125.1(14)  1_555 1_555   1_555
	S1        Li2       Li3        127.9(15)  1_555 1_555   1_555
	S1        Li2       Li3        127.9(15)  1_555 1_555  12_656
	S1        Li2       Li5        69(2)  1_555 1_555  20_555
	S1        Li2       Li5        69(2)  1_555 1_555   1_555
	S1        Li2       Li5        69(2)  1_555 1_555  48_555
	S1        Li2       Li5        69(2)  1_555 1_555  29_555
	S1        Li2       Zn1        84(4)  1_555 1_555  20_555
	S1        Li2       Li1        84(4)  1_555 1_555  20_555
	S1        Li2       Zn1        84(4)  1_555 1_555   1_555
	S1        Li2       Li1        84(4)  1_555 1_555   1_555
	Zn1       Li2       S1         54.0(10) 16_555 1_555   1_555
	Zn1       Li2       S2         90.9(3) 16_555 1_555  29_555
	Zn1       Li2       S2         131.3(2) 16_555 1_555   1_555
	Zn1       Li2       Li3        156.76(7) 16_555 1_555   1_555
	Zn1       Li2       Li3        78.6(6) 16_555 1_555  12_656
	Zn1       Li2       Li5        56.2(17) 16_555 1_555  20_555
	Zn1       Li2       Li5        123(3) 16_555 1_555   1_555
	Zn1       Li2       Li5        15.7(15) 16_555 1_555  48_555
	Zn1       Li2       Li5        98(2) 16_555 1_555  29_555
	Zn1       Li2       Zn1        40(2) 16_555 1_555  20_555
	Zn1       Li2       Li1        40(2) 16_555 1_555  20_555
	Zn1       Li2       Zn1        130(4) 16_555 1_555   1_555
	Zn1       Li2       Li1        130(4) 16_555 1_555   1_555
	Li1       Li2       Zn1        0.000    16_555 1_555  16_555
	Li1       Li2       S1         54.0(10) 16_555 1_555   1_555
	Li1       Li2       S2         90.9(3) 16_555 1_555  29_555
	Li1       Li2       S2         131.3(2) 16_555 1_555   1_555
	Li1       Li2       Li3        156.76(7) 16_555 1_555   1_555
	Li1       Li2       Li3        78.6(6) 16_555 1_555  12_656
	Li1       Li2       Li5        56.2(17) 16_555 1_555  20_555
	Li1       Li2       Li5        123(3) 16_555 1_555   1_555
	Li1       Li2       Li5        15.7(15) 16_555 1_555  48_555
	Li1       Li2       Li5        98(2) 16_555 1_555  29_555
	Li1       Li2       Zn1        40(2) 16_555 1_555  20_555
	Li1       Li2       Li1        40(2) 16_555 1_555  20_555
	Li1       Li2       Zn1        130(4) 16_555 1_555   1_555
	Li1       Li2       Li1        130(4) 16_555 1_555   1_555
	Li1       Li2       Li1        90.0(14) 23_555 1_555  16_555
	Li1       Li2       Zn1        90.0(14) 23_555 1_555  16_555
	Li1       Li2       S1         54.0(10) 23_555 1_555   1_555
	Li1       Li2       S2         90.9(3) 23_555 1_555  29_555
	Li1       Li2       S2         131.3(2) 23_555 1_555   1_555
	Li1       Li2       Li3        78.6(6) 23_555 1_555   1_555
	Li1       Li2       Li3        156.76(7) 23_555 1_555  12_656
	Li1       Li2       Li5        123(3) 23_555 1_555  20_555
	Li1       Li2       Li5        56.2(17) 23_555 1_555   1_555
	Li1       Li2       Li5        98(2) 23_555 1_555  48_555
	Li1       Li2       Li5        15.7(15) 23_555 1_555  29_555
	Li1       Li2       Zn1        130(4) 23_555 1_555  20_555
	Li1       Li2       Li1        130(4) 23_555 1_555  20_555
	Li1       Li2       Zn1        40(2) 23_555 1_555   1_555
	Li1       Li2       Li1        40(2) 23_555 1_555   1_555
	Zn1       Li2       Li1        0.000    23_555 1_555  23_555
	Zn1       Li2       Li1        90.0(14) 23_555 1_555  16_555
	Zn1       Li2       Zn1        90.0(14) 23_555 1_555  16_555
	Zn1       Li2       S1         54.0(10) 23_555 1_555   1_555
	Zn1       Li2       S2         90.9(3) 23_555 1_555  29_555
	Zn1       Li2       S2         131.3(2) 23_555 1_555   1_555
	Zn1       Li2       Li3        78.6(6) 23_555 1_555   1_555
	Zn1       Li2       Li3        156.76(7) 23_555 1_555  12_656
	Zn1       Li2       Li5        123(3) 23_555 1_555  20_555
	Zn1       Li2       Li5        56.2(17) 23_555 1_555   1_555
	Zn1       Li2       Li5        98(2) 23_555 1_555  48_555
	Zn1       Li2       Li5        15.7(15) 23_555 1_555  29_555
	Zn1       Li2       Zn1        130(4) 23_555 1_555  20_555
	Zn1       Li2       Li1        130(4) 23_555 1_555  20_555
	Zn1       Li2       Zn1        40(2) 23_555 1_555   1_555
	Zn1       Li2       Li1        40(2) 23_555 1_555   1_555
	Zn1       Li2       Zn1        108.0(19) 26_555 1_555  23_555
	Zn1       Li2       Li1        108.0(19) 26_555 1_555  23_555
	Zn1       Li2       Li1        46.3(6) 26_555 1_555  16_555
	Zn1       Li2       Zn1        46.3(6) 26_555 1_555  16_555
	Zn1       Li2       S1         54.0(10) 26_555 1_555   1_555
	Zn1       Li2       S2         131.3(2) 26_555 1_555  29_555
	Zn1       Li2       S2         90.9(3) 26_555 1_555   1_555
	Zn1       Li2       Li3        156.76(7) 26_555 1_555   1_555
	Zn1       Li2       Li3        78.6(6) 26_555 1_555  12_656
	Zn1       Li2       Li5        15.7(15) 26_555 1_555  20_555
	Zn1       Li2       Li5        98(2) 26_555 1_555   1_555
	Zn1       Li2       Li5        56.2(17) 26_555 1_555  48_555
	Zn1       Li2       Li5        123(3) 26_555 1_555  29_555
	Zn1       Li2       Zn1        40(2) 26_555 1_555  20_555
	Zn1       Li2       Li1        40(2) 26_555 1_555  20_555
	Zn1       Li2       Zn1        130(4) 26_555 1_555   1_555
	Zn1       Li2       Li1        130(4) 26_555 1_555   1_555
	Li1       Li2       Zn1        0.000    26_555 1_555  26_555
	Li1       Li2       Zn1        108.0(19) 26_555 1_555  23_555
	Li1       Li2       Li1        108.0(19) 26_555 1_555  23_555
	Li1       Li2       Li1        46.3(6) 26_555 1_555  16_555
	Li1       Li2       Zn1        46.3(6) 26_555 1_555  16_555
	Li1       Li2       S1         54.0(10) 26_555 1_555   1_555
	Li1       Li2       S2         131.3(2) 26_555 1_555  29_555
	Li1       Li2       S2         90.9(3) 26_555 1_555   1_555
	Li1       Li2       Li3        156.76(7) 26_555 1_555   1_555
	Li1       Li2       Li3        78.6(6) 26_555 1_555  12_656
	Li1       Li2       Li5        15.7(15) 26_555 1_555  20_555
	Li1       Li2       Li5        98(2) 26_555 1_555   1_555
	Li1       Li2       Li5        56.2(17) 26_555 1_555  48_555
	Li1       Li2       Li5        123(3) 26_555 1_555  29_555
	Li1       Li2       Zn1        40(2) 26_555 1_555  20_555
	Li1       Li2       Li1        40(2) 26_555 1_555  20_555
	Li1       Li2       Zn1        130(4) 26_555 1_555   1_555
	Li1       Li2       Li1        130(4) 26_555 1_555   1_555
	Zn1       Li2       Li1        90.0(14) 33_555 1_555  26_555
	Zn1       Li2       Zn1        90.0(14) 33_555 1_555  26_555
	Zn1       Li2       Zn1        46.3(6) 33_555 1_555  23_555
	Zn1       Li2       Li1        46.3(6) 33_555 1_555  23_555
	Zn1       Li2       Li1        108.0(19) 33_555 1_555  16_555
	Zn1       Li2       Zn1        108.0(19) 33_555 1_555  16_555
	Zn1       Li2       S1         54.0(10) 33_555 1_555   1_555
	Zn1       Li2       S2         131.3(2) 33_555 1_555  29_555
	Zn1       Li2       S2         90.9(3) 33_555 1_555   1_555
	Zn1       Li2       Li3        78.6(6) 33_555 1_555   1_555
	Zn1       Li2       Li3        156.76(7) 33_555 1_555  12_656
	Zn1       Li2       Li5        98(2) 33_555 1_555  20_555
	Zn1       Li2       Li5        15.7(15) 33_555 1_555   1_555
	Zn1       Li2       Li5        123(3) 33_555 1_555  48_555
	Zn1       Li2       Li5        56.2(17) 33_555 1_555  29_555
	Zn1       Li2       Zn1        130(4) 33_555 1_555  20_555
	Zn1       Li2       Li1        130(4) 33_555 1_555  20_555
	Zn1       Li2       Zn1        40(2) 33_555 1_555   1_555
	Zn1       Li2       Li1        40(2) 33_555 1_555   1_555
	Li1       Li2       Zn1        0.000    33_555 1_555  33_555
	Li1       Li2       Li1        90.0(14) 33_555 1_555  26_555
	Li1       Li2       Zn1        90.0(14) 33_555 1_555  26_555
	Li1       Li2       Zn1        46.3(6) 33_555 1_555  23_555
	Li1       Li2       Li1        46.3(6) 33_555 1_555  23_555
	Li1       Li2       Li1        108.0(19) 33_555 1_555  16_555
	Li1       Li2       Zn1        108.0(19) 33_555 1_555  16_555
	Li1       Li2       S1         54.0(10) 33_555 1_555   1_555
	Li1       Li2       S2         131.3(2) 33_555 1_555  29_555
	Li1       Li2       S2         90.9(3) 33_555 1_555   1_555
	Li1       Li2       Li3        78.6(6) 33_555 1_555   1_555
	Li1       Li2       Li3        156.76(7) 33_555 1_555  12_656
	Li1       Li2       Li5        98(2) 33_555 1_555  20_555
	Li1       Li2       Li5        15.7(15) 33_555 1_555   1_555
	Li1       Li2       Li5        123(3) 33_555 1_555  48_555
	Li1       Li2       Li5        56.2(17) 33_555 1_555  29_555
	Li1       Li2       Zn1        130(4) 33_555 1_555  20_555
	Li1       Li2       Li1        130(4) 33_555 1_555  20_555
	Li1       Li2       Zn1        40(2) 33_555 1_555   1_555
	Li1       Li2       Li1        40(2) 33_555 1_555   1_555
	Li1       Li3       Zn1        0.000     1_555 1_555   1_555
	Zn1       Li3       Li1        118.7(4) 37_456 1_555   1_555
	Zn1       Li3       Zn1        118.7(4) 37_456 1_555   1_555
	Li1       Li3       Zn1        0.000    37_456 1_555  37_456
	Li1       Li3       Li1        118.7(4) 37_456 1_555   1_555
	Li1       Li3       Zn1        118.7(4) 37_456 1_555   1_555
	Zn1       Li3       Li1        118.7(4) 22_566 1_555  37_456
	Zn1       Li3       Zn1        118.7(4) 22_566 1_555  37_456
	Zn1       Li3       Li1        118.7(4) 22_566 1_555   1_555
	Zn1       Li3       Zn1        118.7(4) 22_566 1_555   1_555
	Li1       Li3       Zn1        0.000    22_566 1_555  22_566
	Li1       Li3       Li1        118.7(4) 22_566 1_555  37_456
	Li1       Li3       Zn1        118.7(4) 22_566 1_555  37_456
	Li1       Li3       Li1        118.7(4) 22_566 1_555   1_555
	Li1       Li3       Zn1        118.7(4) 22_566 1_555   1_555
	Li2       Li3       Li1        120.60(14) 37_456 1_555  22_566
	Li2       Li3       Zn1        120.60(14) 37_456 1_555  22_566
	Li2       Li3       Li1        23.6(14) 37_456 1_555  37_456
	Li2       Li3       Zn1        23.6(14) 37_456 1_555  37_456
	Li2       Li3       Li1        120.60(14) 37_456 1_555   1_555
	Li2       Li3       Zn1        120.60(14) 37_456 1_555   1_555
	Li2       Li3       Li2        111.9(13)  1_555 1_555  37_456
	Li2       Li3       Li1        120.60(14)  1_555 1_555  22_566
	Li2       Li3       Zn1        120.60(14)  1_555 1_555  22_566
	Li2       Li3       Li1        120.60(14)  1_555 1_555  37_456
	Li2       Li3       Zn1        120.60(14)  1_555 1_555  37_456
	Li2       Li3       Li1        23.6(14)  1_555 1_555   1_555
	Li2       Li3       Zn1        23.6(14)  1_555 1_555   1_555
	Li2       Li3       Li2        111.9(13) 18_566 1_555   1_555
	Li2       Li3       Li2        111.9(13) 18_566 1_555  37_456
	Li2       Li3       Li1        23.6(14) 18_566 1_555  22_566
	Li2       Li3       Zn1        23.6(14) 18_566 1_555  22_566
	Li2       Li3       Li1        120.60(14) 18_566 1_555  37_456
	Li2       Li3       Zn1        120.60(14) 18_566 1_555  37_456
	Li2       Li3       Li1        120.60(14) 18_566 1_555   1_555
	Li2       Li3       Zn1        120.60(14) 18_566 1_555   1_555
	S3        Li3       Li2        106.9(15)  1_555 1_555  18_566
	S3        Li3       Li2        106.9(15)  1_555 1_555   1_555
	S3        Li3       Li2        106.9(15)  1_555 1_555  37_456
	S3        Li3       Li1        83.3(8)  1_555 1_555  22_566
	S3        Li3       Zn1        83.3(8)  1_555 1_555  22_566
	S3        Li3       Li1        83.3(8)  1_555 1_555  37_456
	S3        Li3       Zn1        83.3(8)  1_555 1_555  37_456
	S3        Li3       Li1        83.3(8)  1_555 1_555   1_555
	S3        Li3       Zn1        83.3(8)  1_555 1_555   1_555
	Li5       Li3       S3         64.4(12)  3_556 1_555   1_555
	Li5       Li3       Li2        98.1(13)  3_556 1_555  18_566
	Li5       Li3       Li2        149.9(13)  3_556 1_555   1_555
	Li5       Li3       Li2        51.0(14)  3_556 1_555  37_456
	Li5       Li3       Li1        88.0(11)  3_556 1_555  22_566
	Li5       Li3       Zn1        88.0(11)  3_556 1_555  22_566
	Li5       Li3       Li1        33.5(10)  3_556 1_555  37_456
	Li5       Li3       Zn1        33.5(10)  3_556 1_555  37_456
	Li5       Li3       Li1        135.8(15)  3_556 1_555   1_555
	Li5       Li3       Zn1        135.8(15)  3_556 1_555   1_555
	Li5       Li3       Li5        129(2) 29_555 1_555   3_556
	Li5       Li3       S3         64.4(12) 29_555 1_555   1_555
	Li5       Li3       Li2        98.1(13) 29_555 1_555  18_566
	Li5       Li3       Li2        51.0(14) 29_555 1_555   1_555
	Li5       Li3       Li2        149.9(13) 29_555 1_555  37_456
	Li5       Li3       Li1        88.0(11) 29_555 1_555  22_566
	Li5       Li3       Zn1        88.0(11) 29_555 1_555  22_566
	Li5       Li3       Li1        135.8(15) 29_555 1_555  37_456
	Li5       Li3       Zn1        135.8(15) 29_555 1_555  37_456
	Li5       Li3       Li1        33.5(10) 29_555 1_555   1_555
	Li5       Li3       Zn1        33.5(10) 29_555 1_555   1_555
	Li5       Li3       Li5        55(2) 32_556 1_555  29_555
	Li5       Li3       Li5        102.7(14) 32_556 1_555   3_556
	Li5       Li3       S3         64.4(12) 32_556 1_555   1_555
	Li5       Li3       Li2        51.0(14) 32_556 1_555  18_566
	Li5       Li3       Li2        98.1(13) 32_556 1_555   1_555
	Li5       Li3       Li2        149.9(13) 32_556 1_555  37_456
	Li5       Li3       Li1        33.5(10) 32_556 1_555  22_566
	Li5       Li3       Zn1        33.5(10) 32_556 1_555  22_566
	Li5       Li3       Li1        135.8(15) 32_556 1_555  37_456
	Li5       Li3       Zn1        135.8(15) 32_556 1_555  37_456
	Li5       Li3       Li1        88.0(11) 32_556 1_555   1_555
	Li5       Li3       Zn1        88.0(11) 32_556 1_555   1_555
	Li5       Li3       Li5        52(2) 22_566 1_555  32_556
	Li5       Li3       Li5        102.7(14) 22_566 1_555  29_555
	Li5       Li3       Li5        55(2) 22_566 1_555   3_556
	Li5       Li3       S3         64.4(12) 22_566 1_555   1_555
	Li5       Li3       Li2        51.0(14) 22_566 1_555  18_566
	Li5       Li3       Li2        149.9(13) 22_566 1_555   1_555
	Li5       Li3       Li2        98.1(13) 22_566 1_555  37_456
	Li5       Li3       Li1        33.5(10) 22_566 1_555  22_566
	Li5       Li3       Zn1        33.5(10) 22_566 1_555  22_566
	Li5       Li3       Li1        88.0(11) 22_566 1_555  37_456
	Li5       Li3       Zn1        88.0(11) 22_566 1_555  37_456
	Li5       Li3       Li1        135.8(15) 22_566 1_555   1_555
	Li5       Li3       Zn1        135.8(15) 22_566 1_555   1_555
	Li5       Li3       Li5        129(2)  1_555 1_555  22_566
	Li5       Li3       Li5        102.7(14)  1_555 1_555  32_556
	Li5       Li3       Li5        52(2)  1_555 1_555  29_555
	Li5       Li3       Li5        102.7(14)  1_555 1_555   3_556
	Li5       Li3       S3         64.4(12)  1_555 1_555   1_555
	Li5       Li3       Li2        149.9(13)  1_555 1_555  18_566
	Li5       Li3       Li2        51.0(14)  1_555 1_555   1_555
	Li5       Li3       Li2        98.1(13)  1_555 1_555  37_456
	Li5       Li3       Li1        135.8(15)  1_555 1_555  22_566
	Li5       Li3       Zn1        135.8(15)  1_555 1_555  22_566
	Li5       Li3       Li1        88.0(11)  1_555 1_555  37_456
	Li5       Li3       Zn1        88.0(11)  1_555 1_555  37_456
	Li5       Li3       Li1        33.5(10)  1_555 1_555   1_555
	Li5       Li3       Zn1        33.5(10)  1_555 1_555   1_555
	Li5       Li3       Li5        55(2)  4_556 1_555   1_555
	Li5       Li3       Li5        102.7(14)  4_556 1_555  22_566
	Li5       Li3       Li5        129(2)  4_556 1_555  32_556
	Li5       Li3       Li5        102.7(14)  4_556 1_555  29_555
	Li5       Li3       Li5        52(2)  4_556 1_555   3_556
	Li5       Li3       S3         64.4(12)  4_556 1_555   1_555
	Li5       Li3       Li2        149.9(13)  4_556 1_555  18_566
	Li5       Li3       Li2        98.1(13)  4_556 1_555   1_555
	Li5       Li3       Li2        51.0(14)  4_556 1_555  37_456
	Li5       Li3       Li1        135.8(15)  4_556 1_555  22_566
	Li5       Li3       Zn1        135.8(15)  4_556 1_555  22_566
	Li5       Li3       Li1        33.5(10)  4_556 1_555  37_456
	Li5       Li3       Zn1        33.5(10)  4_556 1_555  37_456
	Li5       Li3       Li1        88.0(11)  4_556 1_555   1_555
	Li5       Li3       Zn1        88.0(11)  4_556 1_555   1_555
	S2        Li3       Li5        102.9(9) 18_566 1_555   4_556
	S2        Li3       Li5        153.7(12) 18_566 1_555   1_555
	S2        Li3       Li5        65.8(12) 18_566 1_555  22_566
	S2        Li3       Li5        102.9(9) 18_566 1_555  32_556
	S2        Li3       Li5        153.7(12) 18_566 1_555  29_555
	S2        Li3       Li5        65.8(12) 18_566 1_555   3_556
	S2        Li3       S3         123.2(4) 18_566 1_555   1_555
	S2        Li3       Li2        56.0(7) 18_566 1_555  18_566
	S2        Li3       Li2        129.9(17) 18_566 1_555   1_555
	S2        Li3       Li2        56.0(7) 18_566 1_555  37_456
	S2        Li3       Li1        69.4(3) 18_566 1_555  22_566
	S2        Li3       Zn1        69.4(3) 18_566 1_555  22_566
	S2        Li3       Li1        69.4(3) 18_566 1_555  37_456
	S2        Li3       Zn1        69.4(3) 18_566 1_555  37_456
	S2        Li3       Li1        153.5(12) 18_566 1_555   1_555
	S2        Li3       Zn1        153.5(12) 18_566 1_555   1_555
	S2        Li3       S2         92.9(6)  1_555 1_555  18_566
	S2        Li3       Li5        65.8(12)  1_555 1_555   4_556
	S2        Li3       Li5        65.8(12)  1_555 1_555   1_555
	S2        Li3       Li5        153.7(12)  1_555 1_555  22_566
	S2        Li3       Li5        153.7(12)  1_555 1_555  32_556
	S2        Li3       Li5        102.9(9)  1_555 1_555  29_555
	S2        Li3       Li5        102.9(9)  1_555 1_555   3_556
	S2        Li3       S3         123.2(4)  1_555 1_555   1_555
	S2        Li3       Li2        129.9(17)  1_555 1_555  18_566
	S2        Li3       Li2        56.0(7)  1_555 1_555   1_555
	S2        Li3       Li2        56.0(7)  1_555 1_555  37_456
	S2        Li3       Li1        153.5(12)  1_555 1_555  22_566
	S2        Li3       Zn1        153.5(12)  1_555 1_555  22_566
	S2        Li3       Li1        69.4(3)  1_555 1_555  37_456
	S2        Li3       Zn1        69.4(3)  1_555 1_555  37_456
	S2        Li3       Li1        69.4(3)  1_555 1_555   1_555
	S2        Li3       Zn1        69.4(3)  1_555 1_555   1_555
	S2        Li3       S2         92.9(6) 29_555 1_555   1_555
	S2        Li3       S2         92.9(6) 29_555 1_555  18_566
	S2        Li3       Li5        153.7(12) 29_555 1_555   4_556
	S2        Li3       Li5        102.9(9) 29_555 1_555   1_555
	S2        Li3       Li5        102.9(9) 29_555 1_555  22_566
	S2        Li3       Li5        65.8(12) 29_555 1_555  32_556
	S2        Li3       Li5        65.8(12) 29_555 1_555  29_555
	S2        Li3       Li5        153.7(12) 29_555 1_555   3_556
	S2        Li3       S3         123.2(4) 29_555 1_555   1_555
	S2        Li3       Li2        56.0(7) 29_555 1_555  18_566
	S2        Li3       Li2        56.0(7) 29_555 1_555   1_555
	S2        Li3       Li2        129.9(17) 29_555 1_555  37_456
	S2        Li3       Li1        69.4(3) 29_555 1_555  22_566
	S2        Li3       Zn1        69.4(3) 29_555 1_555  22_566
	S2        Li3       Li1        153.5(12) 29_555 1_555  37_456
	S2        Li3       Zn1        153.5(12) 29_555 1_555  37_456
	S2        Li3       Li1        69.4(3) 29_555 1_555   1_555
	S2        Li3       Zn1        69.4(3) 29_555 1_555   1_555
	Li1       Li3       S2         120.4(8) 38_456 1_555  29_555
	Li1       Li3       S2         51.8(2) 38_456 1_555   1_555
	Li1       Li3       S2         51.8(2) 38_456 1_555  18_566
	Li1       Li3       Li5        59.1(9) 38_456 1_555   4_556
	Li1       Li3       Li5        101.9(12) 38_456 1_555   1_555
	Li1       Li3       Li5        101.9(12) 38_456 1_555  22_566
	Li1       Li3       Li5        152.2(11) 38_456 1_555  32_556
	Li1       Li3       Li5        152.2(11) 38_456 1_555  29_555
	Li1       Li3       Li5        59.1(9) 38_456 1_555   3_556
	Li1       Li3       S3         116.5(4) 38_456 1_555   1_555
	Li1       Li3       Li2        107.4(9) 38_456 1_555  18_566
	Li1       Li3       Li2        107.4(9) 38_456 1_555   1_555
	Li1       Li3       Li2        9.6(13) 38_456 1_555  37_456
	Li1       Li3       Li1        119.8(3) 38_456 1_555  22_566
	Li1       Li3       Zn1        119.8(3) 38_456 1_555  22_566
	Li1       Li3       Li1        33.2(4) 38_456 1_555  37_456
	Li1       Li3       Zn1        33.2(4) 38_456 1_555  37_456
	Li1       Li3       Li1        119.8(3) 38_456 1_555   1_555
	Li1       Li3       Zn1        119.8(3) 38_456 1_555   1_555
	Zn1       Li3       Li1        101.7(5) 20_555 1_555  38_456
	Zn1       Li3       S2         51.8(2) 20_555 1_555  29_555
	Zn1       Li3       S2         51.8(2) 20_555 1_555   1_555
	Zn1       Li3       S2         120.4(8) 20_555 1_555  18_566
	Zn1       Li3       Li5        101.9(12) 20_555 1_555   4_556
	Zn1       Li3       Li5        59.1(9) 20_555 1_555   1_555
	Zn1       Li3       Li5        152.2(11) 20_555 1_555  22_566
	Zn1       Li3       Li5        101.9(12) 20_555 1_555  32_556
	Zn1       Li3       Li5        59.1(9) 20_555 1_555  29_555
	Zn1       Li3       Li5        152.2(11) 20_555 1_555   3_556
	Zn1       Li3       S3         116.5(4) 20_555 1_555   1_555
	Zn1       Li3       Li2        107.4(9) 20_555 1_555  18_566
	Zn1       Li3       Li2        9.6(13) 20_555 1_555   1_555
	Zn1       Li3       Li2        107.4(9) 20_555 1_555  37_456
	Zn1       Li3       Li1        119.8(3) 20_555 1_555  22_566
	Zn1       Li3       Zn1        119.8(3) 20_555 1_555  22_566
	Zn1       Li3       Li1        119.8(3) 20_555 1_555  37_456
	Zn1       Li3       Zn1        119.8(3) 20_555 1_555  37_456
	Zn1       Li3       Li1        33.2(4) 20_555 1_555   1_555
	Zn1       Li3       Zn1        33.2(4) 20_555 1_555   1_555
	Zn1       Li3       Zn1        101.7(5) 38_456 1_555  20_555
	Zn1       Li3       Li1        0.000    38_456 1_555  38_456
	Zn1       Li3       S2         120.4(8) 38_456 1_555  29_555
	Zn1       Li3       S2         51.8(2) 38_456 1_555   1_555
	Zn1       Li3       S2         51.8(2) 38_456 1_555  18_566
	Zn1       Li3       Li5        59.1(9) 38_456 1_555   4_556
	Zn1       Li3       Li5        101.9(12) 38_456 1_555   1_555
	Zn1       Li3       Li5        101.9(12) 38_456 1_555  22_566
	Zn1       Li3       Li5        152.2(11) 38_456 1_555  32_556
	Zn1       Li3       Li5        152.2(11) 38_456 1_555  29_555
	Zn1       Li3       Li5        59.1(9) 38_456 1_555   3_556
	Zn1       Li3       S3         116.5(4) 38_456 1_555   1_555
	Zn1       Li3       Li2        107.4(9) 38_456 1_555  18_566
	Zn1       Li3       Li2        107.4(9) 38_456 1_555   1_555
	Zn1       Li3       Li2        9.6(13) 38_456 1_555  37_456
	Zn1       Li3       Li1        119.8(3) 38_456 1_555  22_566
	Zn1       Li3       Zn1        119.8(3) 38_456 1_555  22_566
	Zn1       Li3       Li1        33.2(4) 38_456 1_555  37_456
	Zn1       Li3       Zn1        33.2(4) 38_456 1_555  37_456
	Zn1       Li3       Li1        119.8(3) 38_456 1_555   1_555
	Zn1       Li3       Zn1        119.8(3) 38_456 1_555   1_555
	Li1       Li3       Zn1        101.7(5) 20_555 1_555  38_456
	Li1       Li3       Zn1        0.000    20_555 1_555  20_555
	Li1       Li3       Li1        101.7(5) 20_555 1_555  38_456
	Li1       Li3       S2         51.8(2) 20_555 1_555  29_555
	Li1       Li3       S2         51.8(2) 20_555 1_555   1_555
	Li1       Li3       S2         120.4(8) 20_555 1_555  18_566
	Li1       Li3       Li5        101.9(12) 20_555 1_555   4_556
	Li1       Li3       Li5        59.1(9) 20_555 1_555   1_555
	Li1       Li3       Li5        152.2(11) 20_555 1_555  22_566
	Li1       Li3       Li5        101.9(12) 20_555 1_555  32_556
	Li1       Li3       Li5        59.1(9) 20_555 1_555  29_555
	Li1       Li3       Li5        152.2(11) 20_555 1_555   3_556
	Li1       Li3       S3         116.5(4) 20_555 1_555   1_555
	Li1       Li3       Li2        107.4(9) 20_555 1_555  18_566
	Li1       Li3       Li2        9.6(13) 20_555 1_555   1_555
	Li1       Li3       Li2        107.4(9) 20_555 1_555  37_456
	Li1       Li3       Li1        119.8(3) 20_555 1_555  22_566
	Li1       Li3       Zn1        119.8(3) 20_555 1_555  22_566
	Li1       Li3       Li1        119.8(3) 20_555 1_555  37_456
	Li1       Li3       Zn1        119.8(3) 20_555 1_555  37_456
	Li1       Li3       Li1        33.2(4) 20_555 1_555   1_555
	Li1       Li3       Zn1        33.2(4) 20_555 1_555   1_555
	Zn1       Li3       Li1        101.7(5) 18_566 1_555  20_555
	Zn1       Li3       Zn1        101.7(5) 18_566 1_555  38_456
	Zn1       Li3       Zn1        101.7(5) 18_566 1_555  20_555
	Zn1       Li3       Li1        101.7(5) 18_566 1_555  38_456
	Zn1       Li3       S2         51.8(2) 18_566 1_555  29_555
	Zn1       Li3       S2         120.4(8) 18_566 1_555   1_555
	Zn1       Li3       S2         51.8(2) 18_566 1_555  18_566
	Zn1       Li3       Li5        152.2(11) 18_566 1_555   4_556
	Zn1       Li3       Li5        152.2(11) 18_566 1_555   1_555
	Zn1       Li3       Li5        59.1(9) 18_566 1_555  22_566
	Zn1       Li3       Li5        59.1(9) 18_566 1_555  32_556
	Zn1       Li3       Li5        101.9(12) 18_566 1_555  29_555
	Zn1       Li3       Li5        101.9(12) 18_566 1_555   3_556
	Zn1       Li3       S3         116.5(4) 18_566 1_555   1_555
	Zn1       Li3       Li2        9.6(13) 18_566 1_555  18_566
	Zn1       Li3       Li2        107.4(9) 18_566 1_555   1_555
	Zn1       Li3       Li2        107.4(9) 18_566 1_555  37_456
	Zn1       Li3       Li1        33.2(4) 18_566 1_555  22_566
	Zn1       Li3       Zn1        33.2(4) 18_566 1_555  22_566
	Zn1       Li3       Li1        119.8(3) 18_566 1_555  37_456
	Zn1       Li3       Zn1        119.8(3) 18_566 1_555  37_456
	Zn1       Li3       Li1        119.8(3) 18_566 1_555   1_555
	Zn1       Li3       Zn1        119.8(3) 18_566 1_555   1_555
	Li1       Li3       Zn1        0.000    18_566 1_555  18_566
	Li1       Li3       Li1        101.7(5) 18_566 1_555  20_555
	Li1       Li3       Zn1        101.7(5) 18_566 1_555  38_456
	Li1       Li3       Zn1        101.7(5) 18_566 1_555  20_555
	Li1       Li3       Li1        101.7(5) 18_566 1_555  38_456
	Li1       Li3       S2         51.8(2) 18_566 1_555  29_555
	Li1       Li3       S2         120.4(8) 18_566 1_555   1_555
	Li1       Li3       S2         51.8(2) 18_566 1_555  18_566
	Li1       Li3       Li5        152.2(11) 18_566 1_555   4_556
	Li1       Li3       Li5        152.2(11) 18_566 1_555   1_555
	Li1       Li3       Li5        59.1(9) 18_566 1_555  22_566
	Li1       Li3       Li5        59.1(9) 18_566 1_555  32_556
	Li1       Li3       Li5        101.9(12) 18_566 1_555  29_555
	Li1       Li3       Li5        101.9(12) 18_566 1_555   3_556
	Li1       Li3       S3         116.5(4) 18_566 1_555   1_555
	Li1       Li3       Li2        9.6(13) 18_566 1_555  18_566
	Li1       Li3       Li2        107.4(9) 18_566 1_555   1_555
	Li1       Li3       Li2        107.4(9) 18_566 1_555  37_456
	Li1       Li3       Li1        33.2(4) 18_566 1_555  22_566
	Li1       Li3       Zn1        33.2(4) 18_566 1_555  22_566
	Li1       Li3       Li1        119.8(3) 18_566 1_555  37_456
	Li1       Li3       Zn1        119.8(3) 18_566 1_555  37_456
	Li1       Li3       Li1        119.8(3) 18_566 1_555   1_555
	Li1       Li3       Zn1        119.8(3) 18_566 1_555   1_555
	Li1       Li5       Zn1        0.000    33_555 1_555  33_555
	Zn1       Li5       Li1        137(4)  1_555 1_555  33_555
	Zn1       Li5       Zn1        137(4)  1_555 1_555  33_555
	Li1       Li5       Zn1        0.000     1_555 1_555   1_555
	Li1       Li5       Li1        137(4)  1_555 1_555  33_555
	Li1       Li5       Zn1        137(4)  1_555 1_555  33_555
	Li2       Li5       Li1        25.8(10)  1_555 1_555   1_555
	Li2       Li5       Zn1        25.8(10)  1_555 1_555   1_555
	Li2       Li5       Li1        140(4)  1_555 1_555  33_555
	Li2       Li5       Zn1        140(4)  1_555 1_555  33_555
	Li2       Li5       Li2        128(4) 33_555 1_555   1_555
	Li2       Li5       Li1        140(4) 33_555 1_555   1_555
	Li2       Li5       Zn1        140(4) 33_555 1_555   1_555
	Li2       Li5       Li1        25.8(10) 33_555 1_555  33_555
	Li2       Li5       Zn1        25.8(10) 33_555 1_555  33_555
	Li5       Li5       Li2        58.9(15) 23_555 1_555  33_555
	Li5       Li5       Li2        112.5(18) 23_555 1_555   1_555
	Li5       Li5       Li1        99(2) 23_555 1_555   1_555
	Li5       Li5       Zn1        99(2) 23_555 1_555   1_555
	Li5       Li5       Li1        39(2) 23_555 1_555  33_555
	Li5       Li5       Zn1        39(2) 23_555 1_555  33_555
	Li5       Li5       Li5        60.000   29_555 1_555  23_555
	Li5       Li5       Li2        112.5(18) 29_555 1_555  33_555
	Li5       Li5       Li2        58.9(15) 29_555 1_555   1_555
	Li5       Li5       Li1        39(2) 29_555 1_555   1_555
	Li5       Li5       Zn1        39(2) 29_555 1_555   1_555
	Li5       Li5       Li1        99(2) 29_555 1_555  33_555
	Li5       Li5       Zn1        99(2) 29_555 1_555  33_555
	Li5       Li5       Li5        120.000   4_556 1_555  29_555
	Li5       Li5       Li5        120.000   4_556 1_555  23_555
	Li5       Li5       Li2        113(2)  4_556 1_555  33_555
	Li5       Li5       Li2        113(2)  4_556 1_555   1_555
	Li5       Li5       Li1        106(2)  4_556 1_555   1_555
	Li5       Li5       Zn1        106(2)  4_556 1_555   1_555
	Li5       Li5       Li1        106(2)  4_556 1_555  33_555
	Li5       Li5       Zn1        106(2)  4_556 1_555  33_555
	Li3       Li5       Li5        62.3(10)  2_565 1_555   4_556
	Li3       Li5       Li5        111.2(12)  2_565 1_555  29_555
	Li3       Li5       Li5        64.1(12)  2_565 1_555  23_555
	Li3       Li5       Li2        62.4(16)  2_565 1_555  33_555
	Li3       Li5       Li2        167(3)  2_565 1_555   1_555
	Li3       Li5       Li1        141(3)  2_565 1_555   1_555
	Li3       Li5       Zn1        141(3)  2_565 1_555   1_555
	Li3       Li5       Li1        45.1(12)  2_565 1_555  33_555
	Li3       Li5       Zn1        45.1(12)  2_565 1_555  33_555
	Li3       Li5       Li3        106(2)  1_555 1_555   2_565
	Li3       Li5       Li5        62.3(10)  1_555 1_555   4_556
	Li3       Li5       Li5        64.1(12)  1_555 1_555  29_555
	Li3       Li5       Li5        111.2(12)  1_555 1_555  23_555
	Li3       Li5       Li2        167(3)  1_555 1_555  33_555
	Li3       Li5       Li2        62.4(16)  1_555 1_555   1_555
	Li3       Li5       Li1        45.1(12)  1_555 1_555   1_555
	Li3       Li5       Zn1        45.1(12)  1_555 1_555   1_555
	Li3       Li5       Li1        141(3)  1_555 1_555  33_555
	Li3       Li5       Zn1        141(3)  1_555 1_555  33_555
	S3        Li5       Li3        56.8(11)  1_555 1_555   1_555
	S3        Li5       Li3        56.8(11)  1_555 1_555   2_565
	S3        Li5       Li5        63.9(11)  1_555 1_555   4_556
	S3        Li5       Li5        65.5(9)  1_555 1_555  29_555
	S3        Li5       Li5        65.5(9)  1_555 1_555  23_555
	S3        Li5       Li2        110.0(17)  1_555 1_555  33_555
	S3        Li5       Li2        110.0(17)  1_555 1_555   1_555
	S3        Li5       Li1        85(2)  1_555 1_555   1_555
	S3        Li5       Zn1        85(2)  1_555 1_555   1_555
	S3        Li5       Li1        85(2)  1_555 1_555  33_555
	S3        Li5       Zn1        85(2)  1_555 1_555  33_555
	S1        Li5       S3         124.3(19)  1_555 1_555   1_555
	S1        Li5       Li3        120.9(11)  1_555 1_555   1_555
	S1        Li5       Li3        120.9(11)  1_555 1_555   2_565
	S1        Li5       Li5        171.8(11)  1_555 1_555   4_556
	S1        Li5       Li5        66.8(9)  1_555 1_555  29_555
	S1        Li5       Li5        66.8(9)  1_555 1_555  23_555
	S1        Li5       Li2        65(2)  1_555 1_555  33_555
	S1        Li5       Li2        65(2)  1_555 1_555   1_555
	S1        Li5       Li1        76(2)  1_555 1_555   1_555
	S1        Li5       Zn1        76(2)  1_555 1_555   1_555
	S1        Li5       Li1        76(2)  1_555 1_555  33_555
	S1        Li5       Zn1        76(2)  1_555 1_555  33_555
	Zn1       Li5       S1         60.4(11) 23_555 1_555   1_555
	Zn1       Li5       S3         63.9(12) 23_555 1_555   1_555
	Zn1       Li5       Li3        89.0(14) 23_555 1_555   1_555
	Zn1       Li5       Li3        89.0(14) 23_555 1_555   2_565
	Zn1       Li5       Li5        127.8(11) 23_555 1_555   4_556
	Zn1       Li5       Li5        30.10(7) 23_555 1_555  29_555
	Zn1       Li5       Li5        30.10(7) 23_555 1_555  23_555
	Zn1       Li5       Li2        84.5(16) 23_555 1_555  33_555
	Zn1       Li5       Li2        84.5(16) 23_555 1_555   1_555
	Zn1       Li5       Li1        69(2) 23_555 1_555   1_555
	Zn1       Li5       Zn1        69(2) 23_555 1_555   1_555
	Zn1       Li5       Li1        69(2) 23_555 1_555  33_555
	Zn1       Li5       Zn1        69(2) 23_555 1_555  33_555
	Li1       Li5       Zn1        0.000    23_555 1_555  23_555
	Li1       Li5       S1         60.4(11) 23_555 1_555   1_555
	Li1       Li5       S3         63.9(12) 23_555 1_555   1_555
	Li1       Li5       Li3        89.0(14) 23_555 1_555   1_555
	Li1       Li5       Li3        89.0(14) 23_555 1_555   2_565
	Li1       Li5       Li5        127.8(11) 23_555 1_555   4_556
	Li1       Li5       Li5        30.10(7) 23_555 1_555  29_555
	Li1       Li5       Li5        30.10(7) 23_555 1_555  23_555
	Li1       Li5       Li2        84.5(16) 23_555 1_555  33_555
	Li1       Li5       Li2        84.5(16) 23_555 1_555   1_555
	Li1       Li5       Li1        69(2) 23_555 1_555   1_555
	Li1       Li5       Zn1        69(2) 23_555 1_555   1_555
	Li1       Li5       Li1        69(2) 23_555 1_555  33_555
	Li1       Li5       Zn1        69(2) 23_555 1_555  33_555
	S2        Li5       Li1        138.3(6)  1_555 1_555  23_555
	S2        Li5       Zn1        138.3(6)  1_555 1_555  23_555
	S2        Li5       S1         108.1(14)  1_555 1_555   1_555
	S2        Li5       S3         112.9(14)  1_555 1_555   1_555
	S2        Li5       Li3        61.6(8)  1_555 1_555   1_555
	S2        Li5       Li3        125.5(19)  1_555 1_555   2_565
	S2        Li5       Li5        66.1(9)  1_555 1_555   4_556
	S2        Li5       Li5        108.6(7)  1_555 1_555  29_555
	S2        Li5       Li5        168.4(6)  1_555 1_555  23_555
	S2        Li5       Li2        130(2)  1_555 1_555  33_555
	S2        Li5       Li2        56.5(14)  1_555 1_555   1_555
	S2        Li5       Li1        69.6(14)  1_555 1_555   1_555
	S2        Li5       Zn1        69.6(14)  1_555 1_555   1_555
	S2        Li5       Li1        152(3)  1_555 1_555  33_555
	S2        Li5       Zn1        152(3)  1_555 1_555  33_555
	S2        Li5       S2         82.8(14)  4_556 1_555   1_555
	S2        Li5       Li1        138.3(6)  4_556 1_555  23_555
	S2        Li5       Zn1        138.3(6)  4_556 1_555  23_555
	S2        Li5       S1         108.1(14)  4_556 1_555   1_555
	S2        Li5       S3         112.9(14)  4_556 1_555   1_555
	S2        Li5       Li3        125.5(19)  4_556 1_555   1_555
	S2        Li5       Li3        61.6(8)  4_556 1_555   2_565
	S2        Li5       Li5        66.1(9)  4_556 1_555   4_556
	S2        Li5       Li5        168.4(6)  4_556 1_555  29_555
	S2        Li5       Li5        108.6(7)  4_556 1_555  23_555
	S2        Li5       Li2        56.5(14)  4_556 1_555  33_555
	S2        Li5       Li2        130(2)  4_556 1_555   1_555
	S2        Li5       Li1        152(3)  4_556 1_555   1_555
	S2        Li5       Zn1        152(3)  4_556 1_555   1_555
	S2        Li5       Li1        69.6(14)  4_556 1_555  33_555
	S2        Li5       Zn1        69.6(14)  4_556 1_555  33_555
	Zn1       Li5       S2         118.5(17) 20_555 1_555   4_556
	Zn1       Li5       S2         55.4(6) 20_555 1_555   1_555
	Zn1       Li5       Li1        90.3(12) 20_555 1_555  23_555
	Zn1       Li5       Zn1        90.3(12) 20_555 1_555  23_555
	Zn1       Li5       S1         57.9(9) 20_555 1_555   1_555
	Zn1       Li5       S3         123.6(10) 20_555 1_555   1_555
	Zn1       Li5       Li3        74.8(5) 20_555 1_555   1_555
	Zn1       Li5       Li3        179(2) 20_555 1_555   2_565
	Zn1       Li5       Li5        118.8(9) 20_555 1_555   4_556
	Zn1       Li5       Li5        68.5(10) 20_555 1_555  29_555
	Zn1       Li5       Li5        115.0(10) 20_555 1_555  23_555
	Zn1       Li5       Li2        117(3) 20_555 1_555  33_555
	Zn1       Li5       Li2        13.7(12) 20_555 1_555   1_555
	Zn1       Li5       Li1        39.2(13) 20_555 1_555   1_555
	Zn1       Li5       Zn1        39.2(13) 20_555 1_555   1_555
	Zn1       Li5       Li1        134(3) 20_555 1_555  33_555
	Zn1       Li5       Zn1        134(3) 20_555 1_555  33_555
	Li1       Li5       Zn1        0.000    20_555 1_555  20_555
	Li1       Li5       S2         118.5(17) 20_555 1_555   4_556
	Li1       Li5       S2         55.4(6) 20_555 1_555   1_555
	Li1       Li5       Li1        90.3(12) 20_555 1_555  23_555
	Li1       Li5       Zn1        90.3(12) 20_555 1_555  23_555
	Li1       Li5       S1         57.9(9) 20_555 1_555   1_555
	Li1       Li5       S3         123.6(10) 20_555 1_555   1_555
	Li1       Li5       Li3        74.8(5) 20_555 1_555   1_555
	Li1       Li5       Li3        179(2) 20_555 1_555   2_565
	Li1       Li5       Li5        118.8(9) 20_555 1_555   4_556
	Li1       Li5       Li5        68.5(10) 20_555 1_555  29_555
	Li1       Li5       Li5        115.0(10) 20_555 1_555  23_555
	Li1       Li5       Li2        117(3) 20_555 1_555  33_555
	Li1       Li5       Li2        13.7(12) 20_555 1_555   1_555
	Li1       Li5       Li1        39.2(13) 20_555 1_555   1_555
	Li1       Li5       Zn1        39.2(13) 20_555 1_555   1_555
	Li1       Li5       Li1        134(3) 20_555 1_555  33_555
	Li1       Li5       Zn1        134(3) 20_555 1_555  33_555
	Zn1       Li5       Li1        104.3(16) 34_555 1_555  20_555
	Zn1       Li5       Zn1        104.3(16) 34_555 1_555  20_555
	Zn1       Li5       S2         55.4(6) 34_555 1_555   4_556
	Zn1       Li5       S2         118.5(17) 34_555 1_555   1_555
	Zn1       Li5       Li1        90.3(12) 34_555 1_555  23_555
	Zn1       Li5       Zn1        90.3(12) 34_555 1_555  23_555
	Zn1       Li5       S1         57.9(9) 34_555 1_555   1_555
	Zn1       Li5       S3         123.6(10) 34_555 1_555   1_555
	Zn1       Li5       Li3        179(2) 34_555 1_555   1_555
	Zn1       Li5       Li3        74.8(5) 34_555 1_555   2_565
	Zn1       Li5       Li5        118.8(9) 34_555 1_555   4_556
	Zn1       Li5       Li5        115.0(10) 34_555 1_555  29_555
	Zn1       Li5       Li5        68.5(10) 34_555 1_555  23_555
	Zn1       Li5       Li2        13.7(12) 34_555 1_555  33_555
	Zn1       Li5       Li2        117(3) 34_555 1_555   1_555
	Zn1       Li5       Li1        134(3) 34_555 1_555   1_555
	Zn1       Li5       Zn1        134(3) 34_555 1_555   1_555
	Zn1       Li5       Li1        39.2(13) 34_555 1_555  33_555
	Zn1       Li5       Zn1        39.2(13) 34_555 1_555  33_555
	Li1       Li5       Zn1        0.000    34_555 1_555  34_555
	Li1       Li5       Li1        104.3(16) 34_555 1_555  20_555
	Li1       Li5       Zn1        104.3(16) 34_555 1_555  20_555
	Li1       Li5       S2         55.4(6) 34_555 1_555   4_556
	Li1       Li5       S2         118.5(17) 34_555 1_555   1_555
	Li1       Li5       Li1        90.3(12) 34_555 1_555  23_555
	Li1       Li5       Zn1        90.3(12) 34_555 1_555  23_555
	Li1       Li5       S1         57.9(9) 34_555 1_555   1_555
	Li1       Li5       S3         123.6(10) 34_555 1_555   1_555
	Li1       Li5       Li3        179(2) 34_555 1_555   1_555
	Li1       Li5       Li3        74.8(5) 34_555 1_555   2_565
	Li1       Li5       Li5        118.8(9) 34_555 1_555   4_556
	Li1       Li5       Li5        115.0(10) 34_555 1_555  29_555
	Li1       Li5       Li5        68.5(10) 34_555 1_555  23_555
	Li1       Li5       Li2        13.7(12) 34_555 1_555  33_555
	Li1       Li5       Li2        117(3) 34_555 1_555   1_555
	Li1       Li5       Li1        134(3) 34_555 1_555   1_555
	Li1       Li5       Zn1        134(3) 34_555 1_555   1_555
	Li1       Li5       Li1        39.2(13) 34_555 1_555  33_555
	Li1       Li5       Zn1        39.2(13) 34_555 1_555  33_555
	Zn1       Li5       Li1        97.7(6)  4_556 1_555  34_555
	Zn1       Li5       Zn1        97.7(6)  4_556 1_555  34_555
	Zn1       Li5       Li1        144.6(15)  4_556 1_555  20_555
	Zn1       Li5       Zn1        144.6(15)  4_556 1_555  20_555
	Zn1       Li5       S2         54.8(7)  4_556 1_555   4_556
	Zn1       Li5       S2         89.7(13)  4_556 1_555   1_555
	Zn1       Li5       Li1        117.3(17)  4_556 1_555  23_555
	Zn1       Li5       Zn1        117.3(17)  4_556 1_555  23_555
	Zn1       Li5       S1         154.4(5)  4_556 1_555   1_555
	Zn1       Li5       S3         60.3(10)  4_556 1_555   1_555
	Zn1       Li5       Li3        83.4(14)  4_556 1_555   1_555
	Zn1       Li5       Li3        36.5(6)  4_556 1_555   2_565
	Zn1       Li5       Li5        26.5(4)  4_556 1_555   4_556
	Zn1       Li5       Li5        125.7(10)  4_556 1_555  29_555
	Zn1       Li5       Li5        98.7(8)  4_556 1_555  23_555
	Zn1       Li5       Li2        89.3(19)  4_556 1_555  33_555
	Zn1       Li5       Li2        140(2)  4_556 1_555   1_555
	Zn1       Li5       Li1        128(2)  4_556 1_555   1_555
	Zn1       Li5       Zn1        128(2)  4_556 1_555   1_555
	Zn1       Li5       Li1        79.7(16)  4_556 1_555  33_555
	Zn1       Li5       Zn1        79.7(16)  4_556 1_555  33_555
	Li1       Li5       Zn1        0.000     4_556 1_555   4_556
	Li1       Li5       Li1        97.7(6)  4_556 1_555  34_555
	Li1       Li5       Zn1        97.7(6)  4_556 1_555  34_555
	Li1       Li5       Li1        144.6(15)  4_556 1_555  20_555
	Li1       Li5       Zn1        144.6(15)  4_556 1_555  20_555
	Li1       Li5       S2         54.8(7)  4_556 1_555   4_556
	Li1       Li5       S2         89.7(13)  4_556 1_555   1_555
	Li1       Li5       Li1        117.3(17)  4_556 1_555  23_555
	Li1       Li5       Zn1        117.3(17)  4_556 1_555  23_555
	Li1       Li5       S1         154.4(5)  4_556 1_555   1_555
	Li1       Li5       S3         60.3(10)  4_556 1_555   1_555
	Li1       Li5       Li3        83.4(14)  4_556 1_555   1_555
	Li1       Li5       Li3        36.5(6)  4_556 1_555   2_565
	Li1       Li5       Li5        26.5(4)  4_556 1_555   4_556
	Li1       Li5       Li5        125.7(10)  4_556 1_555  29_555
	Li1       Li5       Li5        98.7(8)  4_556 1_555  23_555
	Li1       Li5       Li2        89.3(19)  4_556 1_555  33_555
	Li1       Li5       Li2        140(2)  4_556 1_555   1_555
	Li1       Li5       Li1        128(2)  4_556 1_555   1_555
	Li1       Li5       Zn1        128(2)  4_556 1_555   1_555
	Li1       Li5       Li1        79.7(16)  4_556 1_555  33_555
	Li1       Li5       Zn1        79.7(16)  4_556 1_555  33_555
	Zn1       Li5       Li1        51.1(8) 37_456 1_555   4_556
	Zn1       Li5       Zn1        51.1(8) 37_456 1_555   4_556
	Zn1       Li5       Li1        144.6(15) 37_456 1_555  34_555
	Zn1       Li5       Zn1        144.6(15) 37_456 1_555  34_555
	Zn1       Li5       Li1        97.7(6) 37_456 1_555  20_555
	Zn1       Li5       Zn1        97.7(6) 37_456 1_555  20_555
	Zn1       Li5       S2         89.7(13) 37_456 1_555   4_556
	Zn1       Li5       S2         54.8(7) 37_456 1_555   1_555
	Zn1       Li5       Li1        117.3(17) 37_456 1_555  23_555
	Zn1       Li5       Zn1        117.3(17) 37_456 1_555  23_555
	Zn1       Li5       S1         154.4(5) 37_456 1_555   1_555
	Zn1       Li5       S3         60.3(10) 37_456 1_555   1_555
	Zn1       Li5       Li3        36.5(6) 37_456 1_555   1_555
	Zn1       Li5       Li3        83.4(14) 37_456 1_555   2_565
	Zn1       Li5       Li5        26.5(4) 37_456 1_555   4_556
	Zn1       Li5       Li5        98.7(8) 37_456 1_555  29_555
	Zn1       Li5       Li5        125.7(10) 37_456 1_555  23_555
	Zn1       Li5       Li2        140(2) 37_456 1_555  33_555
	Zn1       Li5       Li2        89.3(19) 37_456 1_555   1_555
	Zn1       Li5       Li1        79.7(16) 37_456 1_555   1_555
	Zn1       Li5       Zn1        79.7(16) 37_456 1_555   1_555
	Zn1       Li5       Li1        128(2) 37_456 1_555  33_555
	Zn1       Li5       Zn1        128(2) 37_456 1_555  33_555
	Li1       Li5       Zn1        0.000    37_456 1_555  37_456
	Li1       Li5       Li1        51.1(8) 37_456 1_555   4_556
	Li1       Li5       Zn1        51.1(8) 37_456 1_555   4_556
	Li1       Li5       Li1        144.6(15) 37_456 1_555  34_555
	Li1       Li5       Zn1        144.6(15) 37_456 1_555  34_555
	Li1       Li5       Li1        97.7(6) 37_456 1_555  20_555
	Li1       Li5       Zn1        97.7(6) 37_456 1_555  20_555
	Li1       Li5       S2         89.7(13) 37_456 1_555   4_556
	Li1       Li5       S2         54.8(7) 37_456 1_555   1_555
	Li1       Li5       Li1        117.3(17) 37_456 1_555  23_555
	Li1       Li5       Zn1        117.3(17) 37_456 1_555  23_555
	Li1       Li5       S1         154.4(5) 37_456 1_555   1_555
	Li1       Li5       S3         60.3(10) 37_456 1_555   1_555
	Li1       Li5       Li3        36.5(6) 37_456 1_555   1_555
	Li1       Li5       Li3        83.4(14) 37_456 1_555   2_565
	Li1       Li5       Li5        26.5(4) 37_456 1_555   4_556
	Li1       Li5       Li5        98.7(8) 37_456 1_555  29_555
	Li1       Li5       Li5        125.7(10) 37_456 1_555  23_555
	Li1       Li5       Li2        140(2) 37_456 1_555  33_555
	Li1       Li5       Li2        89.3(19) 37_456 1_555   1_555
	Li1       Li5       Li1        79.7(16) 37_456 1_555   1_555
	Li1       Li5       Zn1        79.7(16) 37_456 1_555   1_555
	Li1       Li5       Li1        128(2) 37_456 1_555  33_555
	Li1       Li5       Zn1        128(2) 37_456 1_555  33_555
	Li5       Li5       Li1        108.2(7) 20_555 1_555  37_456
	Li5       Li5       Zn1        108.2(7) 20_555 1_555  37_456
	Li5       Li5       Li1        138.0(10) 20_555 1_555   4_556
	Li5       Li5       Zn1        138.0(10) 20_555 1_555   4_556
	Li5       Li5       Li1        83.4(8) 20_555 1_555  34_555
	Li5       Li5       Zn1        83.4(8) 20_555 1_555  34_555
	Li5       Li5       Li1        25.3(9) 20_555 1_555  20_555
	Li5       Li5       Zn1        25.3(9) 20_555 1_555  20_555
	Li5       Li5       S2         95.0(9) 20_555 1_555   4_556
	Li5       Li5       S2         54.9(10) 20_555 1_555   1_555
	Li5       Li5       Li1        104.6(9) 20_555 1_555  23_555
	Li5       Li5       Zn1        104.6(9) 20_555 1_555  23_555
	Li5       Li5       S1         53.4(9) 20_555 1_555   1_555
	Li5       Li5       S3         148.8(2) 20_555 1_555   1_555
	Li5       Li5       Li3        95.9(11) 20_555 1_555   1_555
	Li5       Li5       Li3        154.4(12) 20_555 1_555   2_565
	Li5       Li5       Li5        120.000  20_555 1_555   4_556
	Li5       Li5       Li5        90.000   20_555 1_555  29_555
	Li5       Li5       Li5        120.000  20_555 1_555  23_555
	Li5       Li5       Li2        96.9(18) 20_555 1_555  33_555
	Li5       Li5       Li2        38.8(16) 20_555 1_555   1_555
	Li5       Li5       Li1        64(2) 20_555 1_555   1_555
	Li5       Li5       Zn1        64(2) 20_555 1_555   1_555
	Li5       Li5       Li1        120(2) 20_555 1_555  33_555
	Li5       Li5       Zn1        120(2) 20_555 1_555  33_555
	Li5       Li5       Li5        60.000   60_555 1_555  20_555
	Li5       Li5       Li1        138.0(10) 60_555 1_555  37_456
	Li5       Li5       Zn1        138.0(10) 60_555 1_555  37_456
	Li5       Li5       Li1        108.2(7) 60_555 1_555   4_556
	Li5       Li5       Zn1        108.2(7) 60_555 1_555   4_556
	Li5       Li5       Li1        25.3(9) 60_555 1_555  34_555
	Li5       Li5       Zn1        25.3(9) 60_555 1_555  34_555
	Li5       Li5       Li1        83.4(8) 60_555 1_555  20_555
	Li5       Li5       Zn1        83.4(8) 60_555 1_555  20_555
	Li5       Li5       S2         54.9(10) 60_555 1_555   4_556
	Li5       Li5       S2         95.0(9) 60_555 1_555   1_555
	Li5       Li5       Li1        104.6(9) 60_555 1_555  23_555
	Li5       Li5       Zn1        104.6(9) 60_555 1_555  23_555
	Li5       Li5       S1         53.4(9) 60_555 1_555   1_555
	Li5       Li5       S3         148.8(2) 60_555 1_555   1_555
	Li5       Li5       Li3        154.4(12) 60_555 1_555   1_555
	Li5       Li5       Li3        95.9(11) 60_555 1_555   2_565
	Li5       Li5       Li5        120.000  60_555 1_555   4_556
	Li5       Li5       Li5        120.000  60_555 1_555  29_555
	Li5       Li5       Li5        90.000   60_555 1_555  23_555
	Li5       Li5       Li2        38.8(16) 60_555 1_555  33_555
	Li5       Li5       Li2        96.9(18) 60_555 1_555   1_555
	Li5       Li5       Li1        120(2) 60_555 1_555   1_555
	Li5       Li5       Zn1        120(2) 60_555 1_555   1_555
	Li5       Li5       Li1        64(2) 60_555 1_555  33_555
	Li5       Li5       Zn1        64(2) 60_555 1_555  33_555
	Si1       Li5       Li5        60.6(7)  1_555 1_555  60_555
	Si1       Li5       Li5        60.6(7)  1_555 1_555  20_555
	Si1       Li5       Li1        78.3(11)  1_555 1_555  37_456
	Si1       Li5       Zn1        78.3(11)  1_555 1_555  37_456
	Si1       Li5       Li1        78.3(11)  1_555 1_555   4_556
	Si1       Li5       Zn1        78.3(11)  1_555 1_555   4_556
	Si1       Li5       Li1        79.0(11)  1_555 1_555  34_555
	Si1       Li5       Zn1        79.0(11)  1_555 1_555  34_555
	Si1       Li5       Li1        79.0(11)  1_555 1_555  20_555
	Si1       Li5       Zn1        79.0(11)  1_555 1_555  20_555
	Si1       Li5       S2         42.9(7)  1_555 1_555   4_556
	Si1       Li5       S2         42.9(7)  1_555 1_555   1_555
	Si1       Li5       Li1        162.4(19)  1_555 1_555  23_555
	Si1       Li5       Zn1        162.4(19)  1_555 1_555  23_555
	Si1       Li5       S1         102.0(15)  1_555 1_555   1_555
	Si1       Li5       S3         133.6(17)  1_555 1_555   1_555
	Si1       Li5       Li3        101.4(14)  1_555 1_555   1_555
	Si1       Li5       Li3        101.4(14)  1_555 1_555   2_565
	Si1       Li5       Li5        69.8(8)  1_555 1_555   4_556
	Si1       Li5       Li5        146.8(3)  1_555 1_555  29_555
	Si1       Li5       Li5        146.8(3)  1_555 1_555  23_555
	Si1       Li5       Li2        87.8(15)  1_555 1_555  33_555
	Si1       Li5       Li2        87.8(15)  1_555 1_555   1_555
	Si1       Li5       Li1        109(2)  1_555 1_555   1_555
	Si1       Li5       Zn1        109(2)  1_555 1_555   1_555
	Si1       Li5       Li1        109(2)  1_555 1_555  33_555
	Si1       Li5       Zn1        109(2)  1_555 1_555  33_555
loop_
_pd_block_diffractogram_id	
	PSD_175C.dat_1
	POL122381-b_1-TOF.dat_2
	POL122381-b_2-TOF.dat_3
	POL122381-b_3-TOF.dat_4
	POL122381-b_4-TOF.dat_5
	POL122381-b_5-TOF.dat_6
#######	End powder crystal structure	#######


#######	Begin powder crystal structure	#######
data_V_2_1


_pd_spec_shape   ?
#Added by publCIF


_publcif_datablock.id '{f4482323-774d-448f-a3ba-a09bc9081bba}'

_pd_block_id	V_2_1
# The diffractogram block id loop is at the end of the datablock.
_diffrn_measurement_device_type	'POLARIS at STFC ISIS UK''
_pd_phase_name V
_cell_length_a  3.031801
_cell_length_b  3.031801
_cell_length_c  3.031801
_cell_angle_alpha 90
_cell_angle_beta  90
_cell_angle_gamma 90
_cell_volume 27.8677609
_exptl_crystal_colour 'Grey'
_cell_formula_units_Z	  1
_chemical_formula_weight	101.883
_chemical_formula_sum	V2
_cell_measurement_temperature	448
_diffrn_ambient_temperature	448
_exptl_crystal_density_diffrn	6.07084358
_exptl_absorpt_coefficient_mu	24.0913314
_diffrn_radiation_wavelength	0.825186000
_cell_measurement_theta_min	1.5
_cell_measurement_theta_max	34
_space_group_crystal_system	cubic
_space_group_name_H-M_alt Im-3m
loop_
	_space_group_symop_id
	_space_group_symop_operation_xyz
	  1 'x, y, z '
	  2 '-x, -y, z '
	  3 '-x, -z, -y '
	  4 '-x, -z, y '
	  5 '-x, z, -y '
	  6 '-x, z, y '
	  7 '-x, y, -z '
	  8 '-x, y, z '
	  9 '-y, -x, -z '
	 10 '-y, -x, z '
	 11 '-y, -z, -x '
	 12 '-y, -z, x '
	 13 '-y, z, -x '
	 14 '-y, z, x '
	 15 '-y, x, -z '
	 16 '-y, x, z '
	 17 '-z, -x, -y '
	 18 '-z, -x, y '
	 19 '-z, -y, -x '
	 20 '-z, -y, x '
	 21 '-z, y, -x '
	 22 '-z, y, x '
	 23 '-z, x, -y '
	 24 '-z, x, y '
	 25 'z, -x, -y '
	 26 'z, -x, y '
	 27 'z, -y, -x '
	 28 'z, -y, x '
	 29 'z, y, -x '
	 30 'z, y, x '
	 31 'z, x, -y '
	 32 'z, x, y '
	 33 'y, -x, -z '
	 34 'y, -x, z '
	 35 'y, -z, -x '
	 36 'y, -z, x '
	 37 'y, z, -x '
	 38 'y, z, x '
	 39 'y, x, -z '
	 40 'y, x, z '
	 41 'x, -y, -z '
	 42 'x, -y, z '
	 43 'x, -z, -y '
	 44 'x, -z, y '
	 45 'x, z, -y '
	 46 'x, z, y '
	 47 'x, y, -z '
	 48 '-x, -y, -z '
	 49 'x+1/2, y+1/2, z+1/2 '
	 50 '-x+1/2, -y+1/2, z+1/2 '
	 51 '-x+1/2, -z+1/2, -y+1/2 '
	 52 '-x+1/2, -z+1/2, y+1/2 '
	 53 '-x+1/2, z+1/2, -y+1/2 '
	 54 '-x+1/2, z+1/2, y+1/2 '
	 55 '-x+1/2, y+1/2, -z+1/2 '
	 56 '-x+1/2, y+1/2, z+1/2 '
	 57 '-y+1/2, -x+1/2, -z+1/2 '
	 58 '-y+1/2, -x+1/2, z+1/2 '
	 59 '-y+1/2, -z+1/2, -x+1/2 '
	 60 '-y+1/2, -z+1/2, x+1/2 '
	 61 '-y+1/2, z+1/2, -x+1/2 '
	 62 '-y+1/2, z+1/2, x+1/2 '
	 63 '-y+1/2, x+1/2, -z+1/2 '
	 64 '-y+1/2, x+1/2, z+1/2 '
	 65 '-z+1/2, -x+1/2, -y+1/2 '
	 66 '-z+1/2, -x+1/2, y+1/2 '
	 67 '-z+1/2, -y+1/2, -x+1/2 '
	 68 '-z+1/2, -y+1/2, x+1/2 '
	 69 '-z+1/2, y+1/2, -x+1/2 '
	 70 '-z+1/2, y+1/2, x+1/2 '
	 71 '-z+1/2, x+1/2, -y+1/2 '
	 72 '-z+1/2, x+1/2, y+1/2 '
	 73 'z+1/2, -x+1/2, -y+1/2 '
	 74 'z+1/2, -x+1/2, y+1/2 '
	 75 'z+1/2, -y+1/2, -x+1/2 '
	 76 'z+1/2, -y+1/2, x+1/2 '
	 77 'z+1/2, y+1/2, -x+1/2 '
	 78 'z+1/2, y+1/2, x+1/2 '
	 79 'z+1/2, x+1/2, -y+1/2 '
	 80 'z+1/2, x+1/2, y+1/2 '
	 81 'y+1/2, -x+1/2, -z+1/2 '
	 82 'y+1/2, -x+1/2, z+1/2 '
	 83 'y+1/2, -z+1/2, -x+1/2 '
	 84 'y+1/2, -z+1/2, x+1/2 '
	 85 'y+1/2, z+1/2, -x+1/2 '
	 86 'y+1/2, z+1/2, x+1/2 '
	 87 'y+1/2, x+1/2, -z+1/2 '
	 88 'y+1/2, x+1/2, z+1/2 '
	 89 'x+1/2, -y+1/2, -z+1/2 '
	 90 'x+1/2, -y+1/2, z+1/2 '
	 91 'x+1/2, -z+1/2, -y+1/2 '
	 92 'x+1/2, -z+1/2, y+1/2 '
	 93 'x+1/2, z+1/2, -y+1/2 '
	 94 'x+1/2, z+1/2, y+1/2 '
	 95 'x+1/2, y+1/2, -z+1/2 '
	 96 '-x+1/2, -y+1/2, -z+1/2 '
loop_
	_atom_site_label
	_atom_site_type_symbol
	_atom_site_site_symmetry_multiplicity
	_atom_site_fract_x
	_atom_site_fract_y
	_atom_site_fract_z
	_atom_site_occupancy
	_atom_site_B_iso_or_equiv
V1 V   2 0 0 0 1 0.004
loop_
	_geom_bond_atom_site_label_1
	_geom_bond_atom_site_label_2
	_geom_bond_distance
	_geom_bond_site_symmetry_1
	_geom_bond_site_symmetry_2
	V1        V1        2.62562 1_555  49_455
	V1        V1        2.62562 1_555  49_544
	V1        V1        2.62562 1_555  49_454
	V1        V1        2.62562 1_555  49_554
	V1        V1        2.62562 1_555  49_445
	V1        V1        2.62562 1_555  49_545
	V1        V1        2.62562 1_555  49_444
	V1        V1        2.62562 1_555  49_555
	V1        V1        3.03180 1_555   1_655
	V1        V1        3.03180 1_555   1_565
	V1        V1        3.03180 1_555   1_556
	V1        V1        3.03180 1_555   1_554
	V1        V1        3.03180 1_555   1_545
	V1        V1        3.03180 1_555   1_455
	loop_
		_geom_angle_atom_site_label_1
		_geom_angle_atom_site_label_2
		_geom_angle_atom_site_label_3
		_geom_angle
		_geom_angle_site_symmetry_1
		_geom_angle_site_symmetry_2
		_geom_angle_site_symmetry_3
	V1        V1        V1         180.000  49_544 1_555  49_455
	V1        V1        V1         109.471  49_454 1_555  49_544
	V1        V1        V1         70.529   49_454 1_555  49_455
	V1        V1        V1         70.529   49_554 1_555  49_454
	V1        V1        V1         70.529   49_554 1_555  49_544
	V1        V1        V1         109.471  49_554 1_555  49_455
	V1        V1        V1         180.000  49_445 1_555  49_554
	V1        V1        V1         109.471  49_445 1_555  49_454
	V1        V1        V1         109.471  49_445 1_555  49_544
	V1        V1        V1         70.529   49_445 1_555  49_455
	V1        V1        V1         70.529   49_545 1_555  49_445
	V1        V1        V1         109.471  49_545 1_555  49_554
	V1        V1        V1         180.000  49_545 1_555  49_454
	V1        V1        V1         70.529   49_545 1_555  49_544
	V1        V1        V1         109.471  49_545 1_555  49_455
	V1        V1        V1         109.471  49_444 1_555  49_545
	V1        V1        V1         70.529   49_444 1_555  49_445
	V1        V1        V1         109.471  49_444 1_555  49_554
	V1        V1        V1         70.529   49_444 1_555  49_454
	V1        V1        V1         70.529   49_444 1_555  49_544
	V1        V1        V1         109.471  49_444 1_555  49_455
	V1        V1        V1         180.000  49_555 1_555  49_444
	V1        V1        V1         70.529   49_555 1_555  49_545
	V1        V1        V1         109.471  49_555 1_555  49_445
	V1        V1        V1         70.529   49_555 1_555  49_554
	V1        V1        V1         109.471  49_555 1_555  49_454
	V1        V1        V1         109.471  49_555 1_555  49_544
	V1        V1        V1         70.529   49_555 1_555  49_455
	V1        V1        V1         54.736    1_655 1_555  49_555
	V1        V1        V1         125.264   1_655 1_555  49_444
	V1        V1        V1         54.736    1_655 1_555  49_545
	V1        V1        V1         125.264   1_655 1_555  49_445
	V1        V1        V1         54.736    1_655 1_555  49_554
	V1        V1        V1         125.264   1_655 1_555  49_454
	V1        V1        V1         54.736    1_655 1_555  49_544
	V1        V1        V1         125.264   1_655 1_555  49_455
	V1        V1        V1         90.000    1_565 1_555   1_655
	V1        V1        V1         54.736    1_565 1_555  49_555
	V1        V1        V1         125.264   1_565 1_555  49_444
	V1        V1        V1         125.264   1_565 1_555  49_545
	V1        V1        V1         125.264   1_565 1_555  49_445
	V1        V1        V1         54.736    1_565 1_555  49_554
	V1        V1        V1         54.736    1_565 1_555  49_454
	V1        V1        V1         125.264   1_565 1_555  49_544
	V1        V1        V1         54.736    1_565 1_555  49_455
	V1        V1        V1         90.000    1_556 1_555   1_565
	V1        V1        V1         90.000    1_556 1_555   1_655
	V1        V1        V1         54.736    1_556 1_555  49_555
	V1        V1        V1         125.264   1_556 1_555  49_444
	V1        V1        V1         54.736    1_556 1_555  49_545
	V1        V1        V1         54.736    1_556 1_555  49_445
	V1        V1        V1         125.264   1_556 1_555  49_554
	V1        V1        V1         125.264   1_556 1_555  49_454
	V1        V1        V1         125.264   1_556 1_555  49_544
	V1        V1        V1         54.736    1_556 1_555  49_455
	V1        V1        V1         180.000   1_554 1_555   1_556
	V1        V1        V1         90.000    1_554 1_555   1_565
	V1        V1        V1         90.000    1_554 1_555   1_655
	V1        V1        V1         125.264   1_554 1_555  49_555
	V1        V1        V1         54.736    1_554 1_555  49_444
	V1        V1        V1         125.264   1_554 1_555  49_545
	V1        V1        V1         125.264   1_554 1_555  49_445
	V1        V1        V1         54.736    1_554 1_555  49_554
	V1        V1        V1         54.736    1_554 1_555  49_454
	V1        V1        V1         54.736    1_554 1_555  49_544
	V1        V1        V1         125.264   1_554 1_555  49_455
	V1        V1        V1         90.000    1_545 1_555   1_554
	V1        V1        V1         90.000    1_545 1_555   1_556
	V1        V1        V1         180.000   1_545 1_555   1_565
	V1        V1        V1         90.000    1_545 1_555   1_655
	V1        V1        V1         125.264   1_545 1_555  49_555
	V1        V1        V1         54.736    1_545 1_555  49_444
	V1        V1        V1         54.736    1_545 1_555  49_545
	V1        V1        V1         54.736    1_545 1_555  49_445
	V1        V1        V1         125.264   1_545 1_555  49_554
	V1        V1        V1         125.264   1_545 1_555  49_454
	V1        V1        V1         54.736    1_545 1_555  49_544
	V1        V1        V1         125.264   1_545 1_555  49_455
	V1        V1        V1         90.000    1_455 1_555   1_545
	V1        V1        V1         90.000    1_455 1_555   1_554
	V1        V1        V1         90.000    1_455 1_555   1_556
	V1        V1        V1         90.000    1_455 1_555   1_565
	V1        V1        V1         180.000   1_455 1_555   1_655
	V1        V1        V1         125.264   1_455 1_555  49_555
	V1        V1        V1         54.736    1_455 1_555  49_444
	V1        V1        V1         125.264   1_455 1_555  49_545
	V1        V1        V1         54.736    1_455 1_555  49_445
	V1        V1        V1         125.264   1_455 1_555  49_554
	V1        V1        V1         54.736    1_455 1_555  49_454
	V1        V1        V1         125.264   1_455 1_555  49_544
	V1        V1        V1         54.736    1_455 1_555  49_455
loop_
_pd_block_diffractogram_id	
	PSD_175C.dat_1
	POL122381-b_1-TOF.dat_2
	POL122381-b_2-TOF.dat_3
	POL122381-b_3-TOF.dat_4
	POL122381-b_4-TOF.dat_5
	POL122381-b_5-TOF.dat_6
#######	End powder crystal structure	#######


#######	Begin powder crystal structure	#######
data_Li4SiS4_3_1
_publcif_datablock.id '{8b03ccd7-52b2-4550-8dc0-8c82153ba677}'

_pd_block_id	Li4SiS4_3_1
# The diffractogram block id loop is at the end of the datablock.
_diffrn_measurement_device_type	
'I11 at STFC Diamond UK and POLARIS at STFC ISIS UK'
_pd_phase_name Li4SiS4
_cell_length_a  6.951312
_cell_length_b  7.809802
_cell_length_c  6.079775
_cell_angle_alpha 90
_cell_angle_beta  90.82177
_cell_angle_gamma 90
_cell_volume 330.027129
_exptl_crystal_colour 'White'
_cell_formula_units_Z	  1
_chemical_formula_weight	312.691
_chemical_formula_sum	'Li4 Si S4'
_cell_measurement_temperature	448
_diffrn_ambient_temperature	448
_exptl_crystal_density_diffrn	1.57331301
_exptl_absorpt_coefficient_mu	2.28313352
_diffrn_radiation_wavelength	0.825186000
_cell_measurement_theta_min	1.5
_cell_measurement_theta_max	34
_space_group_crystal_system	monoclinic
_space_group_name_H-M_alt P121/m1
loop_
	_space_group_symop_id
	_space_group_symop_operation_xyz
	  1 'x, y, z '
	  2 '-x, y+1/2, -z '
	  3 'x, -y+1/2, z '
	  4 '-x, -y, -z '
loop_
	_atom_site_label
	_atom_site_type_symbol
	_atom_site_site_symmetry_multiplicity
	_atom_site_fract_x
	_atom_site_fract_y
	_atom_site_fract_z
	_atom_site_occupancy
	_atom_site_B_iso_or_equiv
Si1 Si+4   2 0.6737 0.25 0.3612 1 0.22
S1 S   4 0.8121 0.02 0.2381 1 0.63
S2 S   2 0.3657 0.25 0.236 1 1.3
S3 S   2 0.6757 0.25 0.7126 1 1.3
loop_
	_geom_bond_atom_site_label_1
	_geom_bond_atom_site_label_2
	_geom_bond_distance
	_geom_bond_site_symmetry_1
	_geom_bond_site_symmetry_2
	Si1       S3        2.13628 1_555   1_555
	Si1       S1        2.17552 1_555   1_555
	Si1       S1        2.17552 1_555   3_555
	Si1       S2        2.26198 1_555   1_555
	S1        Si1       2.17552 1_555   1_555
	S2        Si1       2.26198 1_555   1_555
	S3        Si1       2.13628 1_555   1_555
	loop_
		_geom_angle_atom_site_label_1
		_geom_angle_atom_site_label_2
		_geom_angle_atom_site_label_3
		_geom_angle
		_geom_angle_site_symmetry_1
		_geom_angle_site_symmetry_2
		_geom_angle_site_symmetry_3
	S1        Si1       S3         110.333   1_555 1_555   1_555
	S1        Si1       S1         111.312   3_555 1_555   1_555
	S1        Si1       S3         110.333   3_555 1_555   1_555
	S2        Si1       S1         107.779   1_555 1_555   3_555
	S2        Si1       S1         107.779   1_555 1_555   1_555
	S2        Si1       S3         109.214   1_555 1_555   1_555
loop_
_pd_block_diffractogram_id	
	PSD_175C.dat_1
	POL122381-b_1-TOF.dat_2
	POL122381-b_2-TOF.dat_3
	POL122381-b_3-TOF.dat_4
	POL122381-b_4-TOF.dat_5
	POL122381-b_5-TOF.dat_6
#######	End powder crystal structure	#######


#######	Begin powder crystal structure	#######
data_Li2S_4_1
_publcif_datablock.id '{b266c107-767b-4ad9-82fc-a79b187abfee}'

_pd_block_id	Li2S_4_1
# The diffractogram block id loop is at the end of the datablock.
_diffrn_measurement_device_type	
'I11 at STFC Diamond UK and POLARIS at STFC ISIS UK'
_pd_phase_name Li2S
_cell_length_a  5.737067
_cell_length_b  5.737067
_cell_length_c  5.737067
_cell_angle_alpha 90
_cell_angle_beta  90
_cell_angle_gamma 90
_cell_volume 188.829466 
_exptl_crystal_colour 'White' 

_cell_formula_units_Z	  4
_chemical_formula_weight	45.55
_chemical_formula_sum	'Li2 S'
_cell_measurement_temperature	448
_diffrn_ambient_temperature	448
_exptl_crystal_density_diffrn	1.60253369
_exptl_absorpt_coefficient_mu	1.75124877
_diffrn_radiation_wavelength	0.825186000
_cell_measurement_theta_min	1.5
_cell_measurement_theta_max	34
_space_group_crystal_system	cubic
_space_group_name_H-M_alt Fm-3m
loop_
	_space_group_symop_id
	_space_group_symop_operation_xyz
	  1 'x, y, z '
	  2 '-x, -y, z '
	  3 '-x, -z, -y '
	  4 '-x, -z, y '
	  5 '-x, z, -y '
	  6 '-x, z, y '
	  7 '-x, y, -z '
	  8 '-x, y, z '
	  9 '-y, -x, -z '
	 10 '-y, -x, z '
	 11 '-y, -z, -x '
	 12 '-y, -z, x '
	 13 '-y, z, -x '
	 14 '-y, z, x '
	 15 '-y, x, -z '
	 16 '-y, x, z '
	 17 '-z, -x, -y '
	 18 '-z, -x, y '
	 19 '-z, -y, -x '
	 20 '-z, -y, x '
	 21 '-z, y, -x '
	 22 '-z, y, x '
	 23 '-z, x, -y '
	 24 '-z, x, y '
	 25 'z, -x, -y '
	 26 'z, -x, y '
	 27 'z, -y, -x '
	 28 'z, -y, x '
	 29 'z, y, -x '
	 30 'z, y, x '
	 31 'z, x, -y '
	 32 'z, x, y '
	 33 'y, -x, -z '
	 34 'y, -x, z '
	 35 'y, -z, -x '
	 36 'y, -z, x '
	 37 'y, z, -x '
	 38 'y, z, x '
	 39 'y, x, -z '
	 40 'y, x, z '
	 41 'x, -y, -z '
	 42 'x, -y, z '
	 43 'x, -z, -y '
	 44 'x, -z, y '
	 45 'x, z, -y '
	 46 'x, z, y '
	 47 'x, y, -z '
	 48 '-x, -y, -z '
	 49 'x+1/2, y+1/2, z '
	 50 '-x+1/2, -y+1/2, z '
	 51 '-x+1/2, -z+1/2, -y '
	 52 '-x+1/2, -z+1/2, y '
	 53 '-x+1/2, z+1/2, -y '
	 54 '-x+1/2, z+1/2, y '
	 55 '-x+1/2, y+1/2, -z '
	 56 '-x+1/2, y+1/2, z '
	 57 '-y+1/2, -x+1/2, -z '
	 58 '-y+1/2, -x+1/2, z '
	 59 '-y+1/2, -z+1/2, -x '
	 60 '-y+1/2, -z+1/2, x '
	 61 '-y+1/2, z+1/2, -x '
	 62 '-y+1/2, z+1/2, x '
	 63 '-y+1/2, x+1/2, -z '
	 64 '-y+1/2, x+1/2, z '
	 65 '-z+1/2, -x+1/2, -y '
	 66 '-z+1/2, -x+1/2, y '
	 67 '-z+1/2, -y+1/2, -x '
	 68 '-z+1/2, -y+1/2, x '
	 69 '-z+1/2, y+1/2, -x '
	 70 '-z+1/2, y+1/2, x '
	 71 '-z+1/2, x+1/2, -y '
	 72 '-z+1/2, x+1/2, y '
	 73 'z+1/2, -x+1/2, -y '
	 74 'z+1/2, -x+1/2, y '
	 75 'z+1/2, -y+1/2, -x '
	 76 'z+1/2, -y+1/2, x '
	 77 'z+1/2, y+1/2, -x '
	 78 'z+1/2, y+1/2, x '
	 79 'z+1/2, x+1/2, -y '
	 80 'z+1/2, x+1/2, y '
	 81 'y+1/2, -x+1/2, -z '
	 82 'y+1/2, -x+1/2, z '
	 83 'y+1/2, -z+1/2, -x '
	 84 'y+1/2, -z+1/2, x '
	 85 'y+1/2, z+1/2, -x '
	 86 'y+1/2, z+1/2, x '
	 87 'y+1/2, x+1/2, -z '
	 88 'y+1/2, x+1/2, z '
	 89 'x+1/2, -y+1/2, -z '
	 90 'x+1/2, -y+1/2, z '
	 91 'x+1/2, -z+1/2, -y '
	 92 'x+1/2, -z+1/2, y '
	 93 'x+1/2, z+1/2, -y '
	 94 'x+1/2, z+1/2, y '
	 95 'x+1/2, y+1/2, -z '
	 96 '-x+1/2, -y+1/2, -z '
	 97 'x+1/2, y, z+1/2 '
	 98 '-x+1/2, -y, z+1/2 '
	 99 '-x+1/2, -z, -y+1/2 '
	100 '-x+1/2, -z, y+1/2 '
	101 '-x+1/2, z, -y+1/2 '
	102 '-x+1/2, z, y+1/2 '
	103 '-x+1/2, y, -z+1/2 '
	104 '-x+1/2, y, z+1/2 '
	105 '-y+1/2, -x, -z+1/2 '
	106 '-y+1/2, -x, z+1/2 '
	107 '-y+1/2, -z, -x+1/2 '
	108 '-y+1/2, -z, x+1/2 '
	109 '-y+1/2, z, -x+1/2 '
	110 '-y+1/2, z, x+1/2 '
	111 '-y+1/2, x, -z+1/2 '
	112 '-y+1/2, x, z+1/2 '
	113 '-z+1/2, -x, -y+1/2 '
	114 '-z+1/2, -x, y+1/2 '
	115 '-z+1/2, -y, -x+1/2 '
	116 '-z+1/2, -y, x+1/2 '
	117 '-z+1/2, y, -x+1/2 '
	118 '-z+1/2, y, x+1/2 '
	119 '-z+1/2, x, -y+1/2 '
	120 '-z+1/2, x, y+1/2 '
	121 'z+1/2, -x, -y+1/2 '
	122 'z+1/2, -x, y+1/2 '
	123 'z+1/2, -y, -x+1/2 '
	124 'z+1/2, -y, x+1/2 '
	125 'z+1/2, y, -x+1/2 '
	126 'z+1/2, y, x+1/2 '
	127 'z+1/2, x, -y+1/2 '
	128 'z+1/2, x, y+1/2 '
	129 'y+1/2, -x, -z+1/2 '
	130 'y+1/2, -x, z+1/2 '
	131 'y+1/2, -z, -x+1/2 '
	132 'y+1/2, -z, x+1/2 '
	133 'y+1/2, z, -x+1/2 '
	134 'y+1/2, z, x+1/2 '
	135 'y+1/2, x, -z+1/2 '
	136 'y+1/2, x, z+1/2 '
	137 'x+1/2, -y, -z+1/2 '
	138 'x+1/2, -y, z+1/2 '
	139 'x+1/2, -z, -y+1/2 '
	140 'x+1/2, -z, y+1/2 '
	141 'x+1/2, z, -y+1/2 '
	142 'x+1/2, z, y+1/2 '
	143 'x+1/2, y, -z+1/2 '
	144 '-x+1/2, -y, -z+1/2 '
	145 'x, y+1/2, z+1/2 '
	146 '-x, -y+1/2, z+1/2 '
	147 '-x, -z+1/2, -y+1/2 '
	148 '-x, -z+1/2, y+1/2 '
	149 '-x, z+1/2, -y+1/2 '
	150 '-x, z+1/2, y+1/2 '
	151 '-x, y+1/2, -z+1/2 '
	152 '-x, y+1/2, z+1/2 '
	153 '-y, -x+1/2, -z+1/2 '
	154 '-y, -x+1/2, z+1/2 '
	155 '-y, -z+1/2, -x+1/2 '
	156 '-y, -z+1/2, x+1/2 '
	157 '-y, z+1/2, -x+1/2 '
	158 '-y, z+1/2, x+1/2 '
	159 '-y, x+1/2, -z+1/2 '
	160 '-y, x+1/2, z+1/2 '
	161 '-z, -x+1/2, -y+1/2 '
	162 '-z, -x+1/2, y+1/2 '
	163 '-z, -y+1/2, -x+1/2 '
	164 '-z, -y+1/2, x+1/2 '
	165 '-z, y+1/2, -x+1/2 '
	166 '-z, y+1/2, x+1/2 '
	167 '-z, x+1/2, -y+1/2 '
	168 '-z, x+1/2, y+1/2 '
	169 'z, -x+1/2, -y+1/2 '
	170 'z, -x+1/2, y+1/2 '
	171 'z, -y+1/2, -x+1/2 '
	172 'z, -y+1/2, x+1/2 '
	173 'z, y+1/2, -x+1/2 '
	174 'z, y+1/2, x+1/2 '
	175 'z, x+1/2, -y+1/2 '
	176 'z, x+1/2, y+1/2 '
	177 'y, -x+1/2, -z+1/2 '
	178 'y, -x+1/2, z+1/2 '
	179 'y, -z+1/2, -x+1/2 '
	180 'y, -z+1/2, x+1/2 '
	181 'y, z+1/2, -x+1/2 '
	182 'y, z+1/2, x+1/2 '
	183 'y, x+1/2, -z+1/2 '
	184 'y, x+1/2, z+1/2 '
	185 'x, -y+1/2, -z+1/2 '
	186 'x, -y+1/2, z+1/2 '
	187 'x, -z+1/2, -y+1/2 '
	188 'x, -z+1/2, y+1/2 '
	189 'x, z+1/2, -y+1/2 '
	190 'x, z+1/2, y+1/2 '
	191 'x, y+1/2, -z+1/2 '
	192 '-x, -y+1/2, -z+1/2 '
loop_
	_atom_site_label
	_atom_site_type_symbol
	_atom_site_site_symmetry_multiplicity
	_atom_site_fract_x
	_atom_site_fract_y
	_atom_site_fract_z
	_atom_site_occupancy
	_atom_site_B_iso_or_equiv
S1 S   4 0 0.5 0.5 1 0.01015
Li1 Li+1   8 0.25 0.25 0.25 0.972 0.01679
loop_
	_geom_bond_atom_site_label_1
	_geom_bond_atom_site_label_2
	_geom_bond_distance
	_geom_bond_site_symmetry_1
	_geom_bond_site_symmetry_2
	S1        Li1       2.48422 1_555  29_556
	S1        Li1       2.48422 1_555   1_555
	S1        Li1       2.48422 1_555  26_565
	S1        Li1       2.48422 1_555   5_556
	S1        Li1       2.48422 1_555   3_566
	S1        Li1       2.48422 1_555   2_565
	S1        Li1       2.48422 1_555  25_566
	S1        Li1       2.48422 1_555   6_555
	Li1       S1        2.48422 1_555   1_555
	Li1       S1        2.48422 1_555  11_665
	Li1       S1        2.48422 1_555   9_656
	Li1       S1        2.48422 1_555  59_555
	Li1       Li1       2.86853 1_555  29_556
	Li1       Li1       2.86853 1_555  29_555
	Li1       Li1       2.86853 1_555  26_565
	Li1       Li1       2.86853 1_555  26_555
	Li1       Li1       2.86853 1_555   6_555
	Li1       Li1       2.86853 1_555   6_655
	loop_
		_geom_angle_atom_site_label_1
		_geom_angle_atom_site_label_2
		_geom_angle_atom_site_label_3
		_geom_angle
		_geom_angle_site_symmetry_1
		_geom_angle_site_symmetry_2
		_geom_angle_site_symmetry_3
	Li1       S1        Li1        70.529    1_555 1_555  29_556
	Li1       S1        Li1        70.529   26_565 1_555   1_555
	Li1       S1        Li1        109.471  26_565 1_555  29_556
	Li1       S1        Li1        180.000   5_556 1_555  26_565
	Li1       S1        Li1        109.471   5_556 1_555   1_555
	Li1       S1        Li1        70.529    5_556 1_555  29_556
	Li1       S1        Li1        70.529    3_566 1_555   5_556
	Li1       S1        Li1        109.471   3_566 1_555  26_565
	Li1       S1        Li1        180.000   3_566 1_555   1_555
	Li1       S1        Li1        109.471   3_566 1_555  29_556
	Li1       S1        Li1        70.529    2_565 1_555   3_566
	Li1       S1        Li1        109.471   2_565 1_555   5_556
	Li1       S1        Li1        70.529    2_565 1_555  26_565
	Li1       S1        Li1        109.471   2_565 1_555   1_555
	Li1       S1        Li1        180.000   2_565 1_555  29_556
	Li1       S1        Li1        109.471  25_566 1_555   2_565
	Li1       S1        Li1        70.529   25_566 1_555   3_566
	Li1       S1        Li1        109.471  25_566 1_555   5_556
	Li1       S1        Li1        70.529   25_566 1_555  26_565
	Li1       S1        Li1        109.471  25_566 1_555   1_555
	Li1       S1        Li1        70.529   25_566 1_555  29_556
	Li1       S1        Li1        180.000   6_555 1_555  25_566
	Li1       S1        Li1        70.529    6_555 1_555   2_565
	Li1       S1        Li1        109.471   6_555 1_555   3_566
	Li1       S1        Li1        70.529    6_555 1_555   5_556
	Li1       S1        Li1        109.471   6_555 1_555  26_565
	Li1       S1        Li1        70.529    6_555 1_555   1_555
	Li1       S1        Li1        109.471   6_555 1_555  29_556
	S1        Li1       S1         109.471  11_665 1_555   1_555
	S1        Li1       S1         109.471   9_656 1_555  11_665
	S1        Li1       S1         109.471   9_656 1_555   1_555
	S1        Li1       S1         109.471  59_555 1_555   9_656
	S1        Li1       S1         109.471  59_555 1_555  11_665
	S1        Li1       S1         109.471  59_555 1_555   1_555
	Li1       Li1       S1         125.264  29_556 1_555  59_555
	Li1       Li1       S1         54.736   29_556 1_555   9_656
	Li1       Li1       S1         125.264  29_556 1_555  11_665
	Li1       Li1       S1         54.736   29_556 1_555   1_555
	Li1       Li1       Li1        180.000  29_555 1_555  29_556
	Li1       Li1       S1         54.736   29_555 1_555  59_555
	Li1       Li1       S1         125.264  29_555 1_555   9_656
	Li1       Li1       S1         54.736   29_555 1_555  11_665
	Li1       Li1       S1         125.264  29_555 1_555   1_555
	Li1       Li1       Li1        90.000   26_565 1_555  29_555
	Li1       Li1       Li1        90.000   26_565 1_555  29_556
	Li1       Li1       S1         125.264  26_565 1_555  59_555
	Li1       Li1       S1         125.264  26_565 1_555   9_656
	Li1       Li1       S1         54.736   26_565 1_555  11_665
	Li1       Li1       S1         54.736   26_565 1_555   1_555
	Li1       Li1       Li1        180.000  26_555 1_555  26_565
	Li1       Li1       Li1        90.000   26_555 1_555  29_555
	Li1       Li1       Li1        90.000   26_555 1_555  29_556
	Li1       Li1       S1         54.736   26_555 1_555  59_555
	Li1       Li1       S1         54.736   26_555 1_555   9_656
	Li1       Li1       S1         125.264  26_555 1_555  11_665
	Li1       Li1       S1         125.264  26_555 1_555   1_555
	Li1       Li1       Li1        90.000    6_555 1_555  26_555
	Li1       Li1       Li1        90.000    6_555 1_555  26_565
	Li1       Li1       Li1        90.000    6_555 1_555  29_555
	Li1       Li1       Li1        90.000    6_555 1_555  29_556
	Li1       Li1       S1         54.736    6_555 1_555  59_555
	Li1       Li1       S1         125.264   6_555 1_555   9_656
	Li1       Li1       S1         125.264   6_555 1_555  11_665
	Li1       Li1       S1         54.736    6_555 1_555   1_555
	Li1       Li1       Li1        180.000   6_655 1_555   6_555
	Li1       Li1       Li1        90.000    6_655 1_555  26_555
	Li1       Li1       Li1        90.000    6_655 1_555  26_565
	Li1       Li1       Li1        90.000    6_655 1_555  29_555
	Li1       Li1       Li1        90.000    6_655 1_555  29_556
	Li1       Li1       S1         125.264   6_655 1_555  59_555
	Li1       Li1       S1         54.736    6_655 1_555   9_656
	Li1       Li1       S1         54.736    6_655 1_555  11_665
	Li1       Li1       S1         125.264   6_655 1_555   1_555
loop_
_pd_block_diffractogram_id	
	PSD_175C.dat_1
	POL122381-b_1-TOF.dat_2
	POL122381-b_2-TOF.dat_3
	POL122381-b_3-TOF.dat_4
	POL122381-b_4-TOF.dat_5
	POL122381-b_5-TOF.dat_6
#######	End powder crystal structure	#######


#######	Begin powder diffraction data	#######
data_PSD_175C.dat_1


_pd_proc_2theta_range_inc   0.004
#Added by publCIF


_pd_proc_2theta_range_max   68
#Added by publCIF


_pd_proc_2theta_range_min   3
#Added by publCIF


_pd_meas_scan_method   step
#Added by publCIF


_publcif_datablock.id '{64753924-1740-43e1-b397-65bed443be15}'

_pd_block_id	PSD_175C.dat_1
_pd_calc_method	Rietveld
_diffrn_radiation_probe	x-ray
_pd_instr_special_details	I11_X-ray_beamline_at_STFC_Diamond_UK
_diffrn_radiation_wavelength	0.825186000
_diffrn_ambient_temperature	448
_refine_ls_goodness_of_fit_all	7.53155
_pd_proc_ls_prof_R_factor	0.02508
_pd_proc_ls_prof_wR_factor	0.03824
_pd_proc_ls_prof_wR_expected	0.00508
loop_
	_pd_phase_id
	_pd_phase_block_id
	_pd_phase_mass_%
1	HT-Li14ZnSi2S12_1_1	98.01(3)
2	V_2_1	0
3	Li4SiS4_3_1	1.50(3)
4	Li2S_4_1	0.493(13)
loop_
	_refln_index_h
	_refln_index_k
	_refln_index_l
	_pd_refln_phase_id
	_refln_d_spacing
	_refln_F_squared_calc
	_refln_F_squared_meas
   1    1    1 1    5.799160 29856.336577 29549.919489
   0    0    2 1    5.022220 11609.730693 11930.775618
   0    2    2 1    3.551245 155974.765185 154132.031700
   3    1    1 1    3.028512 334258.266236 345838.730482
   2    2    2 1    2.899580 304128.081545 311542.301522
   0    0    4 1    2.511110  6703.138971  6502.184648
   3    3    1 1    2.304352 60714.752038 59494.915570
   0    4    2 1    2.246005  2523.677356  2526.101956
   4    2    2 1    2.050313 286810.804774 286717.687189
   3    3    3 1    1.933053 121986.466806 117554.682318
   5    1    1 1    1.933053 268129.920276 258388.724779
   0    4    4 1    1.775623 545235.327952 537503.551557
   5    3    1 1    1.697820 170802.116302 169388.684993
   4    4    2 1    1.674073 22540.280495 22306.917806
   0    0    6 1    1.674073 12548.792791 12418.873378
   0    6    2 1    1.588165 124811.160972 128597.068045
   5    3    3 1    1.531763 117379.682632 117874.207137
   6    2    2 1    1.514256 218418.539856 212633.299549
   4    4    4 1    1.449790  8782.494524  8872.323387
   5    5    1 1    1.406503 25170.921062 25667.143222
   7    1    1 1    1.406503 43400.379676 44255.979282
   0    6    4 1    1.392913 34009.791530 35548.141733
   6    4    2 1    1.342245 167822.272840 158694.045774
   5    5    3 1    1.307675 64668.656118 62961.626663
   7    3    1 1    1.307675 191149.993128 186104.292657
   0    0    8 1    1.255555 106977.955709 106860.171646
   7    3    3 1    1.227124 13675.071737 12385.564747
   6    4    4 1    1.218067   357.619459   357.635875
   0    8    2 1    1.218067  3299.981476  3300.132953
   0    6    6 1    1.183748 63316.750793 62827.759591
   8    2    2 1    1.183748 112554.860305 111685.606345
   5    5    5 1    1.159832 31011.493196 31966.084435
   7    5    1 1    1.159832 116439.208857 120023.423524
   6    6    2 1    1.152176 147593.967736 152122.847784
   0    8    4 1    1.123002 20871.165673 20437.986161
   7    5    3 1    1.102520 56640.695572 56395.425614
   9    1    1 1    1.102520 37524.400838 37361.909750
   8    4    2 1    1.095938 11800.566796 11608.472037
   6    6    4 1    1.070741 54215.727772 58825.593624
   9    3    1 1    1.052943 90398.782829 97271.387714
   8    4    4 1    1.025156 276462.592355 274309.445991
   7    5    5 1    1.009504 17394.101506 17880.041047
   9    3    3 1    1.009504  9249.176691  9507.571220
   7    7    1 1    1.009504 12199.219572 12540.029539
   0    8    6 1    1.004444   145.571841   147.521904
   0    0   10 1    1.004444  6100.821520  6182.547428
   8    6    2 1    0.984938 66250.443996 69465.297388
   0   10    2 1    0.984938 35171.596295 36878.324867
   7    7    3 1    0.971033 44539.394289 42158.997778
   9    5    1 1    0.971033 43623.618769 41292.165646
   6    6    6 1    0.966527 23538.424617 24098.247845
  10    2    2 1    0.966527 74141.331912 75904.663163
   9    5    3 1    0.936649 47575.873880 49547.531375
   8    6    4 1    0.932603  7512.805620  7805.490739
   0   10    4 1    0.932603    19.565057    20.327275
  10    4    2 1    0.916928 47377.648756 47637.202170
   7    7    5 1    0.905677 24827.430921 25185.070412
  11    1    1 1    0.905677 23401.459148 23738.557495
   0    8    8 1    0.887811 70573.636968 70950.713108
   9    5    5 1    0.877587 22885.234018 22999.065660
   9    7    1 1    0.877587 26070.513176 26200.188464
  11    3    1 1    0.877587 24374.371061 24495.609703
  10    4    4 1    0.874256  7394.833031  7546.188095
   8    8    2 1    0.874256  5780.377751  5898.688664
   8    6    6 1    0.861304 17761.841500 18589.700746
   0   10    6 1    0.861304 23153.477534 24232.634808
   9    7    3 1    0.851958 32182.733622 33458.899606
  11    3    3 1    0.851958 22585.702392 23481.310125
  10    6    2 1    0.848910 81986.633884 83389.074176
   8    8    4 1    0.837037  2650.960303  2644.190278
   0    0   12 1    0.837037   661.217693   659.529075
   7    7    7 1    0.828451  3744.686137  3671.793134
  11    5    1 1    0.828451 10143.214430  9945.769482
   0   12    2 1    0.825648   399.028835   393.269880
  10    6    4 1    0.814712 33748.753331 33396.266150
  12    2    2 1    0.814712 16750.348088 16575.399908
   9    7    5 1    0.806789 23392.028127 24707.497584
  11    5    3 1    0.806789 28978.970898 30608.626562
   0   12    4 1    0.794083 81798.948108 82256.171310
   9    9    1 1    0.786741 12705.625174 12469.203127
   8    8    6 1    0.784339     9.072787     9.161783
  12    4    2 1    0.784339  1943.366010  1962.428769
   0   10    8 1    0.784339  2916.413115  2945.020634
  10    8    2 1    0.774945 22451.342472 22172.896854
  11    5    5 1    0.768117  9644.554027 10075.416898
   9    9    3 1    0.768117  7879.143576  8231.138122
  11    7    1 1    0.768117 29683.245211 31009.320859
  13    1    1 1    0.768117  8629.166497  9014.667728
  10    6    6 1    0.765881 22561.139766 22810.938629
  12    4    4 1    0.757128  2537.717153  2543.686081
   9    7    7 1    0.750757  4960.008554  4861.967075
  11    7    3 1    0.750757 10895.338672 10679.977123
  13    3    1 1    0.750757 14653.796512 14364.143807
  10    8    4 1    0.748668   283.076553   278.789115
   0   12    6 1    0.748668  2185.243440  2152.146051
  12    6    2 1    0.740486 17757.980787 17750.417416
   0    1    1 2    2.143807     0.000000     0.000000
   0    0    2 2    1.515900     0.000000     0.000000
   2    1    1 2    1.237728     0.000000     0.000000
   0    2    2 2    1.071904     0.000000     0.000000
   0    3    1 2    0.958740     0.000000     0.000000
   2    2    2 2    0.875206     0.000000     0.000000
   3    2    1 2    0.810283     0.000000     0.000000
   0    0    4 2    0.757950     0.000000     0.000000
   1    0    0 3    6.950597   141.609443   149.697517
   0    0    1 3    6.079150    57.807982    57.188551
   1    1    0 3    5.192117   582.679458   615.871114
   0    1    1 3    4.797143   376.345654   369.044671
   1    0   -1 3    4.608754    47.690068    48.049183
   1    0    1 3    4.543703   301.284401   305.554583
   1   -1   -1 3    3.969162   574.401701   571.351472
   1    1    1 3    3.927382    41.882818    42.174777
   0    2    0 3    3.904901   152.647540   158.108932
   2    0    0 3    3.475299  1544.510577  1696.641316
   1    2    0 3    3.404422  2222.233114  2347.331068
   0    2    1 3    3.285486   275.292634   268.775160
   2    1    0 3    3.175122    32.261435    30.492566
   0    0    2 3    3.039575  3312.406646  3288.266112
   2    0   -1 3    3.035902  1158.541592  1105.691017
   2    0    1 3    2.998611  1830.794931  1966.421903
   1   -2   -1 3    2.979294  3887.716422  4003.926905
   1    2    1 3    2.961503  2809.092695  2757.502065
   0    1    2 3    2.832600     7.633533     7.606985
   2   -1   -1 3    2.829627   155.675868   154.049429
   1    0   -2 3    2.799701    50.305351    49.526434
   2    1    1 3    2.799359   242.334432   238.698711
   1    0    2 3    2.770374     6.383884     6.203833
   1   -1   -2 3    2.635473    42.432168    41.935326
   1    1    2 3    2.610966    88.494747    88.014753
   2    2    0 3    2.596059    15.677196    15.646661
   1    3    0 3    2.437885    15.154797    15.082756
   0    2    2 3    2.398572     0.956525     0.961071
   2   -2   -1 3    2.396766   170.379398   170.986465
   0    3    1 3    2.393077     1.202953     1.206167
   2    2    1 3    2.378289    45.063816    45.502595
   3    0    0 3    2.316866    93.281624    95.203096
   2    0   -2 3    2.304377   312.468136   306.120581
   1   -2   -2 3    2.275317  2101.752889  2098.997059
   2    0    2 3    2.271851  1272.844845  1260.980492
   1   -3   -1 3    2.266662   819.086659   845.986226
   1    2    2 3    2.259491   351.810450   351.203492
   1    3    1 3    2.258797     0.020332     0.020218
   3    1    0 3    2.221186   266.618554   258.839424
   2   -1   -2 3    2.210174     4.069126     3.978536
   2    1    2 3    2.181428    73.319927    71.485761
   3    0   -1 3    2.175372    25.023606    24.661202
   3    0    1 3    2.154705   661.694059   652.143999
   3   -1   -1 3    2.095595    38.640007    38.011998
   2    3    0 3    2.083536   324.791646   318.645088
   3    1    1 3    2.077101    18.150426    17.889112
   0    0    3 3    2.026383    68.840775    71.181700
   3    2    0 3    1.992542  5283.940334  5100.351867
   2   -2   -2 3    1.984581   269.127182   279.883520
   0    3    2 3    1.977217    43.262069    43.581594
   2   -3   -1 3    1.976205   432.048098   433.915569
   2    3    1 3    1.965809     5.023621     4.976036
   2    2    2 3    1.963691    25.061198    24.853082
   0    1    3 3    1.961434     0.071589     0.071219
   1    0   -3 3    1.952934    45.883612    44.912749
   0    4    0 3    1.952450  2776.668024  2726.936057
   1    0    3 3    1.937940    65.041208    71.362364
   1   -3   -2 3    1.906453    76.315101    76.202834
   3   -2   -1 3    1.900380   196.224183   194.883504
   1    3    2 3    1.897115    42.111804    41.324011
   1   -1   -3 3    1.894597   481.151319   468.007458
   3    2    1 3    1.886555    27.836437    27.523801
   1    1    3 3    1.880897   506.576954   497.287071
   1    4    0 3    1.879698   170.776570   167.645755
   0    4    1 3    1.858928    90.330383    87.091238
   3    0   -2 3    1.855491     6.164079     5.930720
   3    0    2 3    1.830006     1.336140     1.277875
   3   -1   -2 3    1.805241    41.437487    41.297792
   0    2    3 3    1.798626   618.806434   609.180938
   1   -4   -1 3    1.797780    29.051668    28.724852
   1    4    1 3    1.793848   284.243827   285.812188
   3    1    2 3    1.781745   332.642402   393.201325
   2    0   -3 3    1.761567   891.921503   927.385503
   1   -2   -3 3    1.746671  3373.717285  3178.488683
   2    0    3 3    1.739715  1606.592707  1553.225040
   4    0    0 3    1.737649   258.012092   244.624411
   1    2    3 3    1.735919  2309.835079  2143.529369
   3    3    0 3    1.730706    66.775252    65.554209
   2   -3   -2 3    1.725481   123.530555   122.880799
   2   -1   -3 3    1.718396   789.552530   755.091285
   2    3    2 3    1.711699     0.833178     0.826599
   2    4    0 3    1.702211  1360.155236  1404.273808
   2    1    3 3    1.698094   235.328106   233.357825
   4    1    0 3    1.696172   391.415574   382.081963
   4    0   -1 3    1.677105   744.794438   714.514341
   3   -2   -2 3    1.675913  2832.400844  2657.208989
   3   -3   -1 3    1.669279   402.810351   395.762994
   4    0    1 3    1.664441   534.273235   515.795195
   3    3    1 3    1.659886   299.324545   298.429388
   3    2    2 3    1.657063  2578.584471  2531.379323
   0    4    2 3    1.642743  2884.160834  2813.520400
   2   -4   -1 3    1.642163   791.007514   770.848294
   4   -1   -1 3    1.639723   629.764212   626.753777
   2    4    1 3    1.636183  1533.130891  1511.180817
   4    1    1 3    1.627881     0.889348     0.888410
   2   -2   -3 3    1.605739    70.014770    68.925953
   1   -4   -2 3    1.601480   115.796243   114.111107
   0    3    3 3    1.599048   211.281535   207.660004
   1    4    2 3    1.595932     0.902863     0.894486
   2    2    3 3    1.589136   562.778816   568.098358
   4    2    0 3    1.587561   482.649491   492.748074
   1   -3   -3 3    1.562208   762.900238   730.561366
   1    3    3 3    1.554501   331.268089   320.182601
   4   -2   -1 3    1.540991   363.260914   370.148868
   3    0   -3 3    1.536251    29.149652    30.404413
   4    2    1 3    1.531150   597.354272   600.640746
   1    5    0 3    1.523954   849.172435   898.203552
   0    0    4 3    1.519787   574.273742   615.666412
   4    0   -2 3    1.517951   389.924693   425.008205
   3    0    3 3    1.514568   722.460708   706.776967
   0    5    1 3    1.512823   728.087655   704.863302
   3   -3   -2 3    1.510969     2.237790     2.394956
   3   -1   -3 3    1.507365    73.545034    76.807753
   4    0    2 3    1.499305    10.897375    11.103643
   3    3    2 3    1.497111    94.076963    94.938003
   3    4    0 3    1.493005   199.577248   201.711361
   0    1    4 3    1.491803   126.257298   127.633291
   4   -1   -2 3    1.490066    37.658796    38.049337
   2   -4   -2 3    1.489647   246.442217   249.550093
   1    0   -4 3    1.489173    96.361679    97.807049
   3    1    3 3    1.486866    99.244336   100.152248
   2    4    2 3    1.480751  1396.276706  1404.856721
   1    0    4 3    1.480286    12.093750    12.162388
   1   -5   -1 3    1.479312   130.629977   131.701637
   1    5    1 3    1.477119    72.906810    73.590621
   4    1    2 3    1.472418    53.521111    53.755072
   1   -1   -4 3    1.462817    27.532140    27.643067
   2   -3   -3 3    1.458938  1070.221115  1056.461408
   1    1    4 3    1.454391   231.674415   229.196802
   3   -4   -1 3    1.453032    13.266866    13.094024
   3    4    1 3    1.446824   766.222724   763.820243
   2    3    3 3    1.446452     6.600298     6.593027
   4    3    0 3    1.445264   989.530347  1000.320365
   3   -2   -3 3    1.429596   278.990579   278.680616
   2    5    0 3    1.424680     7.418555     7.359875
   0    2    4 3    1.416300   332.832347   330.263541
   4   -2   -2 3    1.414814   377.046219   373.548222
   3    2    3 3    1.412073    31.584221    31.476123
   4   -3   -1 3    1.409863   484.971819   489.520034
   0    4    3 3    1.406002   116.807030   119.320345
   4    3    1 3    1.402314     3.045158     3.062253
   2    0   -4 3    1.399851    63.377255    63.553547
   4    2    2 3    1.399680   155.316693   155.724665
   1   -2   -4 3    1.391425   390.300666   389.895595
   5    0    0 3    1.390119    81.563398    80.602727
   0    5    2 3    1.389265     7.937583     7.855644
   2   -5   -1 3    1.388913     0.021410     0.021182
   2    5    1 3    1.385290   484.662926   475.899693
   2    0    4 3    1.385187   238.969558   234.533604
   1    2    4 3    1.384167    84.271307    82.382407
   1   -4   -3 3    1.380762   107.197225   104.430461
   2   -1   -4 3    1.377891   487.898199   471.821992
   1    4    3 3    1.375432    44.733170    43.578155
   5    1    0 3    1.368608    70.315413    68.960766
   1   -5   -2 3    1.364038   192.184631   188.805421
   2    1    4 3    1.363900   172.411268   169.618756
   1    5    2 3    1.360605   382.880302   381.199034
   5    0   -1 3    1.359384    34.202737    33.902245
   5    0    1 3    1.350937    65.169260    64.732863
   3   -4   -2 3    1.345002     0.123154     0.125480
   5   -1   -1 3    1.339248   358.745637   365.220732
   3    4    2 3    1.335200     9.674298     9.697529
   5    1    1 3    1.331168     2.251832     2.226009
   4    0   -3 3    1.328530  1018.588009  1000.424260
   3   -3   -3 3    1.323054    20.080487    20.080210
   2   -2   -4 3    1.317737   170.484736   171.641816
   0    3    4 3    1.312494    39.696383    42.295644
   4   -3   -2 3    1.311310   318.293817   339.419452
   4    0    3 3    1.309830   749.423849   765.770040
   4   -1   -3 3    1.309715   617.516064   626.005050
   5    2    0 3    1.309610  1172.904514  1179.754309
   3    3    3 3    1.309127     0.772164     0.748269
   2   -4   -3 3    1.307909  1007.843261   971.892713
   2    2    4 3    1.305483   543.552657   557.249085
   0    6    0 3    1.301634   143.692654   148.273919
   4    3    2 3    1.299234   364.266548   364.197714
   2    4    3 3    1.298890  2032.948019  2018.415143
   4    4    0 3    1.298029   342.262175   341.852139
   3    5    0 3    1.295127   253.420190   256.149224
   2   -5   -2 3    1.292934    88.428953    89.845356
   1   -3   -4 3    1.292624   216.308032   219.644710
   4    1    3 3    1.291788   157.067213   158.661667
   2    5    2 3    1.287104   186.541048   184.392624
   1    3    4 3    1.286799   693.751021   686.636183
   5   -2   -1 3    1.283816   183.561540   181.692513
   1    6    0 3    1.279393   637.748482   636.762332
   3    0   -4 3    1.279222   297.315717   297.134096
   5    2    1 3    1.276693   655.115634   656.920194
   0    6    1 3    1.272785   118.900962   120.757797
   4   -4   -1 3    1.272201   815.006985   827.088865
   5    0   -2 3    1.271098   317.862406   323.460790
   3   -5   -1 3    1.268775    27.491887    28.092563
   4    4    1 3    1.266646   549.878211   554.950626
   3    5    1 3    1.264635    38.654335    39.178630
   3    0    4 3    1.262503    73.528206    74.289054
   3   -1   -4 3    1.262399   192.209949   194.139889
   4   -2   -3 3    1.257731    17.786838    17.886014
   5    0    2 3    1.257381    93.102621    92.526506
   5   -1   -2 3    1.254590    32.966776    32.209121
   1   -6   -1 3    1.252634   892.639904   889.790236
   1    6    1 3    1.251302   511.903547   507.031229
   3    1    4 3    1.246323     0.092699     0.091832
   4    2    3 3    1.241830    96.049714    94.490570
   5    1    2 3    1.241395    34.947283    34.415736
   0    5    3 3    1.237101   104.639150   102.152309
   2   -3   -4 3    1.232905    94.200455    90.647270
   5    3    0 3    1.226241    11.823965    10.972842
   2    3    4 3    1.222852    45.501671    43.597412
   1   -5   -3 3    1.219804    96.490651    94.729491
   2    6    0 3    1.218942     4.051548     3.996762
   1    5    3 3    1.216124   377.036801   369.857899
   0    0    5 3    1.215830    28.792974    28.230371
   3   -2   -4 3    1.215654   563.627166   552.646743
   5   -2   -2 3    1.208675   274.520742   274.947088
   3   -4   -3 3    1.207327    53.153251    53.326148
   5   -3   -1 3    1.204989    44.186273    44.412966
   0    1    5 3    1.201359     7.625861     7.597858
   3    2    4 3    1.201278   588.616186   586.290767
   1    0   -5 3    1.200571     4.384268     4.370648
   0    4    4 3    1.199286   639.982149   639.007694
   5    3    1 3    1.199094   103.295555   103.146299
   4   -4   -2 3    1.198383   546.754878   543.586678
   5    2    2 3    1.196863  1071.916827  1051.388337
   3    4    3 3    1.196716   940.986215   923.155608
   0    6    2 3    1.196538    22.673143    22.265168
   2   -6   -1 3    1.196314    55.356751    54.487425
   3   -5   -2 3    1.194938    37.579251    37.720348
   1    0    5 3    1.194740     3.862827     3.886766
   2    6    1 3    1.193996    34.329090    34.788563
   4    4    2 3    1.189144    12.561178    12.800504
   3    5    2 3    1.188049   415.917613   428.591460
   1   -1   -5 3    1.186632    34.361837    36.496248
   1   -4   -4 3    1.184070   106.370315   104.805071
   4   -3   -3 3    1.183342   416.597118   413.279538
   1    1    5 3    1.181001    82.044442    86.372105
   1   -6   -2 3    1.180308   799.551351   844.433294
   1    4    4 3    1.179588    13.974745    14.861522
   1    6    2 3    1.178082    77.440911    81.903436
   4    3    3 3    1.170071    81.837230    87.132371
   2   -5   -3 3    1.168700   250.401597   268.328518
   2    5    3 3    1.162252   446.857458   482.479339
   4    5    0 3    1.161635    21.127500    22.610132
   0    2    5 3    1.160861    89.497590    92.385260
   6    0    0 3    1.158433   830.111742   858.738343
   5    0   -3 3    1.154060    29.586199    31.578290
   2    0   -5 3    1.152790   790.423151   814.098598
   4    0   -4 3    1.152189    57.169897    58.932588
   3   -3   -4 3    1.148097   130.692193   131.757158
   1   -2   -5 3    1.147558  1282.002968  1281.864602
   6    1    0 3    1.145895   194.148542   192.551851
   4   -5   -1 3    1.143013   409.631856   391.856165
   2    0    5 3    1.142529   548.047752   521.252006
   1    2    5 3    1.142463  1836.228430  1745.632388
   5   -3   -2 3    1.142213     0.087126     0.082794
   5   -1   -3 3    1.141663   943.256803   899.391789
   6    0   -1 3    1.140969   126.079241   120.899785
   2   -1   -5 3    1.140433   221.355089   213.386033
   4   -1   -4 3    1.139851    23.509150    22.692590
   4    5    1 3    1.138980     0.347669     0.331633
   5    0    3 3    1.138720   372.886062   355.185558
   2   -4   -4 3    1.137659    64.447955    61.333351
   3    3    4 3    1.135964    56.571527    54.698871
   4    0    4 3    1.135926     6.964066     6.730845
   6    0    1 3    1.134967     0.040123     0.038305
   3    6    0 3    1.134807  2029.725271  1937.613983
   2   -6   -2 3    1.133331    92.696227    90.779451
   5    4    0 3    1.132417    72.958526    70.407014
   5    3    2 3    1.132229    66.253591    63.765405
   2    1    5 3    1.130496    14.763748    14.302514
   2    4    4 3    1.129745   270.500334   263.349885
   2    6    2 3    1.129399     1.712867     1.668242
   6   -1   -1 3    1.128984    43.485209    42.357917
   5    1    3 3    1.126806     7.874830     7.667559
   4    1    4 3    1.124098   186.875679   181.362639
   6    1    1 3    1.123168     6.554731     6.402901
   3   -6   -1 3    1.116954    78.571180    76.752438
   5   -4   -1 3    1.115615    44.082619    42.539089
   3    6    1 3    1.114127    39.642042    38.330779
   5    4    1 3    1.110932   100.871789    97.508211
   6    2    0 3    1.110593    67.622970    65.218487
   5   -2   -3 3    1.106738   316.926162   308.655588
   2   -2   -5 3    1.105618     5.213186     5.122515
   4   -2   -4 3    1.105087     5.613923     5.481444
   0    3    5 3    1.101607   170.639119   168.376752
   1    7    0 3    1.101585    22.996739    22.690118
   4   -4   -3 3    1.098371  1330.692648  1304.396886
   0    7    1 3    1.097358    73.665536    72.664967
   2    2    5 3    1.096556   207.700260   203.850397
   3   -5   -3 3    1.095270   296.945472   293.563079
   6   -2   -1 3    1.095176   193.789045   191.717840
   0    6    3 3    1.095162   288.938825   285.880557
   5    2    3 3    1.093187  1097.341450  1087.922114
   4    2    4 3    1.090714   284.201722   280.777346
   1   -3   -5 3    1.090219   164.717247   162.943674
   6    2    1 3    1.089865  1120.981756  1111.191849
   0    5    4 3    1.089256   128.384962   127.759948
   4   -5   -2 3    1.088580    35.011311    35.018942
   4    4    3 3    1.087733   953.228539   952.832558
   6    0   -2 3    1.087686   475.307408   475.197824
   3    5    3 3    1.087330   275.710972   276.229569
   1    3    5 3    1.085847    66.944379    66.721934
   1   -7   -1 3    1.084365   513.511069   513.548077
   1    7    1 3    1.083500     6.089022     6.098177
   1   -6   -3 3    1.083107  1384.542383  1384.930826
   3    0   -5 3    1.083004     1.874638     1.875180
   4    5    2 3    1.081641    19.101277    19.182828
   1    6    3 3    1.080529   832.988443   826.536871
   1   -5   -4 3    1.077818    10.658538    10.672119
   6    0    2 3    1.077352   344.918650   345.012403
   6   -1   -2 3    1.077288    23.563455    23.572030
   1    5    4 3    1.074434     3.116248     3.123306
   3   -1   -5 3    1.072738   115.958936   118.564391
   3    0    5 3    1.070296   200.984216   215.045063
   3   -4   -4 3    1.070012   368.114281   385.406496
   6    1    2 3    1.067245   241.299621   238.221975
   3   -6   -2 3    1.065587  1097.084947  1082.279686
   5   -4   -2 3    1.065244   400.356938   395.243920
   2    7    0 3    1.062287   358.711767   350.716164
   3    6    2 3    1.060692  1002.675850   973.884101
   3    1    5 3    1.060385    52.652690    51.463203
   3    4    4 3    1.060170    86.763904    85.225636
   6    3    0 3    1.058374   424.386270   419.852893
   5    4    2 3    1.057131    89.077121    90.679013
   5   -3   -3 3    1.055037   387.434011   395.006297
   2   -3   -5 3    1.054066   327.437877   333.302222
   4   -3   -4 3    1.053606    31.250855    32.119595
   6   -2   -2 3    1.047798    17.306259    17.683941
   0    7    2 3    1.047360    51.025166    52.000483
   2   -7   -1 3    1.047210   351.900748   358.798807
   2   -6   -3 3    1.046855     8.705584     8.895716
   2    3    5 3    1.046204    40.936958    41.880733
   2    7    1 3    1.045654    17.444199    17.826882
   6   -3   -1 3    1.045006     2.877079     2.935918
   3   -2   -5 3    1.043610     0.582761     0.592714
   5    3    3 3    1.043278    63.391589    64.246071
   2   -5   -4 3    1.042461   695.841832   695.443890
   2    6    3 3    1.042213   367.130983   366.824994
   4    6    0 3    1.041768   239.675771   240.344328
   4    3    4 3    1.041127     7.071219     7.099483
   6    3    1 3    1.040389    18.635594    18.654619
   6    2    2 3    1.038550     0.454372     0.452746
   5    5    0 3    1.038423   115.257416   114.697758
   1   -7   -2 3    1.036423   193.324777   192.092106
   2    5    4 3    1.036363   239.546601   237.932592
   1    7    2 3    1.034915   145.560597   143.886711
   5    0   -4 3    1.033153   285.180853   280.379075
   3    2    5 3    1.032225   102.799700   101.190641
   0    4    5 3    1.032078    35.266968    34.738181
   4   -6   -1 3    1.028273   107.811001   109.203852
   5   -5   -1 3    1.025422   558.660357   543.343599
   4    6    1 3    1.025334   213.263373   208.800063
   5   -1   -4 3    1.024229   115.979510   116.449157
   1   -4   -5 3    1.022695    16.170867    16.634469
   5    5    1 3    1.021782   101.128188   102.272174
   1    4    5 3    1.019084     0.070746     0.070235
   5    0    4 3    1.018498   381.994262   377.044330
   0    0    6 3    1.013192   266.174703   265.699195
   4   -5   -3 3    1.011983   475.378873   474.389021
   6    0   -3 3    1.011967   206.407959   205.968978
   5    1    4 3    1.009946    86.392716    87.292795
   3    7    0 3    1.005208     2.750761     2.726121
   0    1    6 3    1.004771   542.907819   544.558181
   1    0   -6 3    1.004654   302.919371   305.053487
   2   -7   -2 3    1.004181   234.667284   239.018060
   4    5    3 3    1.003644   159.784450   161.851940
   6   -3   -2 3    1.003608   111.194051   112.523883
   6   -1   -3 3    1.003577    16.962021    17.151087
   4    0   -5 3    1.002968   488.974156   490.039571
   2    7    2 3    1.001443    29.240455    29.056528
   1    0    6 3    1.000549   143.352818   141.842638
   3   -3   -5 3    0.999926     0.021156     0.021013
   6    0    3 3    0.999537     0.043351     0.043504
   5   -2   -4 3    0.998786    76.437118    77.431620
   1   -1   -6 3    0.996443    14.135847    14.205827
   6    4    0 3    0.996271  1146.221865  1149.557571
   6    3    2 3    0.995473   521.611532   520.986371
   4   -1   -5 3    0.994798    94.616706    96.189793
   5   -4   -3 3    0.993486    32.200419    32.613992
   3   -6   -3 3    0.993098   145.189660   145.414543
   7    0    0 3    0.992942   193.873517   193.584774
   3   -7   -1 3    0.992736   501.452470   499.994542
   2   -4   -5 3    0.992675  1067.024481  1064.165050
   1    1    6 3    0.992438   294.763188   295.038833
   4   -4   -4 3    0.992291    74.352899    74.714814
   6    1    3 3    0.991450    80.869217    82.028338
   3    7    1 3    0.990750   395.594992   401.256782
   3    3    5 3    0.989898     0.165350     0.170203
   3   -5   -4 3    0.989674   132.833024   137.390627
   4    0    5 3    0.989544   634.769931   657.852617
   0    6    4 3    0.988609   112.605856   116.501609
   4   -6   -2 3    0.988103   226.875989   233.877432
   3    6    3 3    0.987168    43.283454    44.589040
   2    4    5 3    0.986100   769.747372   779.416458
   5   -5   -2 3    0.985897    97.023754    97.633236
   5    2    4 3    0.985527   185.829707   187.012205
   6   -4   -1 3    0.985097   158.102420   163.864733
   7    1    0 3    0.985013   577.000738   601.963468
   5    4    3 3    0.983648   569.728298   584.464574
   4    6    2 3    0.982905    57.498727    58.712060
   7    0   -1 3    0.982200   217.324150   220.124291
   3    5    4 3    0.981870    37.344269    37.591577
   4    4    4 3    0.981845    11.899512    11.971591
   4    1    5 3    0.981695     7.607809     7.627742
   6    4    1 3    0.981226     1.803691     1.798004
   0    2    6 3    0.980717   198.334712   197.361288
   1   -6   -4 3    0.980033   140.595827   140.910338
   6   -2   -3 3    0.979607     5.094787     5.075074
   5    5    2 3    0.979455     7.428675     7.367040
   7    0    1 3    0.977728   228.755155   223.514273
   1    6    4 3    0.977487    31.548723    30.823057
   0    7    3 3    0.977342   347.899063   340.154474
   2    0   -6 3    0.976467   117.116970   116.127757
   0    8    0 3    0.976225   726.571781   722.832891
   7   -1   -1 3    0.974524   300.263848   298.531773
   1   -2   -6 3    0.972968    35.207594    34.926589
   4   -2   -5 3    0.971436    50.559348    47.854811
   7    1    1 3    0.970155     2.920948     2.821104
   1    2    6 3    0.969238   196.292222   194.375691
   2    0    6 3    0.968970    36.052210    35.981065
   2   -1   -6 3    0.968923   532.604959   532.256808
   1   -7   -3 3    0.968746   550.419772   552.786224
   6    2    3 3    0.968318  1139.408547  1155.865700
   1    7    3 3    0.966900   128.744484   128.869831
   1    8    0 3    0.966737    97.713371    98.846180
   0    8    1 3    0.963876    45.852476    46.639239
   7    2    0 3    0.962318    10.200541    10.247081
   2    1    6 3    0.961597     0.387055     0.386171
   5   -3   -4 3    0.960292   264.182191   262.112309
   0    5    5 3    0.959429    37.700654    37.690301
   4    2    5 3    0.959224     4.749760     4.756398
   3   -7   -2 3    0.956149     5.216832     5.094807
   1   -8   -1 3    0.955035     0.242759     0.239855
   1    8    1 3    0.954444    44.939789    44.424823
   2   -6   -4 3    0.953227    72.263752    70.209215
   3    7    2 3    0.952608     7.575974     7.392503
   7   -2   -1 3    0.952530   284.321455   277.504347
   1   -5   -5 3    0.951877     5.287597     5.169338
   6   -4   -2 3    0.950190   635.090142   622.021342
   5    6    0 3    0.950137   491.709942   481.393789
   1    5    5 3    0.948963    53.865925    52.726790
   2    6    4 3    0.948557   200.318960   196.161869
   5    3    4 3    0.948490    91.246697    89.361360
   7    2    1 3    0.948450   191.676489   187.718138
   7    0   -2 3    0.947879   182.324200   178.085130
   2   -2   -6 3    0.947298     2.905625     2.854969
   3   -4   -5 3    0.947064     2.847898     2.817388
   0    3    6 3    0.944200   305.848304   300.845998
   6    4    2 3    0.943277   461.474296   452.216825
   6   -3   -3 3    0.943209   144.261627   141.383938
   2   -7   -3 3    0.942546   729.197679   717.196944
   7   -1   -2 3    0.940973   195.931889   190.831949
   2    2    6 3    0.940449   812.132469   789.550198
   5   -6   -1 3    0.940147    58.500176    57.306504
   7    0    2 3    0.939887   100.254285    99.053890
   2    8    0 3    0.939849   356.112118   352.268066
   2    7    3 3    0.939154    27.921686    28.249916
   4    7    0 3    0.938829   910.184177   931.341882
   3    4    5 3    0.938530   251.697247   259.033940
   5    6    1 3    0.937339   303.428878   309.662783
   1   -3   -6 3    0.937279     8.933331     9.118721
   4   -3   -5 3    0.935909    29.760783    30.886636
   1    3    6 3    0.933943   658.118910   664.875783
   3    0   -6 3    0.933234   243.978650   249.265027
   7    1    2 3    0.933153   196.210584   201.053188
   6    3    3 3    0.933120   180.769411   185.468494
   6    5    0 3    0.930461    20.344459    20.243522
   4   -6   -3 3    0.929757     0.277008     0.274929
   0    8    2 3    0.929464   734.393917   726.288610
   2   -8   -1 3    0.929359   135.229072   133.680318
   4   -7   -1 3    0.928916   216.968423   214.968720
   2    8    1 3    0.928271   383.964085   377.453557
   5   -5   -3 3    0.928191  1041.119169  1022.487195
   7    3    0 3    0.927748   185.661041   182.550607
   6    0   -4 3    0.927746    67.375032    66.247471
   2   -5   -5 3    0.927529    66.399182    65.386054
   4   -5   -4 3    0.927216   172.329149   169.499238
   4    7    1 3    0.926747     2.370581     2.325263
   3   -1   -6 3    0.926641   516.234570   506.370703
   4    3    5 3    0.924974     1.045617     1.027026
   3    0    6 3    0.923458    17.211920    17.034288
   4    6    3 3    0.923278    15.841229    15.664375
   2    5    5 3    0.922159   120.819537   119.737874
   1   -8   -2 3    0.921795    97.933787    96.467884
   5    0   -5 3    0.921751     4.458387     4.388984
   6   -5   -1 3    0.921339   155.829841   152.857884
   6   -1   -4 3    0.921268    80.629165    79.076049
   7   -2   -2 3    0.921129    75.464275    73.992553
   1    8    2 3    0.920733     0.354235     0.347208
   5    5    3 3    0.920153   122.259873   119.764674
   7   -3   -1 3    0.918967   170.475811   169.013720
   4    5    4 3    0.918677   393.536081   390.136553
   6    5    1 3    0.918169    66.112629    65.104768
   3    1    6 3    0.917069   187.981562   187.632489
   5   -1   -5 3    0.915397   357.437339   363.195033
   7    3    1 3    0.915302     8.427169     8.554328
   6    0    4 3    0.915003    60.339686    60.934843
   2   -3   -6 3    0.914267   159.626947   158.596978
   7    2    2 3    0.913790    41.392723    40.864635
   5   -4   -4 3    0.913184   381.838688   378.432806
   3   -6   -4 3    0.912367   184.874178   187.789547
   5   -6   -2 3    0.909406    81.091060    83.060053
   6    1    4 3    0.908787     0.031914     0.032915
   5    0    5 3    0.908741   184.401456   190.212839
   2    3    6 3    0.908104     6.211775     6.364638
   3   -2   -6 3    0.907672   256.507645   260.178959
   3    6    4 3    0.906243   214.880419   214.152780
   5    6    2 3    0.904343   459.543318   466.590135
   5    4    4 3    0.903017   496.448357   500.359791
   3   -7   -3 3    0.902739   118.222783   119.174564
   5    1    5 3    0.902650    67.851478    68.422424
   6   -2   -4 3    0.902620   461.675505   465.623044
   3    8    0 3    0.899626   187.040256   188.439366
   0    7    4 3    0.899363     2.058297     2.073980
   0    4    6 3    0.899313   332.303333   334.969240
   4   -7   -2 3    0.898982   398.462234   403.049624
   2   -8   -2 3    0.898890    35.609074    36.031499
   3    2    6 3    0.898670   352.276500   356.034077
   6   -4   -3 3    0.898457   285.673953   287.902264
   3    7    3 3    0.898278    46.262806    46.525545
   5   -2   -5 3    0.897097   505.685289   507.622327
   2    8    2 3    0.896924   398.265725   399.725645
   7    0   -3 3    0.896747    55.240852    55.491135
   4    7    2 3    0.895062   454.923114   457.601468
   1   -4   -6 3    0.893327   412.167519   414.497079
   1   -7   -4 3    0.892892   290.354139   291.867666
   6   -5   -2 3    0.892591     3.816965     3.837938
   4   -4   -5 3    0.892141   657.706977   655.790156
   1    7    4 3    0.890966   695.262033   687.187578
   7   -1   -3 3    0.890893   302.603368   299.245627
   6    2    4 3    0.890872    37.924998    37.510668
   7   -3   -2 3    0.890674    16.663443    16.517574
   3   -8   -1 3    0.890653     0.043784     0.043414
   1    4    6 3    0.890437   213.355932   212.316517
   3   -5   -5 3    0.889998   316.999713   318.273110
   6    4    3 3    0.889723     1.631347     1.644482
   3    8    1 3    0.889217   242.128964   244.763951
   0    6    5 3    0.888508    31.296416    31.041484
   6    5    2 3    0.886854    32.008163    32.285062
   7    0    3 3    0.886640    32.035509    32.537860
   5    2    5 3    0.885089   351.771465   353.707944
   7    4    0 3    0.885063   267.544279   268.985582
   7    3    2 3    0.884034    28.271378    28.407787
   3    5    5 3    0.882905   154.316425   155.556915
   4    4    5 3    0.882653   870.208902   877.037616
   1   -6   -5 3    0.882500   598.290156   602.856222
   7    1    3 3    0.880980    28.020550    28.031261
   4    0   -6 3    0.880783     0.158892     0.158467
   1    6    5 3    0.880177   841.867432   839.524856
   0    8    3 3    0.879486    71.437093    72.303776
   3   -3   -6 3    0.878491   467.721161   468.607163
   7   -4   -1 3    0.877430   278.252619   280.014491
   4   -1   -6 3    0.875235     3.150553     3.170176
   7    4    1 3    0.874237   300.383083   306.606854
   7   -2   -3 3    0.873996   637.701869   649.752861
   6   -3   -4 3    0.873909   157.578698   160.195106
   2   -4   -6 3    0.873336   163.195568   163.304283
   1   -8   -3 3    0.873206   114.079460   113.904021
   2   -7   -4 3    0.872478     0.020152     0.020093
   1    8    3 3    0.871853     0.024289     0.023931
   3    3    6 3    0.870322   383.905514   372.989502
   5    7    0 3    0.870107     0.009432     0.009158
   4    0    6 3    0.869858    52.060465    50.402486
   2    7    4 3    0.868894     2.541307     2.467172
   5   -3   -5 3    0.868893   122.370593   118.801414
   8    0    0 3    0.868825   302.227641   293.525202
   0    0    7 3    0.868450   109.022236   106.090822
   2    4    6 3    0.867959    31.025628    30.148558
   6    6    0 3    0.865353    74.530958    72.733318
   7    2    3 3    0.864632   437.711447   427.939086
   4    1    6 3    0.864512   217.294503   212.751598
   3   -8   -2 3    0.863946    17.375671    17.128968
   5   -6   -3 3    0.863526   127.076147   126.776957
   8    1    0 3    0.863498    41.692699    41.618923
   1    0   -7 3    0.863274    72.495002    72.698461
   6    3    4 3    0.863233    65.578708    65.826765
   0    1    7 3    0.863130    99.317222    99.979559
   2   -6   -5 3    0.862993     2.434134     2.460639
   4   -6   -4 3    0.862741     0.846101     0.860313
   5   -7   -1 3    0.862416     7.417807     7.536931
   8    0   -1 3    0.861818     3.012502     3.063134
   5   -5   -4 3    0.861706    11.763303    12.035430
   3    8    2 3    0.861332    30.576599    31.978983
   1    9    0 3    0.861071   573.518655   598.850438
   5    7    1 3    0.860247   231.596668   236.707288
   1    0    7 3    0.860233    70.082381    71.607434
   4   -2   -6 3    0.859198   243.390352   245.169391
   0    9    1 3    0.859048   534.673889   537.746959
   2    6    5 3    0.858663   145.163506   145.404888
   8    0    1 3    0.858363    27.383202    27.450976
   1   -1   -7 3    0.858048    24.006773    24.158973
   6   -6   -1 3    0.858000    64.834086    65.270533
   5    3    5 3    0.857969     1.089047     1.096570
   5    6    3 3    0.857043   597.591979   607.522867
   8   -1   -1 3    0.856618    90.922873    92.638190
   4    6    4 3    0.855849   123.139410   125.655613
   6    6    1 3    0.855439   524.002398   533.504686
   1    1    7 3    0.855061    10.846390    10.988058
   4   -7   -3 3    0.854375   158.749689   161.535686
   2   -8   -3 3    0.853873   255.523630   263.867655
   8    1    1 3    0.853225     0.010806     0.011291
   5    5    4 3    0.853147    51.037097    53.285690
   1   -9   -1 3    0.852772    18.491640    19.159719
   7   -4   -2 3    0.852702   267.446937   276.732394
   1    9    1 3    0.852351    52.529135    54.268562
   2    8    3 3    0.851348   704.022202   720.851956
   4    8    0 3    0.851106   139.129250   142.537253
   0    5    6 3    0.850022   509.069779   523.008876
   4    7    3 3    0.849339    25.599713    25.798115
   6   -5   -3 3    0.849298    13.110319    13.216471
   4    2    6 3    0.849047   639.715477   648.925949
   8    2    0 3    0.848086   121.310273   121.961115
   7   -3   -3 3    0.847853   214.397898   216.459435
   0    2    7 3    0.847738     9.385599     9.495111
   7    4    2 3    0.846870   123.230105   124.692884
   2    0   -7 3    0.845398   247.558248   245.265654
   1   -5   -6 3    0.844961    72.751231    71.821125
   6    0   -5 3    0.844766    21.709506    21.432782
   4   -5   -5 3    0.843957   107.816341   106.062332
   4   -8   -1 3    0.843699   172.085801   169.420776
   1   -2   -7 3    0.842921    89.149113    87.267505
   1    5    6 3    0.842515    33.341861    32.454439
   4    8    1 3    0.842073    91.626223    88.496016
   3   -4   -6 3    0.841994   315.298413   304.522129
   6    5    3 3    0.841910    10.155250     9.811421
   2    9    0 3    0.841908    30.591989    29.556655
   8   -2   -1 3    0.841566    18.753713    18.145174
   3   -7   -4 3    0.840822    43.568814    42.036331
   2   -1   -7 3    0.840488     0.064930     0.062654
   1    2    7 3    0.840090   515.664597   497.295810
   6   -1   -5 3    0.839867    56.055893    54.067428
   2    0    7 3    0.839714    26.267336    25.354005
   7    3    3 3    0.839296   103.511724    99.708702
   8    0   -2 3    0.838553    89.687970    86.218679
   5   -7   -2 3    0.838502    12.154395    11.697219
   8    2    1 3    0.838347   107.691071   104.087959
   7    5    0 3    0.837958   735.809895   721.935408
   6   -4   -4 3    0.837957    71.710810    70.362659
   7    0   -4 3    0.836767     5.110076     5.076889
   3    7    4 3    0.836021    97.797464    96.368184
   4    5    5 3    0.835912    27.765233    27.332107
   2    1    7 3    0.834902    42.853850    42.585597
   3    4    6 3    0.834793    17.937988    17.892584
   6   -6   -2 3    0.834639     0.365143     0.365871
   5    7    2 3    0.834528    59.087703    59.342213
   0    9    2 3    0.834418     2.823582     2.839966
   2   -9   -1 3    0.834342    20.854282    20.987872
   4   -3   -6 3    0.834324    87.602457    88.173697
   8   -1   -2 3    0.833760    35.091460    35.218452
   2    9    1 3    0.833555   355.979865   356.284058
   5   -4   -5 3    0.833531     1.701540     1.702419
   6    0    5 3    0.832750    61.138494    60.996063
   3   -6   -5 3    0.832518     0.590142     0.586614
   8    0    2 3    0.832220   229.256160   226.620122
   7   -1   -4 3    0.832006     9.191596     9.075386
   7   -5   -1 3    0.831471   284.008250   281.072687
   6    6    2 3    0.829943     4.131464     4.113890
   1   -9   -2 3    0.828856   181.581461   177.331485
   7    5    1 3    0.828753    24.328545    23.770416
   6    4    4 3    0.828532    71.998188    70.556519
   1    9    2 3    0.828084   342.768185   333.850157
   6    1    5 3    0.828055    32.890117    32.009392
   2   -5   -6 3    0.827985   699.766479   679.839187
   8    1    2 3    0.827535    10.252252     9.973749
   3    6    5 3    0.826704    34.146174    33.509487
   2   -2   -7 3    0.826256   122.473694   119.725601
   7    0    4 3    0.825848   188.174966   185.015816
   6   -2   -5 3    0.825666    57.858050    57.014271
   4    3    6 3    0.825019    38.854733    38.390480
   5    0   -6 3    0.824437    44.820688    44.005959
   8    3    0 3    0.824138    35.133005    34.662323
   3   -8   -3 3    0.823941    37.099499    36.735705
   5    4    5 3    0.823874   277.823267   275.315965
   0    3    7 3    0.823818     3.904793     3.871128
   2    5    6 3    0.823399     9.493504     9.399340
   0    7    5 3    0.822037   275.931708   275.643568
   0    8    4 3    0.821372   124.479304   123.690441
   7    1    4 3    0.821269     4.040501     4.019836
   4   -8   -2 3    0.821081   223.558390   222.949819
   2    2    7 3    0.820947     2.521129     2.517503
   3    8    3 3    0.820545   308.626988   307.456007
   5   -1   -6 3    0.819881   190.505695   190.643693
   8   -2   -2 3    0.819862   411.336838   411.886430
   1   -3   -7 3    0.819396   121.863210   123.520892
   7   -2   -4 3    0.818193     0.371251     0.372515
   8   -3   -1 3    0.818150   294.431762   295.336357
   4    8    2 3    0.818092     4.257426     4.269314
   1   -7   -5 3    0.817272   178.492288   179.362755
   3    0   -7 3    0.817059    17.733012    17.865596
   1    3    7 3    0.816794     4.446427     4.519224
   1   -8   -4 3    0.816434    16.521276    16.960175
   1    7    5 3    0.815425    30.700063    30.919097
   8    3    1 3    0.815192    64.713811    64.370460
   1    8    4 3    0.814960     4.159056     4.113411
   7   -4   -3 3    0.814904    55.901174    55.280920
   6    2    5 3    0.814436   395.188796   390.582393
   8    2    2 3    0.813941   143.061643   143.607157
   5    0    6 3    0.813256   401.843102   410.924059
   3    9    0 3    0.812628   141.643207   145.368226
   3   -1   -7 3    0.812624     4.310470     4.423748
   2   -9   -2 3    0.812086   101.182625   103.136057
   2    9    2 3    0.810635   150.472786   154.365630
   7   -5   -2 3    0.810339   352.889701   363.231226
   3    0    7 3    0.809392    73.085511    75.798767
   5   -6   -4 3    0.809224    14.740202    15.276367
   5    1    6 3    0.808882     0.277345     0.288306
   7    2    4 3    0.807976     7.522965     7.844549
   7    4    3 3    0.807297    32.464507    33.778748
   5   -2   -6 3    0.806654   170.236260   179.353654
   3   -9   -1 3    0.805996    71.905848    74.256698
   7    5    2 3    0.805329   324.071007   336.086974
   3    1    7 3    0.805080    49.615925    51.324966
   3    9    1 3    0.804932    77.829779    80.504927
   2   -3   -7 3    0.804063     4.998220     5.155944
   6    7    0 3    0.803596   380.629271   384.825755
   6   -3   -5 3    0.803518   211.855337   213.792210
   4   -4   -6 3    0.802869     1.883796     1.915130
   8    0   -3 3    0.802703     0.689841     0.702768
   5   -7   -3 3    0.802133    65.977956    67.177175
   5    6    4 3    0.802124    51.915843    52.859830
   2   -7   -5 3    0.801706   240.081386   244.453876
   4   -7   -4 3    0.801503   101.685192   103.794830
   3   -5   -6 3    0.801132   328.061697   335.804523
   2   -8   -4 3    0.800740     6.301987     6.447673
   3   -2   -7 3    0.799740    96.123466    95.450041
   0    6    6 3    0.799524    69.555875    68.702497
   2    3    7 3    0.799167     3.596275     3.557576
   6   -6   -3 3    0.798922     0.124546     0.123164
   5    8    0 3    0.798906     1.469356     1.452843
   8   -1   -3 3    0.798496   325.101851   320.532853
   2    7    5 3    0.798230   135.983642   133.918743
   8   -3   -2 3    0.798166    44.741638    44.020661
   2    8    4 3    0.797966    45.142160    44.320749
   6   -7   -1 3    0.797698    35.108883    34.659285
   0    9    3 3    0.797692   140.175162   138.407039
   6   -5   -4 3    0.797652     9.980047     9.868153
   5    7    3 3    0.796928   164.627304   163.122128
   7   -3   -4 3    0.796626    29.055668    28.778328
   5    2    6 3    0.796172    22.695199    22.510837
   4    7    4 3    0.795968    20.487373    20.306980
   6    7    1 3    0.795638    51.420260    50.974363
   1   -6   -6 3    0.795309     3.391717     3.343286
   3    5    6 3    0.794922    31.020513    30.459811
   4    4    6 3    0.794568    91.756126    90.517874
   4   -6   -5 3    0.794471     5.570191     5.518811
   8    0    3 3    0.794407   100.011792    99.455125
   5   -5   -5 3    0.793832   436.254071   431.630580
   8    4    0 3    0.793781   403.467068   397.409726
   0    4    7 3    0.793495   152.948173   148.442023
   1    6    6 3    0.793268   117.251877   114.044214
   6    3    5 3    0.793157    73.347984    71.536924
   1   -9   -3 3    0.792998     5.974041     5.847902
   5   -8   -1 3    0.792940    11.441777    11.211335
   6    6    3 3    0.792763   535.842216   525.793865
   8    3    2 3    0.792700    19.684350    19.313519
   3    2    7 3    0.792546   196.034259   192.149618
   1    9    3 3    0.791984   177.893362   174.602288
   5    8    1 3    0.791253    54.165102    53.273196
   8    1    3 3    0.790328     9.079230     8.842234
   1   -4   -7 3    0.789541    95.263773    93.524772
   6    5    4 3    0.789510    44.190015    43.387367
   7    6    0 3    0.789461    12.364547    12.141929
   8   -4   -1 3    0.788427     6.268850     6.155626
   4    6    5 3    0.787749     1.904613     1.869416
   1    4    7 3    0.787212    77.402580    76.319362
   7    3    4 3    0.787187    64.801670    63.890700
   4   -8   -3 3    0.786676   399.969510   392.103552
   8   -2   -3 3    0.786262    28.417692    27.906883
   3   -9   -2 3    0.786043    17.698164    17.433730
   5   -3   -6 3    0.785964   354.519528   349.253996
   8    4    1 3    0.785778    42.206963    41.496605
   5    5    5 3    0.785476   213.301406   209.091755
   3    9    2 3    0.784073   263.280815   265.281063
   7   -6   -1 3    0.784029    93.789625    94.397262
   4    8    3 3    0.782740   256.349813   252.692320
   7    6    1 3    0.781749    55.522719    54.513903
   4    0   -7 3    0.781326    41.982773    41.755919
   2   -6   -6 3    0.781104     5.612810     5.602805
   0   10    0 3    0.780980   112.952039   112.767430
   3   -3   -7 3    0.779564    94.849404    94.261533
   6   -7   -2 3    0.778821   117.181227   116.532553
   8    2    3 3    0.778461   453.192251   451.441949
   2   -9   -3 3    0.778433    45.706418    45.526067
   7   -5   -3 3    0.777692   244.165498   243.501431
   4   -1   -7 3    0.777445    33.660343    33.498399
   2    6    6 3    0.777250   372.371729   369.390594
   3   -7   -5 3    0.777097    40.906095    40.544954
   2    9    3 3    0.776519   329.507296   329.184831
   4    9    0 3    0.776335     7.721536     7.705235
   5    3    6 3    0.776259     1.126170     1.122627
   1   10    0 3    0.776096   147.838475   147.059683
   3   -8   -4 3    0.776058    84.932907    84.453078
   2   -4   -7 3    0.775796   326.169024   323.391992
   6   -4   -5 3    0.775307    26.170429    25.768750
   6    7    2 3    0.775001   487.025656   480.828635
   0   10    1 3    0.774614    38.372922    37.832486
   7    0   -5 3    0.774523    57.846587    57.023079
   5   -8   -2 3    0.774233    99.951604    98.806478
   3    3    7 3    0.772897   127.195591   127.744927
   4    0    7 3    0.772415   148.626714   149.647508
   3    7    5 3    0.772362    21.284238    21.440382
   9    0    0 3    0.772289    12.658215    12.758821
   3    8    4 3    0.772279    15.373561    15.496909
   2    4    7 3    0.771396    32.365943    32.439397
   5    8    2 3    0.771102     2.831525     2.843768
   7    5    3 3    0.771072     0.076182     0.076551
   7   -1   -5 3    0.770742    27.086301    27.472759
   4   -9   -1 3    0.770702   170.808399   173.444962
   8   -4   -2 3    0.770496   102.277174   104.157178
   1  -10   -1 3    0.770003   127.420571   129.584826
   1   10    1 3    0.769693    41.881316    42.754009
   4    9    1 3    0.769462     1.483486     1.519430
   7   -4   -4 3    0.769110     7.053001     7.213877
   4    1    7 3    0.768664    24.093809    24.507585
   9    1    0 3    0.768540   179.784684   183.695515
   6    0   -6 3    0.768126    26.369789    27.547563
   9    0   -1 3    0.767508    90.546323    92.197773
   4   -5   -6 3    0.767211    28.565215    29.005338
   8   -3   -3 3    0.767066   597.010665   603.522561
   7   -6   -2 3    0.766237    58.895990    58.901763
   4   -2   -7 3    0.766140   320.965274   321.940473
   6    4    5 3    0.765987    73.079859    73.658735
   8    4    2 3    0.765575   304.527092   309.410081
   9    0    1 3    0.764761   334.504631   342.264208
   6   -1   -6 3    0.764437   262.904849   269.246935
   9   -1   -1 3    0.763829     0.012142     0.012362
   7    0    5 3    0.763714     1.312160     1.336034
   7    6    2 3    0.761997    16.156160    16.411906
   2   10    0 3    0.761977    25.621173    26.021938
   0    8    5 3    0.761215     7.530279     7.632968
   9    1    1 3    0.761121    13.770066    13.959088
   7    4    4 3    0.760606   247.425488   250.742595
   7    1    5 3    0.760088     6.756986     6.785433
   4    5    6 3    0.759958   348.630031   349.657260
   0    0    8 3    0.759894   225.279362   225.835402
   8    3    3 3    0.759816   102.854887   103.063214
   7   -2   -5 3    0.759723   399.637468   400.293342
   5   -4   -6 3    0.759502    52.092981    52.094173
   8    5    0 3    0.759269    31.437205    31.343048
   0    5    7 3    0.759019   205.877945   204.674900
   8    0   -4 3    0.758976    28.147134    27.968531
   3   -6   -6 3    0.758439    82.094653    82.110361
   5   -7   -4 3    0.758049   248.453344   249.655562
   4    2    7 3    0.757733    87.811569    88.065019
   9    2    0 3    0.757614   251.094685   252.301449
   1   -8   -5 3    0.757427    32.620498    32.845038
   6    0    6 3    0.757284    51.822446    52.118120
   1    0   -8 3    0.756566   104.059809   103.307645
   0   10    2 3    0.756411    54.128593    53.645620
   2  -10   -1 3    0.756355     2.547135     2.522870
   0    1    8 3    0.756322   226.190021   223.966910
   1    8    5 3    0.755956    18.105400    17.988800
   2   10    1 3    0.755768    34.667847    34.604013
   1   -5   -7 3    0.755556     4.735550     4.732657
   3   -9   -3 3    0.755554   273.347318   273.178676
   6   -6   -4 3    0.755484   204.142387   203.947857
   8   -1   -4 3    0.755417    32.151341    32.109480
   8   -5   -1 3    0.754579     0.113583     0.112998
   1    0    8 3    0.754225   101.206995   100.275840
   6    1    6 3    0.753749   107.539990   106.164559
   3   -4   -7 3    0.753722    31.444764    31.033890
   6   -2   -6 3    0.753683   449.324224   443.322982
   0    9    4 3    0.753571    65.962358    65.107397
   1    5    7 3    0.753514    16.293591    16.098505
   4   -9   -2 3    0.753347    94.291395    93.607702
   3    6    6 3    0.753164   146.076155   145.670152
   9   -2   -1 3    0.753099   198.307112   197.930600
   1   -1   -8 3    0.753041    70.632075    70.529707
   3    9    3 3    0.752932   234.151185   233.822337
   1  -10   -2 3    0.752260   194.089191   192.057529
   8    5    1 3    0.752256    58.978021    58.358767
   5   -6   -5 3    0.752237   242.568986   239.971339
   5    7    4 3    0.752204    60.478995    59.808075
   1   10    2 3    0.751683     7.732119     7.595833
   9    0   -2 3    0.751082     3.939087     3.842886
   4    9    2 3    0.751036    65.804154    64.210826
   5    4    6 3    0.750734   553.493701   542.771512
   1    1    8 3    0.750732    23.877002    23.415133
   9    2    1 3    0.750503    12.272461    12.055639
   0    7    6 3    0.750058    94.833647    92.592391
   1   -9   -4 3    0.749753    32.014151    31.241496
   8    0    4 3    0.749653    24.924532    24.309475
   6   -7   -3 3    0.749561   197.464586   192.243633
   7    2    5 3    0.749514   383.384761   372.723162
   1    9    4 3    0.748611    19.035951    18.747431
   6    6    4 3    0.748555    16.638323    16.369208
   4   -3   -7 3    0.748348     2.531968     2.469053
   3    4    7 3    0.747691    83.556924    80.847075
   9   -1   -2 3    0.747632    27.166658    26.229002
   1   -7   -6 3    0.746575    42.683768    42.604356
   6    8    0 3    0.746502   396.196684   397.884057
   8    1    4 3    0.746223    17.875790    18.293362
   9    0    2 3    0.745957     0.016775     0.017354
   0    2    8 3    0.745902    15.110580    15.653671
   4   -7   -5 3    0.745882     0.836809     0.867234
   5   -8   -3 3    0.745328     3.255390     3.375353
   5    6    5 3    0.745115   200.852713   208.203108
   8   -2   -4 3    0.745033   449.373585   465.409067
   2   -8   -5 3    0.744986   338.471025   350.285370
   1    7    6 3    0.744886   618.477779   638.874382
   4   -8   -4 3    0.744824    20.142167    20.785227
   2    0   -8 3    0.744587    51.005934    52.657826
   6    7    3 3    0.744468   174.294153   180.381306
   2   -5   -7 3    0.743484     4.377303     4.456565
   6    2    6 3    0.743433     0.245401     0.249737
   6   -5   -5 3    0.743054     0.004448     0.004517
   1   -2   -8 3    0.742753   112.314626   113.886193
   9    1    2 3    0.742578   215.221984   217.557673
   8   -4   -3 3    0.742409     0.431010     0.435355
   7   -3   -5 3    0.742363    20.039747    20.255881
   2    8    5 3    0.742195   280.985040   285.632210
   6   -8   -1 3    0.741767    36.608665    37.648208
   7    7    0 3    0.741731    16.248236    16.708470
   5    0   -7 3    0.741326    46.578233    47.400385
   2   -1   -8 3    0.741225    80.972486    82.108038
   5    8    3 3    0.741148   273.562380   276.716984
   1    2    8 3    0.740538    60.128964    60.197999
   4    3    7 3    0.740506    71.402668    71.420202
   9    3    0 3    0.740395    32.357793    32.231074
   4    8    4 3    0.740376     7.339792     7.304938
   4    7    5 3    0.740311    10.053209     9.978269
   2    0    8 3    0.740143    83.231580    82.234274
   6    8    1 3    0.740110    17.727278    17.511902
   3   10    0 3    0.740066   455.695039   450.245096
   2  -10   -2 3    0.739656    10.821177    10.848703
   2    5    7 3    0.739609   136.710381   137.227530
   8   -5   -2 3    0.738815    17.996567    17.904851
   2   10    2 3    0.738559    28.290590    27.915038
   7   -6   -3 3    0.738460   283.447873   278.761948
   5   -1   -7 3    0.738009    11.742651    11.404318
   7   -5   -4 3    0.737593    79.302707    76.447601
   9   -2   -2 3    0.737562   138.626200   133.604058
   2   -9   -4 3    0.737544   454.905091   438.381551
   7   -7   -1 3    0.737221    54.823387    52.837381
   2    1    8 3    0.736841    23.843729    23.030922
   6   -3   -6 3    0.736725   312.819123   302.357524
   8    2    4 3    0.736209   431.118646   417.325873
   9   -3   -1 3    0.736180    11.373626    11.009957
   5    9    0 3    0.736110    85.198428    82.461508
   8    4    3 3    0.735830   163.962835   158.504890
   2    9    4 3    0.735374   163.470898   157.358733
   7    7    1 3    0.735324    28.875096    27.729410
   1    1    1 4    3.312297  3695.192399  3685.525345
   0    0    2 4    2.868533  1228.896463  1272.663490
   0    2    2 4    2.028359  6135.553736  6307.681816
   3    1    1 4    1.729791  6016.707168  5864.741206
   2    2    2 4    1.656149   883.216755   870.965348
   0    0    4 4    1.434267  2172.001825  2156.901414
   3    3    1 4    1.316173  4613.747633  4602.294580
   0    4    2 4    1.282847  2149.677908  2115.773038
   4    2    2 4    1.171074  6974.286084  7278.490914
   3    3    3 4    1.104099  1300.498669  1244.760600
   5    1    1 4    1.104099  3901.495868  3734.281669
   0    4    4 4    1.014180  2922.844341  2866.867599
   5    3    1 4    0.969741  6800.057683  6634.083339
   4    4    2 4    0.956178  1784.585617  1743.103373
   0    0    6 4    0.956178   446.146317   435.775758
   0    6    2 4    0.907110  4990.145693  4998.592081
   5    3    3 4    0.874895  2994.761466  3000.515370
   6    2    2 4    0.864895  1645.848769  1606.431316
   4    4    4 4    0.828074  1434.590199  1396.889255
   5    5    1 4    0.803350  2651.554113  2671.926199
   7    1    1 4    0.803350  2651.553831  2671.925915
   0    6    4 4    0.795588  1514.052904  1500.121481
   6    4    2 4    0.766648  7478.735249  7432.952927
   5    5    3 4    0.746903  2356.423663  2288.725169
   7    3    1 4    0.746903  4712.846827  4577.449853

loop_
	_pd_meas_2theta_scan
	_pd_proc_intensity_total
	_pd_proc_ls_weight
	_pd_calc_intensity_total
	_pd_proc_intensity_bkg_calc
   3.000000  64844.393285     0.000015  64593.540636     0.000000 
   3.004000  64701.622394     0.000015  64599.061296     0.000000 
   3.008000  64058.590539     0.000016  64604.375333     0.000000 
   3.012000  64143.298362     0.000016  64609.486022     0.000000 
   3.016000  64632.890754     0.000015  64614.396603     0.000000 
   3.020000  65194.191642     0.000015  64619.110283     0.000000 
   3.024000  64652.530445     0.000015  64623.630238     0.000000 
   3.028000  64183.952009     0.000016  64627.959610     0.000000 
   3.032000  64629.076783     0.000015  64632.101508     0.000000 
   3.036000  64560.011396     0.000015  64636.059010     0.000000 
   3.040000  64161.642395     0.000016  64639.835161     0.000000 
   3.044000  64425.547135     0.000016  64643.432977     0.000000 
   3.048000  65057.179057     0.000015  64646.855439     0.000000 
   3.052000  65261.112052     0.000015  64650.105498     0.000000 
   3.056000  64896.329486     0.000015  64653.186076     0.000000 
   3.060000  64732.267994     0.000015  64656.100063     0.000000 
   3.064000  65111.655810     0.000015  64658.850316     0.000000 
   3.068000  64728.898147     0.000015  64661.439666     0.000000 
   3.072000  64235.186642     0.000016  64663.870912     0.000000 
   3.076000  64613.722521     0.000015  64666.146822     0.000000 
   3.080000  64720.275972     0.000015  64668.270137     0.000000 
   3.084000  64496.522234     0.000016  64670.243566     0.000000 
   3.088000  64377.724510     0.000016  64672.069791     0.000000 
   3.092000  64907.547613     0.000015  64673.751463     0.000000 
   3.096000  64825.986094     0.000015  64675.291207     0.000000 
   3.100000  64992.861378     0.000015  64676.691618     0.000000 
   3.104000  64701.598009     0.000015  64677.955261     0.000000 
   3.108000  64370.973485     0.000016  64679.084677     0.000000 
   3.112000  64883.875604     0.000015  64680.082376     0.000000 
   3.116000  64431.666223     0.000016  64680.950842     0.000000 
   3.120000  64601.616066     0.000015  64681.692529     0.000000 
   3.124000  64829.571841     0.000015  64682.309868     0.000000 
   3.128000  64845.375650     0.000015  64682.805260     0.000000 
   3.132000  64803.096548     0.000015  64683.181080     0.000000 
   3.136000  64350.403571     0.000016  64683.439676     0.000000 
   3.140000  64473.394246     0.000016  64683.583371     0.000000 
   3.144000  64529.113961     0.000015  64683.614460     0.000000 
   3.148000  64783.347808     0.000015  64683.535214     0.000000 
   3.152000  64284.401309     0.000016  64683.347878     0.000000 
   3.156000  64373.515184     0.000016  64683.054669     0.000000 
   3.160000  64944.519308     0.000015  64682.657781     0.000000 
   3.164000  64902.553543     0.000015  64682.159383     0.000000 
   3.168000  64332.277235     0.000016  64681.561618     0.000000 
   3.172000  64111.396111     0.000016  64680.866605     0.000000 
   3.176000  64097.501859     0.000016  64680.076438     0.000000 
   3.180000  63979.997603     0.000016  64679.193187     0.000000 
   3.184000  64447.863255     0.000016  64678.218896     0.000000 
   3.188000  64360.188865     0.000016  64677.155589     0.000000 
   3.192000  64332.993581     0.000016  64676.005263     0.000000 
   3.196000  64419.726499     0.000016  64674.769892     0.000000 
   3.200000  64962.166872     0.000015  64673.451426     0.000000 
   3.204000  64863.673402     0.000015  64672.051795     0.000000 
   3.208000  64312.512719     0.000016  64670.572902     0.000000 
   3.212000  64604.922148     0.000015  64669.016630     0.000000 
   3.216000  64346.815663     0.000016  64667.384838     0.000000 
   3.220000  64443.906817     0.000016  64665.679362     0.000000 
   3.224000  64842.563654     0.000015  64663.902016     0.000000 
   3.228000  64380.201652     0.000016  64662.054594     0.000000 
   3.232000  64029.279294     0.000016  64660.138866     0.000000 
   3.236000  64656.747367     0.000015  64658.156581     0.000000 
   3.240000  64937.913159     0.000015  64656.109465     0.000000 
   3.244000  63859.992910     0.000016  64653.999224     0.000000 
   3.248000  64414.440863     0.000016  64651.827544     0.000000 
   3.252000  64965.811595     0.000015  64649.596087     0.000000 
   3.256000  64399.515983     0.000016  64647.306497     0.000000 
   3.260000  64054.802980     0.000016  64644.960394     0.000000 
   3.264000  64692.405761     0.000015  64642.559382     0.000000 
   3.268000  65469.945125     0.000015  64640.105040     0.000000 
   3.272000  64549.190262     0.000015  64637.598929     0.000000 
   3.276000  64474.962174     0.000016  64635.042592     0.000000 
   3.280000  64546.300730     0.000015  64632.437548     0.000000 
   3.284000  64264.885920     0.000016  64629.785299     0.000000 
   3.288000  64410.861481     0.000016  64627.087327     0.000000 
   3.292000  64476.998013     0.000016  64624.345094     0.000000 
   3.296000  64167.852489     0.000016  64621.560044     0.000000 
   3.300000  64732.118781     0.000015  64618.733602     0.000000 
   3.304000  65197.700157     0.000015  64615.867172     0.000000 
   3.308000  65304.468034     0.000015  64612.962141     0.000000 
   3.312000  64731.062557     0.000015  64610.019878     0.000000 
   3.316000  64454.350345     0.000016  64607.041731     0.000000 
   3.320000  64163.277530     0.000016  64604.029034     0.000000 
   3.324000  64605.679808     0.000015  64600.983100     0.000000 
   3.328000  64621.808334     0.000015  64597.905223     0.000000 
   3.332000  64566.718378     0.000015  64594.796682     0.000000 
   3.336000  64743.631847     0.000015  64591.658737     0.000000 
   3.340000  65171.047682     0.000015  64588.492630     0.000000 
   3.344000  64997.603205     0.000015  64585.299588     0.000000 
   3.348000  64266.545753     0.000016  64582.080818     0.000000 
   3.352000  64634.362731     0.000015  64578.837512     0.000000 
   3.356000  64497.830850     0.000016  64575.570844     0.000000 
   3.360000  63760.835419     0.000016  64572.281972     0.000000 
   3.364000  64298.939446     0.000016  64568.972037     0.000000 
   3.368000  64665.042554     0.000015  64565.642163     0.000000 
   3.372000  64520.819092     0.000015  64562.293460     0.000000 
   3.376000  64990.655075     0.000015  64558.927019     0.000000 
   3.380000  64849.039322     0.000015  64555.543916     0.000000 
   3.384000  63957.746738     0.000016  64552.145213     0.000000 
   3.388000  64394.349494     0.000016  64548.731953     0.000000 
   3.392000  64944.235598     0.000015  64545.305166     0.000000 
   3.396000  64005.970338     0.000016  64541.865866     0.000000 
   3.400000  64542.975766     0.000015  64538.415051     0.000000 
   3.404000  64389.279839     0.000016  64534.953705     0.000000 
   3.408000  64810.707877     0.000015  64531.482795     0.000000 
   3.412000  64741.155634     0.000015  64528.003275     0.000000 
   3.416000  64414.928362     0.000016  64524.516084     0.000000 
   3.420000  64233.973217     0.000016  64521.022146     0.000000 
   3.424000  64113.559183     0.000016  64517.522370     0.000000 
   3.428000  64611.831691     0.000015  64514.017652     0.000000 
   3.432000  64949.168189     0.000015  64510.508872     0.000000 
   3.436000  64910.540741     0.000015  64506.996898     0.000000 
   3.440000  64179.823169     0.000016  64503.482582     0.000000 
   3.444000  64250.128899     0.000016  64499.966763     0.000000 
   3.448000  64475.323036     0.000016  64496.450267     0.000000 
   3.452000  64526.936249     0.000015  64492.933906     0.000000 
   3.456000  64390.606658     0.000016  64489.418477     0.000000 
   3.460000  64217.095316     0.000016  64485.904767     0.000000 
   3.464000  64595.878848     0.000015  64482.393547     0.000000 
   3.468000  64546.157828     0.000015  64478.885575     0.000000 
   3.472000  64953.988815     0.000015  64475.381598     0.000000 
   3.476000  64333.169061     0.000016  64471.882348     0.000000 
   3.480000  64076.710786     0.000016  64468.388546     0.000000 
   3.484000  64486.351559     0.000016  64464.900899     0.000000 
   3.488000  64655.763571     0.000015  64461.420104     0.000000 
   3.492000  63977.518938     0.000016  64457.946841     0.000000 
   3.496000  64217.322770     0.000016  64454.481783     0.000000 
   3.500000  64179.433695     0.000016  64451.025588     0.000000 
   3.504000  64550.230360     0.000015  64447.578902     0.000000 
   3.508000  64893.470834     0.000015  64444.142359     0.000000 
   3.512000  64578.646871     0.000015  64440.716584     0.000000 
   3.516000  64312.315424     0.000016  64437.302186     0.000000 
   3.520000  64354.974967     0.000016  64433.899766     0.000000 
   3.524000  64503.567799     0.000016  64430.509912     0.000000 
   3.528000  64866.859920     0.000015  64427.133201     0.000000 
   3.532000  64524.598237     0.000015  64423.770198     0.000000 
   3.536000  64805.009055     0.000015  64420.421458     0.000000 
   3.540000  65055.672170     0.000015  64417.087525     0.000000 
   3.544000  64562.747635     0.000015  64413.768931     0.000000 
   3.548000  64258.902530     0.000016  64410.466199     0.000000 
   3.552000  64498.050333     0.000016  64407.179840     0.000000 
   3.556000  64516.507737     0.000015  64403.910355     0.000000 
   3.560000  64268.526232     0.000016  64400.658233     0.000000 
   3.564000  64507.838615     0.000016  64397.423955     0.000000 
   3.568000  64276.976565     0.000016  64394.207991     0.000000 
   3.572000  64798.554886     0.000015  64391.010800     0.000000 
   3.576000  64626.074567     0.000015  64387.832832     0.000000 
   3.580000  64431.258322     0.000016  64384.674526     0.000000 
   3.584000  64306.290780     0.000016  64381.536312     0.000000 
   3.588000  64245.484154     0.000016  64378.418611     0.000000 
   3.592000  65074.740584     0.000015  64375.321833     0.000000 
   3.596000  64359.682290     0.000016  64372.246378     0.000000 
   3.600000  64152.321552     0.000016  64369.192638     0.000000 
   3.604000  63885.960586     0.000016  64366.160995     0.000000 
   3.608000  64111.147772     0.000016  64363.151823     0.000000 
   3.612000  63986.445273     0.000016  64360.165485     0.000000 
   3.616000  64122.249534     0.000016  64357.202335     0.000000 
   3.620000  64187.976025     0.000016  64354.262720     0.000000 
   3.624000  64534.658855     0.000015  64351.346976     0.000000 
   3.628000  65152.532484     0.000015  64348.455432     0.000000 
   3.632000  64287.608522     0.000016  64345.588407     0.000000 
   3.636000  64030.193286     0.000016  64342.746212     0.000000 
   3.640000  64473.164581     0.000016  64339.929150     0.000000 
   3.644000  64161.683330     0.000016  64337.137514     0.000000 
   3.648000  64157.620506     0.000016  64334.371590     0.000000 
   3.652000  64422.560311     0.000016  64331.631656     0.000000 
   3.656000  64323.674834     0.000016  64328.917982     0.000000 
   3.660000  64544.221194     0.000015  64326.230829     0.000000 
   3.664000  64214.302264     0.000016  64323.570449     0.000000 
   3.668000  64343.336884     0.000016  64320.937090     0.000000 
   3.672000  63764.503455     0.000016  64318.330988     0.000000 
   3.676000  64303.708389     0.000016  64315.752374     0.000000 
   3.680000  64229.849154     0.000016  64313.201471     0.000000 
   3.684000  64707.915047     0.000015  64310.678493     0.000000 
   3.688000  64484.741528     0.000016  64308.183648     0.000000 
   3.692000  64970.030626     0.000015  64305.717137     0.000000 
   3.696000  64458.596578     0.000016  64303.279152     0.000000 
   3.700000  64169.981143     0.000016  64300.869880     0.000000 
   3.704000  64495.456724     0.000016  64298.489498     0.000000 
   3.708000  64197.463001     0.000016  64296.138180     0.000000 
   3.712000  64249.688415     0.000016  64293.816089     0.000000 
   3.716000  63998.077453     0.000016  64291.523384     0.000000 
   3.720000  63829.536996     0.000016  64289.260216     0.000000 
   3.724000  64290.481961     0.000016  64287.026729     0.000000 
   3.728000  63688.373103     0.000016  64284.823061     0.000000 
   3.732000  64461.209820     0.000016  64282.649344     0.000000 
   3.736000  64323.631244     0.000016  64280.505703     0.000000 
   3.740000  64585.620240     0.000015  64278.392256     0.000000 
   3.744000  64110.383134     0.000016  64276.309114     0.000000 
   3.748000  64129.362615     0.000016  64274.256386     0.000000 
   3.752000  64357.081959     0.000016  64272.234169     0.000000 
   3.756000  64220.291576     0.000016  64270.242558     0.000000 
   3.760000  64563.361835     0.000015  64268.281640     0.000000 
   3.764000  64212.246338     0.000016  64266.351498     0.000000 
   3.768000  63996.712726     0.000016  64264.452207     0.000000 
   3.772000  64567.882317     0.000015  64262.583838     0.000000 
   3.776000  64333.075366     0.000016  64260.746454     0.000000 
   3.780000  64647.186874     0.000015  64258.940115     0.000000 
   3.784000  64449.272098     0.000016  64257.164874     0.000000 
   3.788000  64175.521172     0.000016  64255.420779     0.000000 
   3.792000  64480.374386     0.000016  64253.707872     0.000000 
   3.796000  64808.382939     0.000015  64252.026189     0.000000 
   3.800000  64496.052716     0.000016  64250.375762     0.000000 
   3.804000  64403.606658     0.000016  64248.756619     0.000000 
   3.808000  64403.334472     0.000016  64247.168779     0.000000 
   3.812000  64391.556177     0.000016  64245.612260     0.000000 
   3.816000  64399.124951     0.000016  64244.087071     0.000000 
   3.820000  64480.211718     0.000016  64242.593220     0.000000 
   3.824000  64620.418264     0.000015  64241.130708     0.000000 
   3.828000  64580.142261     0.000015  64239.699531     0.000000 
   3.832000  63939.223110     0.000016  64238.299680     0.000000 
   3.836000  64266.843361     0.000016  64236.931143     0.000000 
   3.840000  64409.266844     0.000016  64235.593901     0.000000 
   3.844000  64690.105698     0.000015  64234.287933     0.000000 
   3.848000  64393.887796     0.000016  64233.013212     0.000000 
   3.852000  64481.107169     0.000016  64231.769707     0.000000 
   3.856000  64627.809105     0.000015  64230.557381     0.000000 
   3.860000  64394.487350     0.000016  64229.376196     0.000000 
   3.864000  64584.915602     0.000015  64228.226105     0.000000 
   3.868000  64502.958896     0.000016  64227.107062     0.000000 
   3.872000  64370.654420     0.000016  64226.019014     0.000000 
   3.876000  64530.511390     0.000015  64224.961904     0.000000 
   3.880000  65143.274206     0.000015  64223.935670     0.000000 
   3.884000  64442.063949     0.000016  64222.940249     0.000000 
   3.888000  64145.869632     0.000016  64221.975572     0.000000 
   3.892000  64108.078764     0.000016  64221.041567     0.000000 
   3.896000  64583.833333     0.000015  64220.138156     0.000000 
   3.900000  64634.115505     0.000015  64219.265260     0.000000 
   3.904000  64347.546326     0.000016  64218.422796     0.000000 
   3.908000  64185.350546     0.000016  64217.610675     0.000000 
   3.912000  64412.262780     0.000016  64216.828808     0.000000 
   3.916000  64414.468757     0.000016  64216.077099     0.000000 
   3.920000  64140.744941     0.000016  64215.355451     0.000000 
   3.924000  64373.591765     0.000016  64214.663762     0.000000 
   3.928000  64480.677374     0.000016  64214.001927     0.000000 
   3.932000  64395.965459     0.000016  64213.369839     0.000000 
   3.936000  64563.483227     0.000015  64212.767386     0.000000 
   3.940000  64413.143818     0.000016  64212.194453     0.000000 
   3.944000  64695.028754     0.000015  64211.650924     0.000000 
   3.948000  64479.744229     0.000016  64211.136677     0.000000 
   3.952000  65061.080138     0.000015  64210.651588     0.000000 
   3.956000  65017.840373     0.000015  64210.195531     0.000000 
   3.960000  64408.430777     0.000016  64209.768375     0.000000 
   3.964000  64649.750799     0.000015  64209.369989     0.000000 
   3.968000  64293.000194     0.000016  64209.000236     0.000000 
   3.972000  63972.242545     0.000016  64208.658979     0.000000 
   3.976000  64540.343253     0.000015  64208.346075     0.000000 
   3.980000  64625.907082     0.000015  64208.061382     0.000000 
   3.984000  64709.284345     0.000015  64207.804752     0.000000 
   3.988000  64846.373717     0.000015  64207.576038     0.000000 
   3.992000  64378.187700     0.000016  64207.375086     0.000000 
   3.996000  64235.293131     0.000016  64207.201742     0.000000 
   4.000000  64189.433053     0.000016  64207.055851     0.000000 
   4.004000  64360.041800     0.000016  64206.937253     0.000000 
   4.008000  64554.997461     0.000015  64206.845786     0.000000 
   4.012000  64548.257987     0.000015  64206.781286     0.000000 
   4.016000  64685.035144     0.000015  64206.743588     0.000000 
   4.020000  64496.689526     0.000016  64206.732523     0.000000 
   4.024000  64784.679446     0.000015  64206.747919     0.000000 
   4.028000  64284.239617     0.000016  64206.789606     0.000000 
   4.032000  64884.493344     0.000015  64206.857407     0.000000 
   4.036000  64141.824078     0.000016  64206.951145     0.000000 
   4.040000  64308.585463     0.000016  64207.070642     0.000000 
   4.044000  64539.502910     0.000015  64207.215716     0.000000 
   4.048000  64922.156017     0.000015  64207.386184     0.000000 
   4.052000  64468.471767     0.000016  64207.581862     0.000000 
   4.056000  64729.105431     0.000015  64207.802562     0.000000 
   4.060000  64281.488285     0.000016  64208.048096     0.000000 
   4.064000  64570.858892     0.000015  64208.318273     0.000000 
   4.068000  64811.941427     0.000015  64208.612901     0.000000 
   4.072000  64318.204473     0.000016  64208.931787     0.000000 
   4.076000  64049.636848     0.000016  64209.274734     0.000000 
   4.080000  63868.363152     0.000016  64209.641544     0.000000 
   4.084000  63894.851880     0.000016  64210.032020     0.000000 
   4.088000  64876.263473     0.000015  64210.445961     0.000000 
   4.092000  64445.837859     0.000016  64210.883165     0.000000 
   4.096000  64304.324281     0.000016  64211.343428     0.000000 
   4.100000  64340.267838     0.000016  64211.826545     0.000000 
   4.104000  64440.636236     0.000016  64212.332309     0.000000 
   4.108000  64184.955804     0.000016  64212.860514     0.000000 
   4.112000  64564.591853     0.000015  64213.410950     0.000000 
   4.116000  64458.213525     0.000016  64213.983406     0.000000 
   4.120000  64523.380148     0.000015  64214.577671     0.000000 
   4.124000  64536.096912     0.000015  64215.193532     0.000000 
   4.128000  64706.581533     0.000015  64215.830775     0.000000 
   4.132000  64780.728701     0.000015  64216.489183     0.000000 
   4.136000  64174.588658     0.000016  64217.168541     0.000000 
   4.140000  64165.010916     0.000016  64217.868632     0.000000 
   4.144000  64315.944089     0.000016  64218.589235     0.000000 
   4.148000  64845.503971     0.000015  64219.330132     0.000000 
   4.152000  64711.684771     0.000015  64220.091102     0.000000 
   4.156000  64026.029020     0.000016  64220.871923     0.000000 
   4.160000  64188.129127     0.000016  64221.672373     0.000000 
   4.164000  64425.239990     0.000016  64222.492227     0.000000 
   4.168000  64236.833591     0.000016  64223.331261     0.000000 
   4.172000  64191.269436     0.000016  64224.189250     0.000000 
   4.176000  64174.238552     0.000016  64225.065968     0.000000 
   4.180000  64461.182109     0.000016  64225.961187     0.000000 
   4.184000  63878.078807     0.000016  64226.874680     0.000000 
   4.188000  64580.235960     0.000015  64227.806219     0.000000 
   4.192000  64186.010117     0.000016  64228.755574     0.000000 
   4.196000  64387.748403     0.000016  64229.722515     0.000000 
   4.200000  64555.433706     0.000015  64230.706811     0.000000 
   4.204000  64600.159478     0.000015  64231.708233     0.000000 
   4.208000  64228.092990     0.000016  64232.726547     0.000000 
   4.212000  64325.116613     0.000016  64233.761521     0.000000 
   4.216000  64006.025027     0.000016  64234.812924     0.000000 
   4.220000  63688.359957     0.000016  64235.880520     0.000000 
   4.224000  64531.210079     0.000015  64236.964077     0.000000 
   4.228000  64139.033546     0.000016  64238.063360     0.000000 
   4.232000  64892.125133     0.000015  64239.178135     0.000000 
   4.236000  64946.092386     0.000015  64240.308165     0.000000 
   4.240000  64502.673323     0.000016  64241.453217     0.000000 
   4.244000  64497.622473     0.000016  64242.613053     0.000000 
   4.248000  64142.034079     0.000016  64243.787438     0.000000 
   4.252000  63884.824281     0.000016  64244.976135     0.000000 
   4.256000  64657.039404     0.000015  64246.178907     0.000000 
   4.260000  64362.243810     0.000016  64247.395518     0.000000 
   4.264000  64798.826411     0.000015  64248.625730     0.000000 
   4.268000  65238.679180     0.000015  64249.869305     0.000000 
   4.272000  64688.117945     0.000015  64251.126006     0.000000 
   4.276000  64042.017838     0.000016  64252.395596     0.000000 
   4.280000  64426.646432     0.000016  64253.677835     0.000000 
   4.284000  64951.900958     0.000015  64254.972487     0.000000 
   4.288000  64616.803514     0.000015  64256.279313     0.000000 
   4.292000  64894.484407     0.000015  64257.598074     0.000000 
   4.296000  64853.386049     0.000015  64258.928533     0.000000 
   4.300000  64430.883387     0.000016  64260.270452     0.000000 
   4.304000  64514.783546     0.000016  64261.623591     0.000000 
   4.308000  64198.737802     0.000016  64262.987713     0.000000 
   4.312000  64815.998403     0.000015  64264.362580     0.000000 
   4.316000  64615.635250     0.000015  64265.747953     0.000000 
   4.320000  64553.566560     0.000015  64267.143595     0.000000 
   4.324000  64115.892742     0.000016  64268.549267     0.000000 
   4.328000  64542.257455     0.000015  64269.964732     0.000000 
   4.332000  64157.770767     0.000016  64271.389752     0.000000 
   4.336000  64802.567359     0.000015  64272.824089     0.000000 
   4.340000  64234.821266     0.000016  64274.267507     0.000000 
   4.344000  64383.781949     0.000016  64275.719767     0.000000 
   4.348000  64351.573596     0.000016  64277.180634     0.000000 
   4.352000  65044.413472     0.000015  64278.649870     0.000000 
   4.356000  64445.349840     0.000016  64280.127240     0.000000 
   4.360000  64241.459798     0.000016  64281.612506     0.000000 
   4.364000  64588.290214     0.000015  64283.105434     0.000000 
   4.368000  64239.430777     0.000016  64284.605788     0.000000 
   4.372000  64838.824281     0.000015  64286.113333     0.000000 
   4.376000  64590.151873     0.000015  64287.627833     0.000000 
   4.380000  63965.733523     0.000016  64289.149055     0.000000 
   4.384000  64577.937966     0.000015  64290.676764     0.000000 
   4.388000  63851.936102     0.000016  64292.210727     0.000000 
   4.392000  63851.243817     0.000016  64293.750711     0.000000 
   4.396000  64715.784878     0.000015  64295.296483     0.000000 
   4.400000  64538.502396     0.000015  64296.847810     0.000000 
   4.404000  64792.589566     0.000015  64298.404461     0.000000 
   4.408000  63944.133653     0.000016  64299.966205     0.000000 
   4.412000  64212.641108     0.000016  64301.532810     0.000000 
   4.416000  64274.814933     0.000016  64303.104046     0.000000 
   4.420000  64615.832801     0.000015  64304.679684     0.000000 
   4.424000  64104.480304     0.000016  64306.259494     0.000000 
   4.428000  64530.268371     0.000015  64307.843248     0.000000 
   4.432000  64039.166517     0.000016  64309.430717     0.000000 
   4.436000  63717.179446     0.000016  64311.021674     0.000000 
   4.440000  63866.107029     0.000016  64312.615893     0.000000 
   4.444000  64039.035667     0.000016  64314.213146     0.000000 
   4.448000  64858.798722     0.000015  64315.813208     0.000000 
   4.452000  64283.163472     0.000016  64317.415855     0.000000 
   4.456000  64992.107029     0.000015  64319.020862     0.000000 
   4.460000  64326.729365     0.000016  64320.628005     0.000000 
   4.464000  64195.151514     0.000016  64322.237061     0.000000 
   4.468000  64379.625892     0.000016  64323.847809     0.000000 
   4.472000  64857.410543     0.000015  64325.460026     0.000000 
   4.476000  64550.267838     0.000015  64327.073492     0.000000 
   4.480000  64320.032215     0.000016  64328.687987     0.000000 
   4.484000  63906.762577     0.000016  64330.303291     0.000000 
   4.488000  64181.682907     0.000016  64331.919186     0.000000 
   4.492000  64074.806177     0.000016  64333.535454     0.000000 
   4.496000  64418.597794     0.000016  64335.151879     0.000000 
   4.500000  63733.482162     0.000016  64336.768244     0.000000 
   4.504000  64238.450479     0.000016  64338.384334     0.000000 
   4.508000  63834.075346     0.000016  64339.999934     0.000000 
   4.512000  64203.079268     0.000016  64341.614830     0.000000 
   4.516000  64292.375145     0.000016  64343.228810     0.000000 
   4.520000  64511.646699     0.000016  64344.841663     0.000000 
   4.524000  64924.849879     0.000015  64346.453175     0.000000 
   4.528000  63802.430245     0.000016  64348.063139     0.000000 
   4.532000  64890.774643     0.000015  64349.671343     0.000000 
   4.536000  64567.199520     0.000015  64351.277581     0.000000 
   4.540000  64631.987753     0.000015  64352.881643     0.000000 
   4.544000  64259.710596     0.000016  64354.483324     0.000000 
   4.548000  64218.553367     0.000016  64356.082418     0.000000 
   4.552000  64522.835463     0.000015  64357.678721     0.000000 
   4.556000  63895.722577     0.000016  64359.272028     0.000000 
   4.560000  64539.464781     0.000015  64360.862136     0.000000 
   4.564000  64466.932764     0.000016  64362.448845     0.000000 
   4.568000  64479.792599     0.000016  64364.031952     0.000000 
   4.572000  64316.535942     0.000016  64365.611258     0.000000 
   4.576000  63821.808358     0.000016  64367.186565     0.000000 
   4.580000  64349.761448     0.000016  64368.757674     0.000000 
   4.584000  64197.198616     0.000016  64370.324388     0.000000 
   4.588000  64067.662939     0.000016  64371.886512     0.000000 
   4.592000  63860.610610     0.000016  64373.443850     0.000000 
   4.596000  63908.966986     0.000016  64374.996210     0.000000 
   4.600000  64464.771033     0.000016  64376.543397     0.000000 
   4.604000  64483.806995     0.000016  64378.085221     0.000000 
   4.608000  63978.588962     0.000016  64379.621491     0.000000 
   4.612000  63648.505325     0.000016  64381.152017     0.000000 
   4.616000  64308.635904     0.000016  64382.676610     0.000000 
   4.620000  63777.272630     0.000016  64384.195084     0.000000 
   4.624000  64333.305644     0.000016  64385.707252     0.000000 
   4.628000  63866.734026     0.000016  64387.212928     0.000000 
   4.632000  63735.751664     0.000016  64388.711929     0.000000 
   4.636000  64496.323749     0.000016  64390.204071     0.000000 
   4.640000  64266.444622     0.000016  64391.689173     0.000000 
   4.644000  64528.312102     0.000015  64393.167054     0.000000 
   4.648000  64105.371761     0.000016  64394.637533     0.000000 
   4.652000  64025.241214     0.000016  64396.100433     0.000000 
   4.656000  63976.863419     0.000016  64397.555576     0.000000 
   4.660000  63743.634017     0.000016  64399.002786     0.000000 
   4.664000  63806.003195     0.000016  64400.441887     0.000000 
   4.668000  65009.162939     0.000015  64401.872706     0.000000 
   4.672000  64279.299787     0.000016  64403.295070     0.000000 
   4.676000  64227.221986     0.000016  64404.708807     0.000000 
   4.680000  64065.989350     0.000016  64406.113746     0.000000 
   4.684000  63717.718804     0.000016  64407.509719     0.000000 
   4.688000  63866.004526     0.000016  64408.896557     0.000000 
   4.692000  63878.539799     0.000016  64410.274094     0.000000 
   4.696000  63412.045261     0.000016  64411.642162     0.000000 
   4.700000  63524.702902     0.000016  64413.000599     0.000000 
   4.704000  63746.825080     0.000016  64414.349240     0.000000 
   4.708000  63552.756503     0.000016  64415.687924     0.000000 
   4.712000  64171.716842     0.000016  64417.016488     0.000000 
   4.716000  64121.489084     0.000016  64418.334775     0.000000 
   4.720000  64491.636581     0.000016  64419.642625     0.000000 
   4.724000  64620.638080     0.000015  64420.939880     0.000000 
   4.728000  65267.965280     0.000015  64422.226385     0.000000 
   4.732000  64170.463259     0.000016  64423.501985     0.000000 
   4.736000  63985.690895     0.000016  64424.766526     0.000000 
   4.740000  64248.809955     0.000016  64426.019855     0.000000 
   4.744000  64586.959265     0.000015  64427.261822     0.000000 
   4.748000  63968.723603     0.000016  64428.492277     0.000000 
   4.752000  63997.533546     0.000016  64429.711071     0.000000 
   4.756000  64232.639776     0.000016  64430.918056     0.000000 
   4.760000  63755.010486     0.000016  64432.113086     0.000000 
   4.764000  63806.323672     0.000016  64433.296016     0.000000 
   4.768000  63656.391906     0.000016  64434.466703     0.000000 
   4.772000  64060.281150     0.000016  64435.625004     0.000000 
   4.776000  63908.094224     0.000016  64436.770778     0.000000 
   4.780000  63835.980032     0.000016  64437.903885     0.000000 
   4.784000  64119.771033     0.000016  64439.024186     0.000000 
   4.788000  64666.385783     0.000015  64440.131544     0.000000 
   4.792000  64242.795513     0.000016  64441.225822     0.000000 
   4.796000  64261.909954     0.000016  64442.306887     0.000000 
   4.800000  64088.966986     0.000016  64443.374603     0.000000 
   4.804000  63875.098620     0.000016  64444.428840     0.000000 
   4.808000  64037.261715     0.000016  64445.469465     0.000000 
   4.812000  64746.243610     0.000015  64446.496349     0.000000 
   4.816000  64391.816563     0.000016  64447.509364     0.000000 
   4.820000  64183.573994     0.000016  64448.508382     0.000000 
   4.824000  63933.384718     0.000016  64449.493277     0.000000 
   4.828000  63524.627529     0.000016  64450.463926     0.000000 
   4.832000  64012.790334     0.000016  64451.420203     0.000000 
   4.836000  63944.803514     0.000016  64452.361988     0.000000 
   4.840000  64276.170128     0.000016  64453.289158     0.000000 
   4.844000  63823.623370     0.000016  64454.201596     0.000000 
   4.848000  63740.272098     0.000016  64455.099182     0.000000 
   4.852000  63902.314696     0.000016  64455.981800     0.000000 
   4.856000  63795.575612     0.000016  64456.849334     0.000000 
   4.860000  63991.715364     0.000016  64457.701670     0.000000 
   4.864000  64091.807508     0.000016  64458.538693     0.000000 
   4.868000  63850.457934     0.000016  64459.360294     0.000000 
   4.872000  63951.627080     0.000016  64460.166360     0.000000 
   4.876000  64264.222047     0.000016  64460.956784     0.000000 
   4.880000  63423.324547     0.000016  64461.731456     0.000000 
   4.884000  63961.869016     0.000016  64462.490271     0.000000 
   4.888000  64181.766507     0.000016  64463.233122     0.000000 
   4.892000  63741.574281     0.000016  64463.959907     0.000000 
   4.896000  63853.784611     0.000016  64464.670521     0.000000 
   4.900000  63831.885822     0.000016  64465.364864     0.000000 
   4.904000  64174.253195     0.000016  64466.042835     0.000000 
   4.908000  63887.657614     0.000016  64466.704336     0.000000 
   4.912000  63484.968883     0.000016  64467.349269     0.000000 
   4.916000  64525.869759     0.000015  64467.977536     0.000000 
   4.920000  63903.708999     0.000016  64468.589045     0.000000 
   4.924000  64021.253994     0.000016  64469.183700     0.000000 
   4.928000  63953.846281     0.000016  64469.761409     0.000000 
   4.932000  64019.700745     0.000016  64470.322080     0.000000 
   4.936000  63925.374334     0.000016  64470.865625     0.000000 
   4.940000  63710.953674     0.000016  64471.391954     0.000000 
   4.944000  63722.750462     0.000016  64471.900981     0.000000 
   4.948000  63611.364483     0.000016  64472.392618     0.000000 
   4.952000  63792.275293     0.000016  64472.866781     0.000000 
   4.956000  62928.408147     0.000016  64473.323387     0.000000 
   4.960000  63725.734671     0.000016  64473.762353     0.000000 
   4.964000  64530.053248     0.000015  64474.183598     0.000000 
   4.968000  64211.154952     0.000016  64474.587044     0.000000 
   4.972000  64655.103834     0.000015  64474.972610     0.000000 
   4.976000  65011.211928     0.000015  64475.340221     0.000000 
   4.980000  64880.778830     0.000015  64475.689800     0.000000 
   4.984000  64651.712460     0.000015  64476.021272     0.000000 
   4.988000  63848.962460     0.000016  64476.334565     0.000000 
   4.992000  64816.335729     0.000015  64476.629606     0.000000 
   4.996000  63927.669174     0.000016  64476.906325     0.000000 
   5.000000  64221.085197     0.000016  64477.164651     0.000000 
   5.004000  64782.224707     0.000015  64477.404517     0.000000 
   5.008000  64585.334398     0.000015  64477.625855     0.000000 
   5.012000  64461.874987     0.000016  64477.828601     0.000000 
   5.016000  64175.891640     0.000016  64478.012688     0.000000 
   5.020000  63910.649095     0.000016  64478.178054     0.000000 
   5.024000  64401.300319     0.000016  64478.324638     0.000000 
   5.028000  64383.732961     0.000016  64478.452377     0.000000 
   5.032000  64659.115016     0.000015  64478.561213     0.000000 
   5.036000  64386.132631     0.000016  64478.651087     0.000000 
   5.040000  64304.095314     0.000016  64478.721942     0.000000 
   5.044000  64499.252396     0.000016  64478.773723     0.000000 
   5.048000  64205.191693     0.000016  64478.806375     0.000000 
   5.052000  64680.209340     0.000015  64478.819844     0.000000 
   5.056000  63979.788871     0.000016  64478.814078     0.000000 
   5.060000  64321.572950     0.000016  64478.789026     0.000000 
   5.064000  64238.259948     0.000016  64478.744640     0.000000 
   5.068000  64722.436635     0.000015  64478.680870     0.000000 
   5.072000  64695.078541     0.000015  64478.597668     0.000000 
   5.076000  64184.084156     0.000016  64478.494990     0.000000 
   5.080000  64097.063898     0.000016  64478.372790     0.000000 
   5.084000  64443.966454     0.000016  64478.231024     0.000000 
   5.088000  64191.755857     0.000016  64478.069651     0.000000 
   5.092000  63932.359425     0.000016  64477.888629     0.000000 
   5.096000  64157.485415     0.000016  64477.687918     0.000000 
   5.100000  64431.363152     0.000016  64477.467478     0.000000 
   5.104000  64287.505766     0.000016  64477.227274     0.000000 
   5.108000  63672.833067     0.000016  64476.967268     0.000000 
   5.112000  64128.761182     0.000016  64476.687424     0.000000 
   5.116000  64196.206869     0.000016  64476.387710     0.000000 
   5.120000  63768.277970     0.000016  64476.068092     0.000000 
   5.124000  64393.131789     0.000016  64475.728538     0.000000 
   5.128000  64371.613685     0.000016  64475.369018     0.000000 
   5.132000  63794.236498     0.000016  64474.989502     0.000000 
   5.136000  63795.813099     0.000016  64474.589963     0.000000 
   5.140000  63861.965389     0.000016  64474.170373     0.000000 
   5.144000  63821.466454     0.000016  64473.730707     0.000000 
   5.148000  64444.113419     0.000016  64473.270939     0.000000 
   5.152000  64303.206070     0.000016  64472.791047     0.000000 
   5.156000  64453.743037     0.000016  64472.291007     0.000000 
   5.160000  63949.149361     0.000016  64471.770800     0.000000 
   5.164000  64287.710330     0.000016  64471.230404     0.000000 
   5.168000  64100.722577     0.000016  64470.669800     0.000000 
   5.172000  63994.136592     0.000016  64470.088971     0.000000 
   5.176000  64145.038172     0.000016  64469.487900     0.000000 
   5.180000  64726.626731     0.000015  64468.866572     0.000000 
   5.184000  63539.737487     0.000016  64468.224971     0.000000 
   5.188000  63877.396950     0.000016  64467.563086     0.000000 
   5.192000  63627.257455     0.000016  64466.880903     0.000000 
   5.196000  64523.716986     0.000015  64466.178411     0.000000 
   5.200000  63912.791534     0.000016  64465.455600     0.000000 
   5.204000  63662.662141     0.000016  64464.712462     0.000000 
   5.208000  63626.116880     0.000016  64463.948989     0.000000 
   5.212000  63440.323772     0.000016  64463.165173     0.000000 
   5.216000  64673.123802     0.000015  64462.361010     0.000000 
   5.220000  64761.665602     0.000015  64461.536494     0.000000 
   5.224000  64399.410668     0.000016  64460.691623     0.000000 
   5.228000  64547.285144     0.000015  64459.826394     0.000000 
   5.232000  64997.711928     0.000015  64458.940805     0.000000 
   5.236000  64318.521105     0.000016  64458.034857     0.000000 
   5.240000  64282.791267     0.000016  64457.108550     0.000000 
   5.244000  64564.902023     0.000015  64456.161886     0.000000 
   5.248000  63936.157064     0.000016  64455.194868     0.000000 
   5.252000  64656.923323     0.000015  64454.207500     0.000000 
   5.256000  65057.586329     0.000015  64453.199788     0.000000 
   5.260000  64865.887380     0.000015  64452.171736     0.000000 
   5.264000  64640.562300     0.000015  64451.123353     0.000000 
   5.268000  64328.851171     0.000016  64450.054646     0.000000 
   5.272000  64927.629130     0.000015  64448.965625     0.000000 
   5.276000  64999.886049     0.000015  64447.856299     0.000000 
   5.280000  64802.816028     0.000015  64446.726681     0.000000 
   5.284000  64339.952187     0.000016  64445.576782     0.000000 
   5.288000  64171.726837     0.000016  64444.406616     0.000000 
   5.292000  64839.877843     0.000015  64443.216196     0.000000 
   5.296000  64565.220181     0.000015  64442.005538     0.000000 
   5.300000  64715.422367     0.000015  64440.774659     0.000000 
   5.304000  64458.585729     0.000016  64439.523575     0.000000 
   5.308000  64484.922111     0.000016  64438.252306     0.000000 
   5.312000  64104.146699     0.000016  64436.960869     0.000000 
   5.316000  63848.953592     0.000016  64435.649285     0.000000 
   5.320000  64631.574547     0.000015  64434.317575     0.000000 
   5.324000  64757.448031     0.000015  64432.965762     0.000000 
   5.328000  64543.025589     0.000015  64431.593869     0.000000 
   5.332000  63946.670394     0.000016  64430.201919     0.000000 
   5.336000  64109.869507     0.000016  64428.789938     0.000000 
   5.340000  64322.882055     0.000016  64427.357952     0.000000 
   5.344000  64456.485507     0.000016  64425.905987     0.000000 
   5.348000  63986.000000     0.000016  64424.434071     0.000000 
   5.352000  64659.617995     0.000015  64422.942233     0.000000 
   5.356000  64296.276634     0.000016  64421.430503     0.000000 
   5.360000  64731.498378     0.000015  64419.898912     0.000000 
   5.364000  64607.668924     0.000015  64418.347490     0.000000 
   5.368000  64710.656017     0.000015  64416.776271     0.000000 
   5.372000  64869.830943     0.000015  64415.185288     0.000000 
   5.376000  64432.955119     0.000016  64413.574574     0.000000 
   5.380000  64514.352236     0.000016  64411.944166     0.000000 
   5.384000  64298.465513     0.000016  64410.294099     0.000000 
   5.388000  63771.905485     0.000016  64408.624410     0.000000 
   5.392000  64463.375701     0.000016  64406.935137     0.000000 
   5.396000  64115.225506     0.000016  64405.226319     0.000000 
   5.400000  63952.576104     0.000016  64403.497995     0.000000 
   5.404000  64340.704128     0.000016  64401.750206     0.000000 
   5.408000  64579.280618     0.000015  64399.982993     0.000000 
   5.412000  64506.662997     0.000016  64398.196398     0.000000 
   5.416000  64020.002759     0.000016  64396.390464     0.000000 
   5.420000  64424.218642     0.000016  64394.565236     0.000000 
   5.424000  64060.342386     0.000016  64392.720757     0.000000 
   5.428000  64180.165530     0.000016  64390.857074     0.000000 
   5.432000  64272.646871     0.000016  64388.974232     0.000000 
   5.436000  64000.481896     0.000016  64387.072280     0.000000 
   5.440000  64410.379659     0.000016  64385.151264     0.000000 
   5.444000  64490.738116     0.000016  64383.211234     0.000000 
   5.448000  64384.583755     0.000016  64381.252240     0.000000 
   5.452000  64201.093983     0.000016  64379.274332     0.000000 
   5.456000  64350.205154     0.000016  64377.277561     0.000000 
   5.460000  64126.569640     0.000016  64375.261979     0.000000 
   5.464000  64272.573153     0.000016  64373.227640     0.000000 
   5.468000  64308.138592     0.000016  64371.174596     0.000000 
   5.472000  64059.281412     0.000016  64369.102903     0.000000 
   5.476000  64256.048714     0.000016  64367.012615     0.000000 
   5.480000  65002.542830     0.000015  64364.903789     0.000000 
   5.484000  64520.088598     0.000015  64362.776480     0.000000 
   5.488000  64022.010066     0.000016  64360.630747     0.000000 
   5.492000  64381.415446     0.000016  64358.466648     0.000000 
   5.496000  64207.108892     0.000016  64356.284242     0.000000 
   5.500000  64090.194731     0.000016  64354.083589     0.000000 
   5.504000  63891.516911     0.000016  64351.864748     0.000000 
   5.508000  64973.618894     0.000015  64349.627782     0.000000 
   5.512000  64180.794141     0.000016  64347.372752     0.000000 
   5.516000  64752.011754     0.000015  64345.099721     0.000000 
   5.520000  64412.454701     0.000016  64342.808753     0.000000 
   5.524000  64075.423968     0.000016  64340.499910     0.000000 
   5.528000  64262.018347     0.000016  64338.173259     0.000000 
   5.532000  64268.911052     0.000016  64335.828864     0.000000 
   5.536000  64324.085585     0.000016  64333.466792     0.000000 
   5.540000  64056.751265     0.000016  64331.087110     0.000000 
   5.544000  64282.738748     0.000016  64328.689885     0.000000 
   5.548000  64673.464769     0.000015  64326.275185     0.000000 
   5.552000  63874.611185     0.000016  64323.843080     0.000000 
   5.556000  63796.050789     0.000016  64321.393639     0.000000 
   5.560000  63997.224446     0.000016  64318.926932     0.000000 
   5.564000  64063.095872     0.000016  64316.443030     0.000000 
   5.568000  63479.363158     0.000016  64313.942005     0.000000 
   5.572000  64401.513715     0.000016  64311.423928     0.000000 
   5.576000  64547.845539     0.000015  64308.888874     0.000000 
   5.580000  64151.616789     0.000016  64306.336915     0.000000 
   5.584000  63908.241012     0.000016  64303.768125     0.000000 
   5.588000  64092.246371     0.000016  64301.182579     0.000000 
   5.592000  64020.156325     0.000016  64298.580353     0.000000 
   5.596000  63935.149815     0.000016  64295.961522     0.000000 
   5.600000  64150.565259     0.000016  64293.326164     0.000000 
   5.604000  63934.937281     0.000016  64290.674354     0.000000 
   5.608000  64609.951531     0.000015  64288.006172     0.000000 
   5.612000  64673.231556     0.000015  64285.321695     0.000000 
   5.616000  64264.474035     0.000016  64282.621003     0.000000 
   5.620000  65114.260111     0.000015  64279.904175     0.000000 
   5.624000  64087.970396     0.000016  64277.171291     0.000000 
   5.628000  64055.435686     0.000016  64274.422431     0.000000 
   5.632000  64252.271350     0.000016  64271.657678     0.000000 
   5.636000  64233.939015     0.000016  64268.877113     0.000000 
   5.640000  64258.323104     0.000016  64266.080819     0.000000 
   5.644000  64834.767510     0.000015  64263.268878     0.000000 
   5.648000  64300.384021     0.000016  64260.441373     0.000000 
   5.652000  64484.019672     0.000016  64257.598390     0.000000 
   5.656000  63717.711702     0.000016  64254.740013     0.000000 
   5.660000  64367.440746     0.000016  64251.866326     0.000000 
   5.664000  63727.901922     0.000016  64248.977415     0.000000 
   5.668000  64280.774203     0.000016  64246.073367     0.000000 
   5.672000  64269.081491     0.000016  64243.154268     0.000000 
   5.676000  64214.992385     0.000016  64240.220205     0.000000 
   5.680000  64000.730866     0.000016  64237.271267     0.000000 
   5.684000  64232.343542     0.000016  64234.307540     0.000000 
   5.688000  64332.990413     0.000016  64231.329115     0.000000 
   5.692000  63790.786240     0.000016  64228.336080     0.000000 
   5.696000  64264.189880     0.000016  64225.328525     0.000000 
   5.700000  64071.835769     0.000016  64222.306539     0.000000 
   5.704000  64305.131824     0.000016  64219.270214     0.000000 
   5.708000  64446.107673     0.000016  64216.219641     0.000000 
   5.712000  64402.194940     0.000016  64213.154911     0.000000 
   5.716000  63956.488349     0.000016  64210.076116     0.000000 
   5.720000  64172.833023     0.000016  64206.983348     0.000000 
   5.724000  63847.371582     0.000016  64203.876702     0.000000 
   5.728000  64324.218417     0.000016  64200.756269     0.000000 
   5.732000  63964.402663     0.000016  64197.622144     0.000000 
   5.736000  64004.551814     0.000016  64194.474420     0.000000 
   5.740000  63748.885220     0.000016  64191.313193     0.000000 
   5.744000  64007.497531     0.000016  64188.138558     0.000000 
   5.748000  64002.902439     0.000016  64184.950610     0.000000 
   5.752000  63640.042610     0.000016  64181.749445     0.000000 
   5.756000  63994.824708     0.000016  64178.535159     0.000000 
   5.760000  63987.230660     0.000016  64175.307850     0.000000 
   5.764000  63943.599201     0.000016  64172.067613     0.000000 
   5.768000  63799.409318     0.000016  64168.814547     0.000000 
   5.772000  63613.906031     0.000016  64165.548749     0.000000 
   5.776000  64049.446072     0.000016  64162.270318     0.000000 
   5.780000  64181.033928     0.000016  64158.979352     0.000000 
   5.784000  64467.944874     0.000016  64155.675951     0.000000 
   5.788000  64125.314056     0.000016  64152.360213     0.000000 
   5.792000  63920.182917     0.000016  64149.032239     0.000000 
   5.796000  64638.293209     0.000015  64145.692129     0.000000 
   5.800000  63934.246180     0.000016  64142.339982     0.000000 
   5.804000  63678.497376     0.000016  64138.975900     0.000000 
   5.808000  63520.003995     0.000016  64135.599984     0.000000 
   5.812000  63777.079143     0.000016  64132.212335     0.000000 
   5.816000  64241.986408     0.000016  64128.813055     0.000000 
   5.820000  64338.836218     0.000016  64125.402247     0.000000 
   5.824000  64224.409082     0.000016  64121.980012     0.000000 
   5.828000  64745.981255     0.000015  64118.546454     0.000000 
   5.832000  64359.763451     0.000016  64115.101675     0.000000 
   5.836000  63760.565868     0.000016  64111.645779     0.000000 
   5.840000  63613.332349     0.000016  64108.178870     0.000000 
   5.844000  63874.412393     0.000016  64104.701051     0.000000 
   5.848000  64046.584482     0.000016  64101.212427     0.000000 
   5.852000  64065.217395     0.000016  64097.713102     0.000000 
   5.856000  64062.097085     0.000016  64094.203181     0.000000 
   5.860000  64366.198256     0.000016  64090.682769     0.000000 
   5.864000  64199.170948     0.000016  64087.151972     0.000000 
   5.868000  63726.458380     0.000016  64083.610895     0.000000 
   5.872000  64173.473093     0.000016  64080.059645     0.000000 
   5.876000  63444.496483     0.000016  64076.498327     0.000000 
   5.880000  64056.529359     0.000016  64072.927047     0.000000 
   5.884000  64077.625200     0.000016  64069.345913     0.000000 
   5.888000  64095.271210     0.000016  64065.755031     0.000000 
   5.892000  64181.784657     0.000016  64062.154508     0.000000 
   5.896000  63838.975980     0.000016  64058.544453     0.000000 
   5.900000  63978.462973     0.000016  64054.924972     0.000000 
   5.904000  64046.223666     0.000016  64051.296173     0.000000 
   5.908000  64442.558701     0.000016  64047.658164     0.000000 
   5.912000  63704.543953     0.000016  64044.011054     0.000000 
   5.916000  64084.670813     0.000016  64040.354951     0.000000 
   5.920000  64186.843758     0.000016  64036.689964     0.000000 
   5.924000  64079.830314     0.000016  64033.016201     0.000000 
   5.928000  64223.585334     0.000016  64029.333772     0.000000 
   5.932000  63935.097711     0.000016  64025.642786     0.000000 
   5.936000  63988.268514     0.000016  64021.943352     0.000000 
   5.940000  64166.153070     0.000016  64018.235581     0.000000 
   5.944000  64787.458249     0.000015  64014.519581     0.000000 
   5.948000  64158.403037     0.000016  64010.795463     0.000000 
   5.952000  63867.694742     0.000016  64007.063337     0.000000 
   5.956000  64114.856153     0.000016  64003.323314     0.000000 
   5.960000  64048.493369     0.000016  63999.575503     0.000000 
   5.964000  63836.715099     0.000016  63995.820016     0.000000 
   5.968000  64049.243740     0.000016  63992.056964     0.000000 
   5.972000  63750.306706     0.000016  63988.286456     0.000000 
   5.976000  64411.347140     0.000016  63984.508605     0.000000 
   5.980000  63902.227604     0.000016  63980.723521     0.000000 
   5.984000  63897.260727     0.000016  63976.931316     0.000000 
   5.988000  64070.371337     0.000016  63973.132101     0.000000 
   5.992000  63715.046689     0.000016  63969.325988     0.000000 
   5.996000  63629.805807     0.000016  63965.513089     0.000000 
   6.000000  63995.976317     0.000016  63961.693515     0.000000 
   6.004000  64312.681939     0.000016  63957.867379     0.000000 
   6.008000  63867.708404     0.000016  63954.034792     0.000000 
   6.012000  63547.013194     0.000016  63950.195867     0.000000 
   6.016000  63543.336175     0.000016  63946.350716     0.000000 
   6.020000  63908.768367     0.000016  63942.499451     0.000000 
   6.024000  63381.236637     0.000016  63938.642184     0.000000 
   6.028000  63731.708740     0.000016  63934.779029     0.000000 
   6.032000  64060.465368     0.000016  63930.910097     0.000000 
   6.036000  63715.956359     0.000016  63927.035502     0.000000 
   6.040000  63437.066119     0.000016  63923.155356     0.000000 
   6.044000  63911.280234     0.000016  63919.269772     0.000000 
   6.048000  63556.402894     0.000016  63915.378863     0.000000 
   6.052000  63143.618540     0.000016  63911.482742     0.000000 
   6.056000  63647.010660     0.000016  63907.581521     0.000000 
   6.060000  64016.249328     0.000016  63903.675315     0.000000 
   6.064000  64064.174747     0.000016  63899.764235     0.000000 
   6.068000  63204.538966     0.000016  63895.848396     0.000000 
   6.072000  63691.859883     0.000016  63891.927909     0.000000 
   6.076000  64069.662053     0.000016  63888.002889     0.000000 
   6.080000  64502.214752     0.000016  63884.073449     0.000000 
   6.084000  64219.061268     0.000016  63880.139702     0.000000 
   6.088000  64256.817864     0.000016  63876.201761     0.000000 
   6.092000  63900.441412     0.000016  63872.259740     0.000000 
   6.096000  63552.367342     0.000016  63868.313752     0.000000 
   6.100000  63560.686692     0.000016  63864.363909     0.000000 
   6.104000  63841.441449     0.000016  63860.410327     0.000000 
   6.108000  63458.498402     0.000016  63856.453117     0.000000 
   6.112000  63727.276001     0.000016  63852.492393     0.000000 
   6.116000  64060.724261     0.000016  63848.528269     0.000000 
   6.120000  64404.148819     0.000016  63844.560858     0.000000 
   6.124000  63630.832373     0.000016  63840.590274     0.000000 
   6.128000  63792.714188     0.000016  63836.616628     0.000000 
   6.132000  64109.364173     0.000016  63832.640036     0.000000 
   6.136000  63730.792003     0.000016  63828.660609     0.000000 
   6.140000  63950.418487     0.000016  63824.678462     0.000000 
   6.144000  63853.899336     0.000016  63820.693707     0.000000 
   6.148000  63873.289413     0.000016  63816.706458     0.000000 
   6.152000  63669.097877     0.000016  63812.716828     0.000000 
   6.156000  64021.246290     0.000016  63808.724929     0.000000 
   6.160000  63782.018104     0.000016  63804.730875     0.000000 
   6.164000  63751.161031     0.000016  63800.734779     0.000000 
   6.168000  63504.320820     0.000016  63796.736754     0.000000 
   6.172000  63416.770685     0.000016  63792.736912     0.000000 
   6.176000  63340.028777     0.000016  63788.735366     0.000000 
   6.180000  63754.491120     0.000016  63784.732230     0.000000 
   6.184000  63720.889334     0.000016  63780.727615     0.000000 
   6.188000  63935.399593     0.000016  63776.721635     0.000000 
   6.192000  64002.122989     0.000016  63772.714401     0.000000 
   6.196000  63894.590386     0.000016  63768.706027     0.000000 
   6.200000  63837.064813     0.000016  63764.696624     0.000000 
   6.204000  63784.601646     0.000016  63760.686305     0.000000 
   6.208000  64106.387157     0.000016  63756.675183     0.000000 
   6.212000  64165.087328     0.000016  63752.663368     0.000000 
   6.216000  63920.382850     0.000016  63748.650974     0.000000 
   6.220000  64150.374893     0.000016  63744.638111     0.000000 
   6.224000  63840.028317     0.000016  63740.624892     0.000000 
   6.228000  64600.320576     0.000015  63736.611429     0.000000 
   6.232000  63961.430921     0.000016  63732.597832     0.000000 
   6.236000  64160.434319     0.000016  63728.584214     0.000000 
   6.240000  63648.677366     0.000016  63724.570686     0.000000 
   6.244000  63531.899885     0.000016  63720.557358     0.000000 
   6.248000  63928.302114     0.000016  63716.544342     0.000000 
   6.252000  63435.611244     0.000016  63712.531750     0.000000 
   6.256000  63757.502064     0.000016  63708.519691     0.000000 
   6.260000  63724.567013     0.000016  63704.508276     0.000000 
   6.264000  63471.408767     0.000016  63700.497616     0.000000 
   6.268000  63863.604400     0.000016  63696.487822     0.000000 
   6.272000  63693.508660     0.000016  63692.479003     0.000000 
   6.276000  63963.667979     0.000016  63688.471269     0.000000 
   6.280000  63760.510429     0.000016  63684.464732     0.000000 
   6.284000  63612.695421     0.000016  63680.459499     0.000000 
   6.288000  62909.477751     0.000016  63676.455682     0.000000 
   6.292000  63226.169083     0.000016  63672.453389     0.000000 
   6.296000  63670.630651     0.000016  63668.452730     0.000000 
   6.300000  63472.084956     0.000016  63664.453814     0.000000 
   6.304000  63335.927829     0.000016  63660.456749     0.000000 
   6.308000  63640.895880     0.000016  63656.461645     0.000000 
   6.312000  64198.641354     0.000016  63652.468611     0.000000 
   6.316000  63916.791441     0.000016  63648.477754     0.000000 
   6.320000  63884.188281     0.000016  63644.489183     0.000000 
   6.324000  63735.891168     0.000016  63640.503007     0.000000 
   6.328000  64345.022963     0.000016  63636.519332     0.000000 
   6.332000  63392.906856     0.000016  63632.538267     0.000000 
   6.336000  63745.177149     0.000016  63628.559919     0.000000 
   6.340000  63765.164135     0.000016  63624.584395     0.000000 
   6.344000  63741.196655     0.000016  63620.611803     0.000000 
   6.348000  63426.926322     0.000016  63616.642249     0.000000 
   6.352000  63613.156408     0.000016  63612.675840     0.000000 
   6.356000  63756.904174     0.000016  63608.712682     0.000000 
   6.360000  63728.402232     0.000016  63604.752883     0.000000 
   6.364000  64185.379963     0.000016  63600.796547     0.000000 
   6.368000  64061.060923     0.000016  63596.843781     0.000000 
   6.372000  63944.726652     0.000016  63592.894690     0.000000 
   6.376000  64130.265121     0.000016  63588.949380     0.000000 
   6.380000  64088.830422     0.000016  63585.007955     0.000000 
   6.384000  63939.773198     0.000016  63581.070521     0.000000 
   6.388000  64196.258800     0.000016  63577.137183     0.000000 
   6.392000  63450.076140     0.000016  63573.208044     0.000000 
   6.396000  63844.709923     0.000016  63569.283210     0.000000 
   6.400000  63835.860916     0.000016  63565.362783     0.000000 
   6.404000  63459.682836     0.000016  63561.446869     0.000000 
   6.408000  63254.353051     0.000016  63557.535569     0.000000 
   6.412000  64052.927695     0.000016  63553.628988     0.000000 
   6.416000  63970.102131     0.000016  63549.727229     0.000000 
   6.420000  63705.344549     0.000016  63545.830393     0.000000 
   6.424000  63775.336005     0.000016  63541.938585     0.000000 
   6.428000  63841.110767     0.000016  63538.051905     0.000000 
   6.432000  64111.730629     0.000016  63534.170456     0.000000 
   6.436000  63741.314022     0.000016  63530.294340     0.000000 
   6.440000  63757.290021     0.000016  63526.423658     0.000000 
   6.444000  64012.635895     0.000016  63522.558511     0.000000 
   6.448000  64164.712450     0.000016  63518.699000     0.000000 
   6.452000  64078.031175     0.000016  63514.845226     0.000000 
   6.456000  64051.275899     0.000016  63510.997288     0.000000 
   6.460000  63775.354708     0.000016  63507.155288     0.000000 
   6.464000  63965.767442     0.000016  63503.319325     0.000000 
   6.468000  63588.195053     0.000016  63499.489497     0.000000 
   6.472000  63687.890080     0.000016  63495.665906     0.000000 
   6.476000  63423.110130     0.000016  63491.848649     0.000000 
   6.480000  63293.810314     0.000016  63488.037825     0.000000 
   6.484000  63814.756445     0.000016  63484.233532     0.000000 
   6.488000  63720.851335     0.000016  63480.435869     0.000000 
   6.492000  63906.344365     0.000016  63476.644933     0.000000 
   6.496000  63683.927397     0.000016  63472.860821     0.000000 
   6.500000  63084.081023     0.000016  63469.083632     0.000000 
   6.504000  63189.707428     0.000016  63465.313460     0.000000 
   6.508000  63663.152018     0.000016  63461.550405     0.000000 
   6.512000  63764.814802     0.000016  63457.794560     0.000000 
   6.516000  63530.448657     0.000016  63454.046023     0.000000 
   6.520000  63939.395070     0.000016  63450.304888     0.000000 
   6.524000  63269.869784     0.000016  63446.571252     0.000000 
   6.528000  63604.236437     0.000016  63442.845209     0.000000 
   6.532000  63506.186245     0.000016  63439.126853     0.000000 
   6.536000  63432.092225     0.000016  63435.416280     0.000000 
   6.540000  63313.311831     0.000016  63431.713582     0.000000 
   6.544000  63742.260128     0.000016  63428.018855     0.000000 
   6.548000  63415.344136     0.000016  63424.332190     0.000000 
   6.552000  63729.124469     0.000016  63420.653681     0.000000 
   6.556000  63389.436203     0.000016  63416.983422     0.000000 
   6.560000  63530.097814     0.000016  63413.321503     0.000000 
   6.564000  63282.057192     0.000016  63409.668017     0.000000 
   6.568000  63468.868119     0.000016  63406.023056     0.000000 
   6.572000  63747.466876     0.000016  63402.386711     0.000000 
   6.576000  64006.290295     0.000016  63398.759074     0.000000 
   6.580000  63348.010098     0.000016  63395.140234     0.000000 
   6.584000  63137.431237     0.000016  63391.530282     0.000000 
   6.588000  63704.837762     0.000016  63387.929308     0.000000 
   6.592000  63452.048437     0.000016  63384.337401     0.000000 
   6.596000  63401.718276     0.000016  63380.754651     0.000000 
   6.600000  63382.746316     0.000016  63377.181147     0.000000 
   6.604000  63608.347358     0.000016  63373.616978     0.000000 
   6.608000  63334.208649     0.000016  63370.062230     0.000000 
   6.612000  63192.796994     0.000016  63366.516993     0.000000 
   6.616000  63208.091347     0.000016  63362.981354     0.000000 
   6.620000  63336.029053     0.000016  63359.455400     0.000000 
   6.624000  63266.463643     0.000016  63355.939217     0.000000 
   6.628000  63491.125880     0.000016  63352.432892     0.000000 
   6.632000  63324.826532     0.000016  63348.936510     0.000000 
   6.636000  62975.114023     0.000016  63345.450159     0.000000 
   6.640000  63401.114854     0.000016  63341.973922     0.000000 
   6.644000  63637.189544     0.000016  63338.507885     0.000000 
   6.648000  63919.786602     0.000016  63335.052132     0.000000 
   6.652000  63362.251324     0.000016  63331.606748     0.000000 
   6.656000  63186.414145     0.000016  63328.171816     0.000000 
   6.660000  62942.877079     0.000016  63324.747913     0.000000 
   6.664000  64068.881084     0.000016  63321.336658     0.000000 
   6.668000  63377.945798     0.000016  63317.939435     0.000000 
   6.672000  63538.792789     0.000016  63314.557876     0.000000 
   6.676000  63682.527678     0.000016  63311.194525     0.000000 
   6.680000  63841.510936     0.000016  63307.853568     0.000000 
   6.684000  63638.705282     0.000016  63304.543118     0.000000 
   6.688000  63112.225288     0.000016  63301.285069     0.000000 
   6.692000  63353.080163     0.000016  63298.098453     0.000000 
   6.696000  63324.086829     0.000016  63294.905714     0.000000 
   6.700000  63406.749290     0.000016  63291.727085     0.000000 
   6.704000  63509.116356     0.000016  63288.605824     0.000000 
   6.708000  63891.749667     0.000016  63285.560578     0.000000 
   6.712000  63518.758829     0.000016  63282.618829     0.000000 
   6.716000  64120.599372     0.000016  63279.821779     0.000000 
   6.720000  63782.187097     0.000016  63277.232321     0.000000 
   6.724000  63595.501610     0.000016  63274.948300     0.000000 
   6.728000  63662.057267     0.000016  63273.124983     0.000000 
   6.732000  63732.132424     0.000016  63272.013777     0.000000 
   6.736000  63738.602053     0.000016  63272.029894     0.000000 
   6.740000  63270.064783     0.000016  63273.871436     0.000000 
   6.744000  63309.175633     0.000016  63278.728006     0.000000 
   6.748000  63281.694355     0.000016  63288.636485     0.000000 
   6.752000  63477.540950     0.000016  63307.048568     0.000000 
   6.756000  63734.491558     0.000016  63339.615808     0.000000 
   6.760000  63210.898293     0.000016  63394.982768     0.000000 
   6.764000  63913.228361     0.000016  63485.031487     0.000000 
   6.768000  63853.432685     0.000016  63623.993979     0.000000 
   6.772000  63880.172857     0.000016  63826.666429     0.000000 
   6.776000  64873.809435     0.000015  64106.597999     0.000000 
   6.780000  64978.518795     0.000015  64473.332596     0.000000 
   6.784000  66500.871405     0.000015  64924.092022     0.000000 
   6.788000  67923.485668     0.000015  65424.670981     0.000000 
   6.792000  69577.061226     0.000014  65884.469756     0.000000 
   6.796000  70365.944433     0.000014  66155.829121     0.000000 
   6.800000  71204.129215     0.000014  66100.521725     0.000000 
   6.804000  71584.106880     0.000014  65702.295683     0.000000 
   6.808000  70522.712590     0.000014  65103.490093     0.000000 
   6.812000  70284.598488     0.000014  64501.869091     0.000000 
   6.816000  70004.763944     0.000014  64024.351679     0.000000 
   6.820000  68682.070486     0.000015  63697.785149     0.000000 
   6.824000  68445.496923     0.000015  63493.059815     0.000000 
   6.828000  67144.763027     0.000015  63369.939660     0.000000 
   6.832000  66596.589617     0.000015  63296.593535     0.000000 
   6.836000  65809.983477     0.000015  63252.337962     0.000000 
   6.840000  65010.544675     0.000015  63224.861154     0.000000 
   6.844000  64601.025597     0.000015  63207.098385     0.000000 
   6.848000  64262.594377     0.000016  63195.034767     0.000000 
   6.852000  64829.267634     0.000015  63186.376924     0.000000 
   6.856000  64844.177430     0.000015  63179.797521     0.000000 
   6.860000  64096.548065     0.000016  63174.514953     0.000000 
   6.864000  63739.614615     0.000016  63170.060072     0.000000 
   6.868000  64430.144956     0.000016  63166.145668     0.000000 
   6.872000  64166.399166     0.000016  63162.592448     0.000000 
   6.876000  63533.976305     0.000016  63159.286368     0.000000 
   6.880000  63882.062707     0.000016  63156.153079     0.000000 
   6.884000  64391.400812     0.000016  63153.142902     0.000000 
   6.888000  63334.948014     0.000016  63150.222829     0.000000 
   6.892000  64398.307118     0.000016  63147.370466     0.000000 
   6.896000  64738.156225     0.000015  63144.569945     0.000000
[truncated: 1,906,744 more chars]
