# Supplementary material for: Cation Disorder and Large Tetragonal Supercell Ordering in the Li-Rich Argyrodite Li7Zn0.5SiS6
Source: Chem Mater. 2022 Apr 18;34(9):4073–87. doi: 10.1021/acs.chemmater.2c00320 (PMC9097155; doi:10.1021/acs.chemmater.2c00320)
Supplement: Supplementary file 3 — cm2c00320_si_003.cif [file cm2c00320_si_003.cif]

# start Validation Reply Form
_vrf_REFI015_Li7Zn0.5SiS6_1_1
;
PROBLEM: _refine_ls_shift/su_max is missing
RESPONSE: This is not required for powder cifs, and is not reported in the
 refinement software (Topas academic V5), although the threshold for convergance
 of the refinement is set to 0.001
;
_vrf_PLAT722_Li7Zn0.5SiS6_1_1
;
PROBLEM: Angle Calc 134.00, Rep 130(30) Dev... 4.00 Degree
RESPONSE: When reporting distances / angles, Topas rounds the values based on
 the errors, we note that the deviation is within the esds.
;
_vrf_PLAT041_Li7Zn0.5SiS6_1_1
;
PROBLEM: Calc. and Reported SumFormula Strings Differ Please Check
RESPONSE: This is from rounding when the formula is calculated, the difference
is within esd values.
;
_vrf_PLAT077_Li7Zn0.5SiS6_1_1
;
PROBLEM: Unitcell Contains Non-integer Number of Atoms .. Please Check
RESPONSE: This is a result of the material having a disordered structure and 
is normal.
;
_vrf_REFI015_Li7Zn0.5SiS6_1_2
;
PROBLEM: _refine_ls_shift/su_max is missing
RESPONSE: This is not required for powder cifs, and is not reported in the
 refinement software (Topas academic V5), although the threshold for convergance
 of the refinement is set to 0.001
;
_vrf_PLAT722_Li7Zn0.5SiS6_1_2
;
PROBLEM: Angle Calc 134.00, Rep 130(30) Dev... 4.00 Degree
RESPONSE: When reporting distances / angles, Topas rounds the values based on
 the errors, we note that the deviation is within the esds.
;
_vrf_PLAT041_Li7Zn0.5SiS6_1_2
;
PROBLEM: Calc. and Reported SumFormula Strings Differ Please Check
RESPONSE: This is from rounding when the formula is calculated, the difference
is within esd values.
;
_vrf_PLAT077_Li7Zn0.5SiS6_1_2
;
PROBLEM: Unitcell Contains Non-integer Number of Atoms .. Please Check
RESPONSE: This is a result of the material having a disordered structure and 
is normal.
;
_vrf_REFI015_Li7Zn0.5SiS6_1_3
;
PROBLEM: _refine_ls_shift/su_max is missing
RESPONSE: This is not required for powder cifs, and is not reported in the
 refinement software (Topas academic V5), although the threshold for convergance
 of the refinement is set to 0.001
;
_vrf_PLAT722_Li7Zn0.5SiS6_1_3
;
PROBLEM: Angle Calc 134.00, Rep 130(30) Dev... 4.00 Degree
RESPONSE: When reporting distances / angles, Topas rounds the values based on
 the errors, we note that the deviation is within the esds.
;
_vrf_PLAT041_Li7Zn0.5SiS6_1_3
;
PROBLEM: Calc. and Reported SumFormula Strings Differ Please Check
RESPONSE: This is from rounding when the formula is calculated, the difference
is within esd values.
;
_vrf_PLAT077_Li7Zn0.5SiS6_1_3
;
PROBLEM: Unitcell Contains Non-integer Number of Atoms .. Please Check
RESPONSE: This is a result of the material having a disordered structure and 
is normal.
;
_vrf_REFI015_Li7Zn0.5SiS6_1_4
;
PROBLEM: _refine_ls_shift/su_max is missing
RESPONSE: This is not required for powder cifs, and is not reported in the
 refinement software (Topas academic V5), although the threshold for convergance
 of the refinement is set to 0.001
;
_vrf_PLAT722_Li7Zn0.5SiS6_1_4
;
PROBLEM: Angle Calc 134.00, Rep 130(30) Dev... 4.00 Degree
RESPONSE: When reporting distances / angles, Topas rounds the values based on
 the errors, we note that the deviation is within the esds.
;
_vrf_PLAT041_Li7Zn0.5SiS6_1_4
;
PROBLEM: Calc. and Reported SumFormula Strings Differ Please Check
RESPONSE: This is from rounding when the formula is calculated, the difference
is within esd values.
;
_vrf_PLAT077_Li7Zn0.5SiS6_1_4
;
PROBLEM: Unitcell Contains Non-integer Number of Atoms .. Please Check
RESPONSE: This is a result of the material having a disordered structure and 
is normal.
;
_vrf_REFI015_V_2_4
;
PROBLEM: _refine_ls_shift/su_max is missing
RESPONSE: This is not required for powder cifs, and is not reported in the
 refinement software (Topas academic V5), although the threshold for convergance
 of the refinement is set to 0.001
;
_vrf_PLAT125_V_2_4
;
PROBLEM: No ?_symmetry_space_group_name_Hall? Given ..... Please Do !
RESPONSE: This has been amended.
;
_vrf_PLAT141_V_2_4
;
PROBLEM: s.u. on a - Axis Small or Missing .............. 0.00000 Ang.
RESPONSE: This is as no refinement was made on this phase, as the reflections
are from the sample holder rather than the sample itself.
;
_vrf_PLAT151_V_2_4
;
PROBLEM: No s.u. (esd) Given on Volume .................. Please Do !
RESPONSE: This is as no refinement was made on this phase, as the reflections
are from the sample holder rather than the sample itself.
;
_vrf_REFI015_Li7Zn0.5SiS6_1_5
;
PROBLEM: _refine_ls_shift/su_max is missing
RESPONSE: This is not required for powder cifs, and is not reported in the
 refinement software (Topas academic V5), although the threshold for convergance
 of the refinement is set to 0.001
;
_vrf_PLAT722_Li7Zn0.5SiS6_1_5
;
PROBLEM: Angle Calc 134.00, Rep 130(30) Dev... 4.00 Degree
RESPONSE: When reporting distances / angles, Topas rounds the values based on
 the errors, we note that the deviation is within the esds.
;
_vrf_PLAT041_Li7Zn0.5SiS6_1_5
;
PROBLEM: Calc. and Reported SumFormula Strings Differ Please Check
RESPONSE: This is from rounding when the formula is calculated, the difference
is within esd values.
;
_vrf_PLAT077_Li7Zn0.5SiS6_1_5
;
PROBLEM: Unitcell Contains Non-integer Number of Atoms .. Please Check
RESPONSE: This is a result of the material having a disordered structure and 
is normal.
;
_vrf_REFI015_V_2_5
;
PROBLEM: _refine_ls_shift/su_max is missing
RESPONSE: This is not required for powder cifs, and is not reported in the
 refinement software (Topas academic V5), although the threshold for convergance
 of the refinement is set to 0.001
;
_vrf_PLAT125_V_2_5
;
PROBLEM: No ?_symmetry_space_group_name_Hall? Given ..... Please Do !
RESPONSE: This has been amended.
;
_vrf_PLAT141_V_2_5
;
PROBLEM: s.u. on a - Axis Small or Missing .............. 0.00000 Ang.
RESPONSE: This is as no refinement was made on this phase, as the reflections
are from the sample holder rather than the sample itself.
;
_vrf_PLAT151_V_2_5
;
PROBLEM: No s.u. (esd) Given on Volume .................. Please Do !
RESPONSE: This is as no refinement was made on this phase, as the reflections
are from the sample holder rather than the sample itself.
;
_vrf_REFI015_Li7Zn0.5SiS6_1_6
;
PROBLEM: _refine_ls_shift/su_max is missing
RESPONSE: This is not required for powder cifs, and is not reported in the
 refinement software (Topas academic V5), although the threshold for convergance
 of the refinement is set to 0.001
;
_vrf_PLAT722_Li7Zn0.5SiS6_1_6
;
PROBLEM: Angle Calc 134.00, Rep 130(30) Dev... 4.00 Degree
RESPONSE: When reporting distances / angles, Topas rounds the values based on
 the errors, we note that the deviation is within the esds.
;
_vrf_PLAT041_Li7Zn0.5SiS6_1_6
;
PROBLEM: Calc. and Reported SumFormula Strings Differ Please Check
RESPONSE: This is from rounding when the formula is calculated, the difference
is within esd values.
;
_vrf_PLAT077_Li7Zn0.5SiS6_1_6
;
PROBLEM: Unitcell Contains Non-integer Number of Atoms .. Please Check
RESPONSE: This is a result of the material having a disordered structure and 
is normal.
;
_vrf_PLAT125_Li7Zn0.5SiS6_1_6
;
PROBLEM: No ?_symmetry_space_group_name_Hall? Given ..... Please Do !
RESPONSE: This has been amended.
;
_vrf_REFI015_V_2_6
;
PROBLEM: _refine_ls_shift/su_max is missing
RESPONSE: This is not required for powder cifs, and is not reported in the
 refinement software (Topas academic V5), although the threshold for convergance
 of the refinement is set to 0.001
;
_vrf_PLAT125_V_2_6
;
PROBLEM: No ?_symmetry_space_group_name_Hall? Given ..... Please Do !
RESPONSE: This has been amended.
;
_vrf_PLAT141_V_2_6
;
PROBLEM: s.u. on a - Axis Small or Missing .............. 0.00000 Ang.
RESPONSE: This is as no refinement was made on this phase, as the reflections
are from the sample holder rather than the sample itself.
;
_vrf_PLAT151_V_2_6
;
PROBLEM: No s.u. (esd) Given on Volume .................. Please Do !
RESPONSE: This is as no refinement was made on this phase, as the reflections
are from the sample holder rather than the sample itself.
;
# end Validation Reply Form


#######	Begin powder crystal structure	#######
data_Li7Zn0.5SiS6_1_1


_pd_proc_2theta_range_inc   0.004
#Added by publCIF


_pd_proc_2theta_range_max   85
#Added by publCIF


_pd_proc_2theta_range_min   2.5
#Added by publCIF


_chemical_formula_iupac   Li7Zn0.48SiS6
#Added by publCIF


_pd_spec_mount_mode   ?
#Added by publCIF


_refine_ls_number_parameters   242
#Added by publCIF


_audit_update_record
;
2022-01-18 # Formatted by publCIF

;
_publcif_datablock.id '{91ec294b-42fe-43b2-8375-4c2520a858a4}'

_publ_section_exptl_refinement
;
(type here to add)
;

_publ_section_exptl_prep
;
(type here to add)
;

_publ_manuscript_text
;
(type here to add)
;
_pd_block_id	Li7Zn0.5SiS6_1_1
_pd_block_diffractogram_id	815693-6_0p004_summed_summed_0004.xye_1
_diffrn_measurement_device_type	I11_X-ray_beamline_at_STFC_Diamond_UK
_pd_phase_name Li7Zn0.5SiS6
_chemical_formula_sum 'Li7 Zn0.48 Si S6'
_diffrn_radiation_type 'synchrotron'
_exptl_crystal_colour 'White' 
_cell_length_a  21.15065(2)
_cell_length_b  21.15065(2)
_cell_length_c  10.056401(15)
_cell_angle_alpha 90
_cell_angle_beta  90
_cell_angle_gamma 90
_cell_volume 4498.731(12)
_cell_formula_units_Z	 18
_chemical_formula_weight	300.5(7)
_cell_measurement_temperature	298
_diffrn_ambient_temperature	298
_exptl_crystal_density_diffrn	1.996(4)
_exptl_absorpt_coefficient_mu	3.850(19)
_diffrn_radiation_wavelength	0.824524000
_cell_measurement_theta_min	1.25
_cell_measurement_theta_max	42.5
_space_group_crystal_system	tetragonal
_space_group_name_H-M_alt I-4
_symmetry_space_group_name_Hall I-4
_refine_ls_number_reflns 5491
_cell_measurement_reflns_used 5491
_refine_ls_goodness_of_fit_all	4.38852
_pd_proc_ls_prof_R_factor	0.04166
_pd_proc_ls_prof_wR_factor	0.06764
_pd_proc_ls_prof_wR_expected	0.01541
_refine_ls_R_factor_all 4.16559516


loop_
	_space_group_symop_id
	_space_group_symop_operation_xyz
	  1 'x, y, z '
	  2 '-y, x, -z '
	  3 'y, -x, -z '
	  4 '-x, -y, z '
	  5 'x+1/2, y+1/2, z+1/2 '
	  6 '-y+1/2, x+1/2, -z+1/2 '
	  7 'y+1/2, -x+1/2, -z+1/2 '
	  8 '-x+1/2, -y+1/2, z+1/2 '
loop_
	_atom_site_label
	_atom_site_type_symbol
	_atom_site_site_symmetry_multiplicity
	_atom_site_fract_x
	_atom_site_fract_y
	_atom_site_fract_z
	_atom_site_occupancy
	_atom_site_B_iso_or_equiv
S01 S   8 0.3209(3) 0.6541(3) -0.0051(7) 1 1.275(11)
S02 S   2 0 0.5 0.75 1 1.275(11)
S03 S   8 0.2566(3) 0.6749(3) 0.6236(6) 1 1.275(11)
S04 S   8 -0.0755(3) 0.6648(3) 0.6209(6) 1 1.275(11)
S05 S   8 0.0056(3) 0.5853(3) 0.3752(5) 1 1.275(11)
S06 S   8 0.0884(3) 0.6657(3) 0.6147(6) 1 1.275(11)
S07 S   8 0.3395(3) 0.5911(3) 0.3754(6) 1 1.275(11)
S08 S   8 0.1663(3) 0.9994(3) 0.2376(5) 1 1.275(11)
S09 S   8 0.1675(3) 0.6578(2) 0.2414(6) 1 1.275(11)
S10 S   8 0.0063(3) 0.7494(3) 0.3769(7) 1 1.275(11)
S11 S   8 0.4204(3) 0.6700(3) 0.6212(7) 1 1.275(11)
S12 S   8 0.3372(3) 0.7521(3) 0.3777(6) 1 1.275(11)
S13 S   8 0.4163(3) 0.5042(3) 0.1190(6) 1 1.275(11)
S14 S   8 0.1677(3) 0.5092(2) 0.4963(7) 1 1.275(11)
S15 S   2 0 1 0 1 1.275(11)
Si1 Si   8 0.0058(3) 0.6661(3) 0.4981(7) 1 0.85(3)
Si2 Si   8 0.3399(3) 0.6721(3) 0.4943(7) 1 0.85(3)
Si3 Si   2 0.5 0.5 0 1 0.85(3)
Zn1 Zn   8 0.1156(3) 0.5609(3) 0.3044(6) 0.473(4) 1.89(5)
Li1 Li   8 0.1156(3) 0.5609(3) 0.3044(6) 0.51(5) 1.89(5)
Zn2 Zn   8 0.1004(6) 0.5533(6) 0.6886(13) 0.158(4) 1.89(5)
Li2 Li   8 0.1004(6) 0.5533(6) 0.6886(13) 0.83(4) 1.89(5)
Zn3 Zn   8 0.2646(6) 0.6013(6) 0.1956(13) 0.171(6) 1.89(5)
Li3 Li   8 0.2646(6) 0.6013(6) 0.1956(13) 0.82(7) 1.89(5)
Zn4 Zn   8 0.2041(6) 0.6609(6) 0.0148(15) 0.162(5) 1.89(5)
Li4 Li   8 0.2041(6) 0.6609(6) 0.0148(15) 0.59(6) 1.89(5)
Li5 Li   8 0.1683(16) 0.9648(14) 0.474(3) 1 1.89(5)
Li6 Li   8 0.0510(17) 0.7286(15) 0.818(4) 1 1.89(5)
Li7 Li   8 0.0654(18) 0.7150(17) 0.181(4) 1 1.89(5)
Li8 Li   8 0.2733(15) 0.5947(15) 0.796(4) 1 1.89(5)
Li9 Li   8 0.4044(14) 0.6187(16) 0.170(4) 1 1.89(5)
Li10 Li   8 0.161(3) 0.389(2) 0.482(5) 0.21(6) 1.89(5)
Zn5 Zn   8 0.161(3) 0.389(2) 0.482(5) 0.031(5) 1.89(5)
Li11 Li   8 0.0714(14) 0.4495(14) 0.557(3) 1 1.89(5)
Li12 Li   8 0.4525(15) 0.5998(15) 0.441(3) 1 1.89(5)
Li13 Li   8 0.0833(15) 0.8343(13) 0.367(3) 1.00(3) 1.89(5)
Li14 Li   8 0.0619(19) 0.9441(18) 0.187(4) 0.86(4) 1.89(5)
Li15 Li   4 0 1 0.23(2) 0.14(5) 1.89(5)
Li16 Li   8 0.2887(9) 0.5089(9) 0.510(2) 0.82(8) 1.89(5)
Zn6 Zn   8 0.2887(9) 0.5089(9) 0.510(2) 0.085(6) 1.89(5)
Li17 Li   8 0.27(2) 0.56(2) 0.57(4) 0.07(5) 1.89(5)
Li18 Li   8 0.1640(15) 0.7528(15) 0.631(3) 1 1.89(5)
Li19 Li   8 0.2812(18) 0.7378(19) 0.824(4) 0.88(4) 1.89(5)
Li20 Li   8 0.258(9) 0.671(13) 0.38(2) 0.12(3) 1.89(5)
Li21 Li   8 0.1771(16) 0.6249(16) 0.477(4) 0.88(4) 1.89(5)
Li22 Li   8 0.127(17) 0.739(18) 0.42(4) 0.08(4) 1.89(5)
loop_
	_geom_bond_atom_site_label_1
	_geom_bond_atom_site_label_2
	_geom_bond_distance
	_geom_bond_site_symmetry_1
	_geom_bond_site_symmetry_2
	S01       Li13      2.41(3) 1_555   8_564
	S01       Li18      2.42(3) 1_555   8_564
	S01       Zn4       2.481(14) 1_555   1_555
	S01       Li4       2.481(14) 1_555   1_555
	S01       Li5       2.53(3) 1_555   8_564
	S01       Li8       2.57(3) 1_555   1_554
	S01       Li3       2.596(14) 1_555   1_555
	S01       Zn3       2.596(14) 1_555   1_555
	S01       Li9       2.61(3) 1_555   1_555
	S01       Li19      2.61(4) 1_555   1_554
	S01       Li22      2.6(4) 1_555   8_564
	S02       Zn2       2.482(13) 1_555   6_556
	S02       Li2       2.482(13) 1_555   6_556
	S02       Li2       2.482(13) 1_555   7_456
	S02       Zn2       2.482(13) 1_555   7_456
	S02       Zn2       2.482(13) 1_555   4_565
	S02       Li2       2.482(13) 1_555   4_565
	S02       Zn2       2.482(13) 1_555   1_555
	S02       Li2       2.482(13) 1_555   1_555
	S02       Li11      2.68(3) 1_555   4_565
	S02       Li11      2.68(3) 1_555   7_456
	S02       Li11      2.68(3) 1_555   1_555
	S02       Li11      2.68(3) 1_555   6_556
	S03       Si2       2.191(9) 1_555   1_555
	S03       Li20      2.4(2) 1_555   1_555
	S03       Li8       2.45(3) 1_555   1_555
	S03       Li19      2.47(4) 1_555   1_555
	S03       Li21      2.47(4) 1_555   1_555
	S03       Li17      2.5(4) 1_555   1_555
	S03       Li18      2.56(3) 1_555   1_555
	S04       Si1       2.117(9) 1_555   1_555
	S04       Zn2       2.397(14) 1_555   6_556
	S04       Li2       2.397(14) 1_555   6_556
	S04       Li4       2.411(15) 1_555   6_555
	S04       Zn4       2.411(15) 1_555   6_555
	S04       Li8       2.47(3) 1_555   6_556
	S04       Li11      2.50(3) 1_555   4_565
	S04       Li10      2.55(5) 1_555   4_565
	S04       Zn5       2.55(5) 1_555   4_565
	S05       Si1       2.108(9) 1_555   1_555
	S05       Li1       2.378(8) 1_555   6_555
	S05       Zn1       2.378(8) 1_555   6_555
	S05       Li1       2.487(8) 1_555   1_555
	S05       Zn1       2.487(8) 1_555   1_555
	S05       Li11      2.55(3) 1_555   4_565
	S06       Si1       2.104(8) 1_555   1_555
	S06       Li18      2.45(3) 1_555   1_555
	S06       Li21      2.49(4) 1_555   1_555
	S06       Li2       2.505(15) 1_555   1_555
	S06       Zn2       2.505(15) 1_555   1_555
	S06       Li6       2.56(4) 1_555   1_555
	S06       Li22      2.6(4) 1_555   1_555
	S07       Si2       2.089(9) 1_555   1_555
	S07       Li20      2.4(2) 1_555   1_555
	S07       Zn3       2.414(14) 1_555   1_555
	S07       Li3       2.414(14) 1_555   1_555
	S07       Li16      2.45(2) 1_555   1_555
	S07       Zn6       2.45(2) 1_555   1_555
	S07       Li12      2.49(3) 1_555   1_555
	S07       Li17      2.5(4) 1_555   1_555
	S07       Li9       2.55(3) 1_555   1_555
	S08       Li8       2.44(3) 1_555   8_564
	S08       Li9       2.45(3) 1_555   7_465
	S08       Li5       2.49(3) 1_555   1_555
	S08       Li16      2.49(2) 1_555   8_564
	S08       Zn6       2.49(2) 1_555   8_564
	S08       Li12      2.49(3) 1_555   7_465
	S08       Li6       2.54(3) 1_555   2_666
	S08       Li17      2.5(4) 1_555   8_564
	S08       Li14      2.55(4) 1_555   1_555
	S09       Li20      2.4(2) 1_555   1_555
	S09       Li4       2.408(16) 1_555   1_555
	S09       Zn4       2.408(16) 1_555   1_555
	S09       Li1       2.409(7) 1_555   1_555
	S09       Zn1       2.409(7) 1_555   1_555
	S09       Li3       2.418(13) 1_555   1_555
	S09       Zn3       2.418(13) 1_555   1_555
	S09       Li21      2.48(4) 1_555   1_555
	S09       Li10      2.55(5) 1_555   6_555
	S09       Zn5       2.55(5) 1_555   6_555
	S09       Li7       2.55(4) 1_555   1_555
	S09       Li19      2.59(4) 1_555   8_564
	S09       Li22      2.6(4) 1_555   1_555
	S10       Si1       2.143(9) 1_555   1_555
	S10       Zn3       2.411(14) 1_555   6_555
	S10       Li3       2.411(14) 1_555   6_555
	S10       Li13      2.43(3) 1_555   1_555
	S10       Li7       2.44(4) 1_555   1_555
	S10       Li5       2.46(3) 1_555   3_466
	S10       Li22      2.6(4) 1_555   1_555
	S11       Si2       2.128(9) 1_555   1_555
	S11       Li12      2.44(3) 1_555   1_555
	S11       Zn6       2.45(2) 1_555   3_566
	S11       Li16      2.45(2) 1_555   3_566
	S11       Li13      2.47(3) 1_555   8_565
	S11       Li7       2.53(4) 1_555   8_565
	S11       Li14      2.53(4) 1_555   8_565
	S12       Si2       2.060(9) 1_555   1_555
	S12       Li20      2.4(2) 1_555   1_555
	S12       Zn4       2.461(15) 1_555   8_565
	S12       Li4       2.461(15) 1_555   8_565
	S12       Li6       2.47(4) 1_555   8_564
	S12       Li18      2.48(3) 1_555   8_564
	S12       Li19      2.57(4) 1_555   8_564
	S12       Zn5       2.58(5) 1_555   3_566
	S12       Li10      2.58(5) 1_555   3_566
	S13       Si3       2.138(6) 1_555   1_555
	S13       Li15      2.33(15) 1_555   6_655
	S13       Li5       2.40(3) 1_555   8_564
	S13       Li14      2.47(4) 1_555   7_455
	S13       Li9       2.49(3) 1_555   1_555
	S13       Li13      2.54(3) 1_555   7_455
	S14       Li21      2.46(3) 1_555   1_555
	S14       Li11      2.47(3) 1_555   1_555
	S14       Li1       2.477(8) 1_555   1_555
	S14       Zn1       2.477(8) 1_555   1_555
	S14       Li17      2.5(4) 1_555   1_555
	S14       Zn5       2.54(5) 1_555   1_555
	S14       Li10      2.54(5) 1_555   1_555
	S14       Zn6       2.562(19) 1_555   1_555
	S14       Li16      2.562(19) 1_555   1_555
	S14       Li2       2.576(14) 1_555   1_555
	S14       Zn2       2.576(14) 1_555   1_555
	S14       Li7       2.58(4) 1_555   7_455
	S14       Li6       2.60(4) 1_555   7_456
	S15       Li15      2.3(2) 1_555   1_555
	S15       Li15      2.3(2) 1_555   2_665
	S15       Li12      2.41(3) 1_555   6_555
	S15       Li12      2.41(3) 1_555   5_454
	S15       Li12      2.41(3) 1_555   8_564
	S15       Li12      2.41(3) 1_555   7_465
	S15       Li14      2.58(4) 1_555   4_575
	S15       Li14      2.58(4) 1_555   1_555
	S15       Li14      2.58(4) 1_555   2_665
	S15       Li14      2.58(4) 1_555   3_465
	Si1       S06       2.104(8) 1_555   1_555
	Si1       S05       2.108(9) 1_555   1_555
	Si1       S04       2.117(9) 1_555   1_555
	Si1       S10       2.143(9) 1_555   1_555
	Si1       Li11      3.00(3) 1_555   4_565
	Si1       Li22      3.1(4) 1_555   1_555
	Si2       S12       2.060(9) 1_555   1_555
	Si2       Li20      2.1(2) 1_555   1_555
	Si2       S07       2.089(9) 1_555   1_555
	Si2       S11       2.128(9) 1_555   1_555
	Si2       S03       2.191(9) 1_555   1_555
	Si2       Li12      2.88(3) 1_555   1_555
	Si2       Li17      2.9(4) 1_555   1_555
	Si3       S13       2.138(6) 1_555   3_565
	Si3       S13       2.138(6) 1_555   1_555
	Si3       S13       2.138(6) 1_555   2_655
	Si3       S13       2.138(6) 1_555   4_665
	Si3       Li15      2.7(2) 1_555   5_544
	Si3       Li15      2.7(2) 1_555   6_655
	Zn1       Li1       0.00000 1_555   1_555
	Zn1       S05       2.378(8) 1_555   7_455
	Zn1       S09       2.409(7) 1_555   1_555
	Zn1       S14       2.477(8) 1_555   1_555
	Zn1       S05       2.487(8) 1_555   1_555
	Zn1       Li21      2.55(4) 1_555   1_555
	Li1       Zn1       0.00000 1_555   1_555
	Li1       S05       2.378(8) 1_555   7_455
	Li1       S09       2.409(7) 1_555   1_555
	Li1       S14       2.477(8) 1_555   1_555
	Li1       S05       2.487(8) 1_555   1_555
	Li1       Li21      2.55(4) 1_555   1_555
	Zn2       Li2       0.00000 1_555   1_555
	Zn2       S04       2.397(14) 1_555   7_456
	Zn2       S02       2.482(13) 1_555   1_555
	Zn2       S06       2.505(15) 1_555   1_555
	Zn2       S14       2.576(14) 1_555   1_555
	Zn2       Li11      2.64(3) 1_555   1_555
	Zn2       Li11      2.80(3) 1_555   6_556
	Zn2       Li21      3.08(4) 1_555   1_555
	Li2       Zn2       0.00000 1_555   1_555
	Li2       S04       2.397(14) 1_555   7_456
	Li2       S02       2.482(13) 1_555   1_555
	Li2       S06       2.505(15) 1_555   1_555
	Li2       S14       2.576(14) 1_555   1_555
	Li2       Li11      2.64(3) 1_555   1_555
	Li2       Li11      2.80(3) 1_555   6_556
	Li2       Li21      3.08(4) 1_555   1_555
	Zn3       Li3       0.00000 1_555   1_555
	Zn3       Li20      2.4(3) 1_555   1_555
	Zn3       S10       2.411(14) 1_555   7_455
	Zn3       S07       2.414(14) 1_555   1_555
	Zn3       S09       2.418(13) 1_555   1_555
	Zn3       Li4       2.554(19) 1_555   1_555
	Zn3       Zn4       2.554(19) 1_555   1_555
	Zn3       S01       2.596(14) 1_555   1_555
	Zn3       Li9       2.99(3) 1_555   1_555
	Zn3       Li5       2.99(3) 1_555   8_564
	Li3       Zn3       0.00000 1_555   1_555
	Li3       Li20      2.4(3) 1_555   1_555
	Li3       S10       2.411(14) 1_555   7_455
	Li3       S07       2.414(14) 1_555   1_555
	Li3       S09       2.418(13) 1_555   1_555
	Li3       Li4       2.554(19) 1_555   1_555
	Li3       Zn4       2.554(19) 1_555   1_555
	Li3       S01       2.596(14) 1_555   1_555
	Li3       Li9       2.99(3) 1_555   1_555
	Li3       Li5       2.99(3) 1_555   8_564
	Zn4       Li4       0.00000 1_555   1_555
	Zn4       Zn5       1.98(5) 1_555   6_555
	Zn4       Li10      1.98(5) 1_555   6_555
	Zn4       S09       2.408(16) 1_555   1_555
	Zn4       S04       2.411(15) 1_555   7_455
	Zn4       S12       2.461(15) 1_555   8_564
	Zn4       S01       2.481(14) 1_555   1_555
	Zn4       Li3       2.554(19) 1_555   1_555
	Zn4       Zn3       2.554(19) 1_555   1_555
	Zn4       Li8       2.99(4) 1_555   1_554
	Zn4       Li19      3.00(4) 1_555   1_554
	Li4       Zn4       0.00000 1_555   1_555
	Li4       Zn5       1.98(5) 1_555   6_555
	Li4       Li10      1.98(5) 1_555   6_555
	Li4       S09       2.408(16) 1_555   1_555
	Li4       S04       2.411(15) 1_555   7_455
	Li4       S12       2.461(15) 1_555   8_564
	Li4       S01       2.481(14) 1_555   1_555
	Li4       Li3       2.554(19) 1_555   1_555
	Li4       Zn3       2.554(19) 1_555   1_555
	Li4       Li8       2.99(4) 1_555   1_554
	Li4       Li19      3.00(4) 1_555   1_554
	Li5       S13       2.40(3) 1_555   8_565
	Li5       S10       2.46(3) 1_555   2_666
	Li5       S08       2.49(3) 1_555   1_555
	Li5       Li8       2.51(5) 1_555   8_564
	Li5       S01       2.53(3) 1_555   8_565
	Li5       Li13      2.98(4) 1_555   2_666
	Li5       Li3       2.99(3) 1_555   8_565
	Li5       Zn3       2.99(3) 1_555   8_565
	Li5       Li9       3.06(5) 1_555   8_565
	Li6       S12       2.47(4) 1_555   8_565
	Li6       Li16      2.49(4) 1_555   6_556
	Li6       Zn6       2.49(4) 1_555   6_556
	Li6       S08       2.54(3) 1_555   3_466
	Li6       S06       2.56(4) 1_555   1_555
	Li6       S14       2.60(4) 1_555   6_556
	Li6       Li17      2.8(4) 1_555   6_556
	Li6       Li10      2.78(6) 1_555   6_556
	Li6       Zn5       2.78(6) 1_555   6_556
	Li6       Li18      3.08(5) 1_555   1_555
	Li7       Li10      2.22(7) 1_555   6_555
	Li7       Zn5       2.22(7) 1_555   6_555
	Li7       S10       2.44(4) 1_555   1_555
	Li7       S11       2.53(4) 1_555   8_564
	Li7       S09       2.55(4) 1_555   1_555
	Li7       S14       2.58(4) 1_555   6_555
	Li7       Li22      2.8(4) 1_555   1_555
	Li7       Zn6       2.93(5) 1_555   6_555
	Li7       Li16      2.93(5) 1_555   6_555
	Li7       Li13      3.16(5) 1_555   1_555
	Li8       Li17      2.4(4) 1_555   1_555
	Li8       S08       2.44(3) 1_555   8_565
	Li8       S03       2.45(3) 1_555   1_555
	Li8       S04       2.47(3) 1_555   7_456
	Li8       Li5       2.51(5) 1_555   8_565
	Li8       S01       2.57(3) 1_555   1_556
	Li8       Zn4       2.99(4) 1_555   1_556
	Li8       Li4       2.99(4) 1_555   1_556
	Li8       Li19      3.05(5) 1_555   1_555
	Li9       S08       2.45(3) 1_555   6_655
	Li9       S13       2.49(3) 1_555   1_555
	Li9       S07       2.55(3) 1_555   1_555
	Li9       S01       2.61(3) 1_555   1_555
	Li9       Li12      2.93(5) 1_555   1_555
	Li9       Li3       2.99(3) 1_555   1_555
	Li9       Zn3       2.99(3) 1_555   1_555
	Li9       Li5       3.06(5) 1_555   8_564
	Li9       Li18      3.10(5) 1_555   8_564
	Li10      Zn5       0.00000 1_555   1_555
	Li10      Li4       1.98(5) 1_555   7_455
	Li10      Zn4       1.98(5) 1_555   7_455
	Li10      Li7       2.22(7) 1_555   7_455
	Li10      Li11      2.39(6) 1_555   1_555
	Li10      S14       2.54(5) 1_555   1_555
	Li10      S09       2.55(5) 1_555   7_455
	Li10      S04       2.55(5) 1_555   4_565
	Li10      S12       2.58(5) 1_555   2_656
	Li10      Li6       2.78(6) 1_555   7_456
	Zn5       Li10      0.00000 1_555   1_555
	Zn5       Li4       1.98(5) 1_555   7_455
	Zn5       Zn4       1.98(5) 1_555   7_455
	Zn5       Li7       2.22(7) 1_555   7_455
	Zn5       Li11      2.39(6) 1_555   1_555
	Zn5       S14       2.54(5) 1_555   1_555
	Zn5       S09       2.55(5) 1_555   7_455
	Zn5       S04       2.55(5) 1_555   4_565
	Zn5       S12       2.58(5) 1_555   2_656
	Zn5       Li6       2.78(6) 1_555   7_456
	Li11      Li10      2.39(6) 1_555   1_555
	Li11      Zn5       2.39(6) 1_555   1_555
	Li11      S14       2.47(3) 1_555   1_555
	Li11      S04       2.50(3) 1_555   4_565
	Li11      S05       2.55(3) 1_555   4_565
	Li11      Li2       2.64(3) 1_555   1_555
	Li11      Zn2       2.64(3) 1_555   1_555
	Li11      S02       2.68(3) 1_555   1_555
	Li11      Li2       2.80(3) 1_555   7_456
	Li11      Zn2       2.80(3) 1_555   7_456
	Li11      Si1       3.00(3) 1_555   4_565
	Li12      S15       2.41(3) 1_555   5_545
	Li12      S11       2.44(3) 1_555   1_555
	Li12      S07       2.49(3) 1_555   1_555
	Li12      S08       2.49(3) 1_555   6_655
	Li12      Li14      2.66(5) 1_555   6_655
	Li12      Li14      2.67(5) 1_555   8_565
	Li12      Zn6       2.69(4) 1_555   3_566
	Li12      Li16      2.69(4) 1_555   3_566
	Li12      Si2       2.88(3) 1_555   1_555
	Li12      Li15      2.90(15) 1_555   6_655
	Li12      Li9       2.93(5) 1_555   1_555
	Li13      Li22      2.3(4) 1_555   1_555
	Li13      S01       2.41(3) 1_555   8_565
	Li13      S10       2.43(3) 1_555   1_555
	Li13      S11       2.47(3) 1_555   8_564
	Li13      S13       2.54(3) 1_555   6_555
	Li13      Li14      2.98(5) 1_555   1_555
	Li13      Li5       2.98(4) 1_555   3_466
	Li13      Li7       3.16(5) 1_555   1_555
	Li14      Li15      1.82(7) 1_555   1_555
	Li14      S13       2.47(4) 1_555   6_555
	Li14      S11       2.53(4) 1_555   8_564
	Li14      S08       2.55(4) 1_555   1_555
	Li14      S15       2.58(4) 1_555   1_555
	Li14      Li12      2.66(5) 1_555   7_465
	Li14      Li12      2.67(5) 1_555   8_564
	Li14      Li13      2.98(5) 1_555   1_555
	Li15      Li14      1.82(7) 1_555   4_575
	Li15      Li14      1.82(7) 1_555   1_555
	Li15      S15       2.3(2) 1_555   1_555
	Li15      S13       2.33(15) 1_555   6_555
	Li15      S13       2.33(15) 1_555   7_465
	Li15      Si3       2.7(2) 1_555   5_455
	Li15      Li12      2.90(15) 1_555   7_465
	Li15      Li12      2.90(15) 1_555   6_555
	Li16      Zn6       0.00000 1_555   1_555
	Li16      Li17      1.3(4) 1_555   1_555
	Li16      S11       2.45(2) 1_555   2_656
	Li16      S07       2.45(2) 1_555   1_555
	Li16      S08       2.49(2) 1_555   8_565
	Li16      Li6       2.49(4) 1_555   7_456
	Li16      S14       2.562(19) 1_555   1_555
	Li16      Li12      2.69(4) 1_555   2_656
	Li16      Li7       2.93(5) 1_555   7_455
	Zn6       Li16      0.00000 1_555   1_555
	Zn6       Li17      1.3(4) 1_555   1_555
	Zn6       S11       2.45(2) 1_555   2_656
	Zn6       S07       2.45(2) 1_555   1_555
	Zn6       S08       2.49(2) 1_555   8_565
	Zn6       Li6       2.49(4) 1_555   7_456
	Zn6       S14       2.562(19) 1_555   1_555
	Zn6       Li12      2.69(4) 1_555   2_656
	Zn6       Li7       2.93(5) 1_555   7_455
	Li17      Zn6       1.3(4) 1_555   1_555
	Li17      Li16      1.3(4) 1_555   1_555
	Li17      Li8       2.4(4) 1_555   1_555
	Li17      S14       2.5(4) 1_555   1_555
	Li17      S03       2.5(4) 1_555   1_555
	Li17      Li21      2.5(4) 1_555   1_555
	Li17      S07       2.5(4) 1_555   1_555
	Li17      S08       2.5(4) 1_555   8_565
	Li17      Li6       2.8(4) 1_555   7_456
	Li17      Si2       2.9(4) 1_555   1_555
	Li17      Li20      3.0(5) 1_555   1_555
	Li18      Li22      2.3(4) 1_555   1_555
	Li18      S01       2.42(3) 1_555   8_565
	Li18      S06       2.45(3) 1_555   1_555
	Li18      S12       2.48(3) 1_555   8_565
	Li18      S03       2.56(3) 1_555   1_555
	Li18      Li6       3.08(5) 1_555   1_555
	Li18      Li9       3.10(5) 1_555   8_565
	Li18      Li21      3.13(5) 1_555   1_555
	Li18      Li19      3.16(5) 1_555   1_555
	Li19      Li20      2.2(3) 1_555   8_565
	Li19      Li22      2.2(4) 1_555   8_565
	Li19      S03       2.47(4) 1_555   1_555
	Li19      S12       2.57(4) 1_555   8_565
	Li19      S09       2.59(4) 1_555   8_565
	Li19      S01       2.61(4) 1_555   1_556
	Li19      Li4       3.00(4) 1_555   1_556
	Li19      Zn4       3.00(4) 1_555   1_556
	Li19      Li8       3.05(5) 1_555   1_555
	Li19      Li18      3.16(5) 1_555   1_555
	Li20      Si2       2.1(2) 1_555   1_555
	Li20      Li21      2.2(2) 1_555   1_555
	Li20      Li19      2.2(3) 1_555   8_564
	Li20      Li3       2.4(3) 1_555   1_555
	Li20      Zn3       2.4(3) 1_555   1_555
	Li20      S09       2.4(2) 1_555   1_555
	Li20      S12       2.4(2) 1_555   1_555
	Li20      S07       2.4(2) 1_555   1_555
	Li20      S03       2.4(2) 1_555   1_555
	Li20      Li17      3.0(5) 1_555   1_555
	Li20      Li22      3.2(4) 1_555   1_555
	Li21      Li20      2.2(2) 1_555   1_555
	Li21      S14       2.46(3) 1_555   1_555
	Li21      S03       2.47(4) 1_555   1_555
	Li21      S09       2.48(4) 1_555   1_555
	Li21      S06       2.49(4) 1_555   1_555
	Li21      Li17      2.5(4) 1_555   1_555
	Li21      Zn1       2.55(4) 1_555   1_555
	Li21      Li1       2.55(4) 1_555   1_555
	Li21      Li22      2.7(4) 1_555   1_555
	Li21      Li2       3.08(4) 1_555   1_555
	Li21      Zn2       3.08(4) 1_555   1_555
	Li21      Li18      3.13(5) 1_555   1_555
	Li22      Li19      2.2(4) 1_555   8_564
	Li22      Li18      2.3(4) 1_555   1_555
	Li22      Li13      2.3(4) 1_555   1_555
	Li22      S10       2.6(4) 1_555   1_555
	Li22      S06       2.6(4) 1_555   1_555
	Li22      S01       2.6(4) 1_555   8_565
	Li22      S09       2.6(4) 1_555   1_555
	Li22      Li21      2.7(4) 1_555   1_555
	Li22      Li7       2.8(4) 1_555   1_555
	Li22      Si1       3.1(4) 1_555   1_555
	Li22      Li20      3.2(4) 1_555   1_555
	loop_
		_geom_angle_atom_site_label_1
		_geom_angle_atom_site_label_2
		_geom_angle_atom_site_label_3
		_geom_angle
		_geom_angle_site_symmetry_1
		_geom_angle_site_symmetry_2
		_geom_angle_site_symmetry_3
	Li18      S01       Li13       96.2(11)  8_564 1_555   8_564
	Zn4       S01       Li18       92.2(8)  1_555 1_555   8_564
	Zn4       S01       Li13       150.8(9)  1_555 1_555   8_564
	Li4       S01       Zn4        0.000     1_555 1_555   1_555
	Li4       S01       Li18       92.2(8)  1_555 1_555   8_564
	Li4       S01       Li13       150.8(9)  1_555 1_555   8_564
	Li5       S01       Li4        98.8(8)  8_564 1_555   1_555
	Li5       S01       Zn4        98.8(8)  8_564 1_555   1_555
	Li5       S01       Li18       147.4(11)  8_564 1_555   8_564
	Li5       S01       Li13       88.8(10)  8_564 1_555   8_564
	Li8       S01       Li5        58.9(11)  1_554 1_555   8_564
	Li8       S01       Li4        72.6(8)  1_554 1_555   1_555
	Li8       S01       Zn4        72.6(8)  1_554 1_555   1_555
	Li8       S01       Li18       153.0(11)  1_554 1_555   8_564
	Li8       S01       Li13       87.9(11)  1_554 1_555   8_564
	Li3       S01       Li8        102.4(8)  1_555 1_555   1_554
	Li3       S01       Li5        71.3(8)  1_555 1_555   8_564
	Li3       S01       Li4        60.4(5)  1_555 1_555   1_555
	Li3       S01       Zn4        60.4(5)  1_555 1_555   1_555
	Li3       S01       Li18       88.3(8)  1_555 1_555   8_564
	Li3       S01       Li13       147.5(9)  1_555 1_555   8_564
	Zn3       S01       Li3        0.000     1_555 1_555   1_555
	Zn3       S01       Li8        102.4(8)  1_555 1_555   1_554
	Zn3       S01       Li5        71.3(8)  1_555 1_555   8_564
	Zn3       S01       Li4        60.4(5)  1_555 1_555   1_555
	Zn3       S01       Zn4        60.4(5)  1_555 1_555   1_555
	Zn3       S01       Li18       88.3(8)  1_555 1_555   8_564
	Zn3       S01       Li13       147.5(9)  1_555 1_555   8_564
	Li9       S01       Zn3        70.2(8)  1_555 1_555   1_555
	Li9       S01       Li3        70.2(8)  1_555 1_555   1_555
	Li9       S01       Li8        130.7(11)  1_555 1_555   1_554
	Li9       S01       Li5        73.2(11)  1_555 1_555   8_564
	Li9       S01       Li4        129.5(8)  1_555 1_555   1_555
	Li9       S01       Zn4        129.5(8)  1_555 1_555   1_555
	Li9       S01       Li18       76.2(11)  1_555 1_555   8_564
	Li9       S01       Li13       79.7(11)  1_555 1_555   8_564
	Li19      S01       Li9        149.3(12)  1_554 1_555   1_555
	Li19      S01       Zn3        131.1(9)  1_554 1_555   1_555
	Li19      S01       Li3        131.1(9)  1_554 1_555   1_555
	Li19      S01       Li8        72.1(12)  1_554 1_555   1_554
	Li19      S01       Li5        130.4(12)  1_554 1_555   8_564
	Li19      S01       Li4        72.2(9)  1_554 1_555   1_555
	Li19      S01       Zn4        72.2(9)  1_554 1_555   1_555
	Li19      S01       Li18       82.2(12)  1_554 1_555   8_564
	Li19      S01       Li13       81.3(12)  1_554 1_555   8_564
	Li22      S01       Li19       51(8)  8_564 1_555   1_554
	Li22      S01       Li9        99(8)  8_564 1_555   1_555
	Li22      S01       Zn3        142(8)  8_564 1_555   1_555
	Li22      S01       Li3        142(8)  8_564 1_555   1_555
	Li22      S01       Li8        112(8)  8_564 1_555   1_554
	Li22      S01       Li5        142(8)  8_564 1_555   8_564
	Li22      S01       Li4        113(8)  8_564 1_555   1_555
	Li22      S01       Zn4        113(8)  8_564 1_555   1_555
	Li22      S01       Li18       53(8)  8_564 1_555   8_564
	Li22      S01       Li13       54(8)  8_564 1_555   8_564
	Li2       S02       Zn2        0.000     6_556 1_555   6_556
	Li2       S02       Li2        151.2(6)  7_456 1_555   6_556
	Li2       S02       Zn2        151.2(6)  7_456 1_555   6_556
	Zn2       S02       Li2        0.000     7_456 1_555   7_456
	Zn2       S02       Li2        151.2(6)  7_456 1_555   6_556
	Zn2       S02       Zn2        151.2(6)  7_456 1_555   6_556
	Zn2       S02       Zn2        93.54(13)  4_565 1_555   7_456
	Zn2       S02       Li2        93.54(13)  4_565 1_555   7_456
	Zn2       S02       Li2        93.54(13)  4_565 1_555   6_556
	Zn2       S02       Zn2        93.54(13)  4_565 1_555   6_556
	Li2       S02       Zn2        0.000     4_565 1_555   4_565
	Li2       S02       Zn2        93.54(13)  4_565 1_555   7_456
	Li2       S02       Li2        93.54(13)  4_565 1_555   7_456
	Li2       S02       Li2        93.54(13)  4_565 1_555   6_556
	Li2       S02       Zn2        93.54(13)  4_565 1_555   6_556
	Zn2       S02       Li2        151.2(6)  1_555 1_555   4_565
	Zn2       S02       Zn2        151.2(6)  1_555 1_555   4_565
	Zn2       S02       Zn2        93.54(13)  1_555 1_555   7_456
	Zn2       S02       Li2        93.54(13)  1_555 1_555   7_456
	Zn2       S02       Li2        93.54(13)  1_555 1_555   6_556
	Zn2       S02       Zn2        93.54(13)  1_555 1_555   6_556
	Li2       S02       Zn2        0.000     1_555 1_555   1_555
	Li2       S02       Li2        151.2(6)  1_555 1_555   4_565
	Li2       S02       Zn2        151.2(6)  1_555 1_555   4_565
	Li2       S02       Zn2        93.54(13)  1_555 1_555   7_456
	Li2       S02       Li2        93.54(13)  1_555 1_555   7_456
	Li2       S02       Li2        93.54(13)  1_555 1_555   6_556
	Li2       S02       Zn2        93.54(13)  1_555 1_555   6_556
	Li11      S02       Li2        96.9(7)  4_565 1_555   1_555
	Li11      S02       Zn2        96.9(7)  4_565 1_555   1_555
	Li11      S02       Li2        61.3(7)  4_565 1_555   4_565
	Li11      S02       Zn2        61.3(7)  4_565 1_555   4_565
	Li11      S02       Zn2        140.9(7)  4_565 1_555   7_456
	Li11      S02       Li2        140.9(7)  4_565 1_555   7_456
	Li11      S02       Li2        65.4(7)  4_565 1_555   6_556
	Li11      S02       Zn2        65.4(7)  4_565 1_555   6_556
	Li11      S02       Li11       121.7(7)  7_456 1_555   4_565
	Li11      S02       Li2        140.9(7)  7_456 1_555   1_555
	Li11      S02       Zn2        140.9(7)  7_456 1_555   1_555
	Li11      S02       Li2        65.4(7)  7_456 1_555   4_565
	Li11      S02       Zn2        65.4(7)  7_456 1_555   4_565
	Li11      S02       Zn2        61.3(7)  7_456 1_555   7_456
	Li11      S02       Li2        61.3(7)  7_456 1_555   7_456
	Li11      S02       Li2        96.9(7)  7_456 1_555   6_556
	Li11      S02       Zn2        96.9(7)  7_456 1_555   6_556
	Li11      S02       Li11       121.7(7)  1_555 1_555   7_456
	Li11      S02       Li11       87.1(13)  1_555 1_555   4_565
	Li11      S02       Li2        61.3(7)  1_555 1_555   1_555
	Li11      S02       Zn2        61.3(7)  1_555 1_555   1_555
	Li11      S02       Li2        96.9(7)  1_555 1_555   4_565
	Li11      S02       Zn2        96.9(7)  1_555 1_555   4_565
	Li11      S02       Zn2        65.4(7)  1_555 1_555   7_456
	Li11      S02       Li2        65.4(7)  1_555 1_555   7_456
	Li11      S02       Li2        140.9(7)  1_555 1_555   6_556
	Li11      S02       Zn2        140.9(7)  1_555 1_555   6_556
	Li11      S02       Li11       121.7(7)  6_556 1_555   1_555
	Li11      S02       Li11       87.1(13)  6_556 1_555   7_456
	Li11      S02       Li11       121.7(7)  6_556 1_555   4_565
	Li11      S02       Li2        65.4(7)  6_556 1_555   1_555
	Li11      S02       Zn2        65.4(7)  6_556 1_555   1_555
	Li11      S02       Li2        140.9(7)  6_556 1_555   4_565
	Li11      S02       Zn2        140.9(7)  6_556 1_555   4_565
	Li11      S02       Zn2        96.9(7)  6_556 1_555   7_456
	Li11      S02       Li2        96.9(7)  6_556 1_555   7_456
	Li11      S02       Li2        61.3(7)  6_556 1_555   6_556
	Li11      S02       Zn2        61.3(7)  6_556 1_555   6_556
	Li20      S03       Si2        53(4)  1_555 1_555   1_555
	Li8       S03       Li20       133(7)  1_555 1_555   1_555
	Li8       S03       Si2        106.6(8)  1_555 1_555   1_555
	Li19      S03       Li8        76.5(12)  1_555 1_555   1_555
	Li19      S03       Li20       146(6)  1_555 1_555   1_555
	Li19      S03       Si2        109.2(9)  1_555 1_555   1_555
	Li21      S03       Li19       149.4(13)  1_555 1_555   1_555
	Li21      S03       Li8        103.0(12)  1_555 1_555   1_555
	Li21      S03       Li20       53(5)  1_555 1_555   1_555
	Li21      S03       Si2        100.4(9)  1_555 1_555   1_555
	Li17      S03       Li21       61(10)  1_555 1_555   1_555
	Li17      S03       Li19       134(10)  1_555 1_555   1_555
	Li17      S03       Li8        59(10)  1_555 1_555   1_555
	Li17      S03       Li20       75(12)  1_555 1_555   1_555
	Li17      S03       Si2        76(10)  1_555 1_555   1_555
	Li18      S03       Li17       135(10)  1_555 1_555   1_555
	Li18      S03       Li21       76.9(11)  1_555 1_555   1_555
	Li18      S03       Li19       77.9(12)  1_555 1_555   1_555
	Li18      S03       Li8        122.3(11)  1_555 1_555   1_555
	Li18      S03       Li20       94(5)  1_555 1_555   1_555
	Li18      S03       Si2        130.5(8)  1_555 1_555   1_555
	Zn2       S04       Si1        108.3(5)  6_556 1_555   1_555
	Li2       S04       Zn2        0.000     6_556 1_555   6_556
	Li2       S04       Si1        108.3(5)  6_556 1_555   1_555
	Li4       S04       Li2        142.7(5)  6_555 1_555   6_556
	Li4       S04       Zn2        142.7(5)  6_555 1_555   6_556
	Li4       S04       Si1        105.9(4)  6_555 1_555   1_555
	Zn4       S04       Li4        0.000     6_555 1_555   6_555
	Zn4       S04       Li2        142.7(5)  6_555 1_555   6_556
	Zn4       S04       Zn2        142.7(5)  6_555 1_555   6_556
	Zn4       S04       Si1        105.9(4)  6_555 1_555   1_555
	Li8       S04       Zn4        75.4(9)  6_556 1_555   6_555
	Li8       S04       Li4        75.4(9)  6_556 1_555   6_555
	Li8       S04       Li2        106.8(9)  6_556 1_555   6_556
	Li8       S04       Zn2        106.8(9)  6_556 1_555   6_556
	Li8       S04       Si1        108.6(8)  6_556 1_555   1_555
	Li11      S04       Li8        171.0(11)  4_565 1_555   6_556
	Li11      S04       Zn4        102.3(8)  4_565 1_555   6_555
	Li11      S04       Li4        102.3(8)  4_565 1_555   6_555
	Li11      S04       Li2        69.6(8)  4_565 1_555   6_556
	Li11      S04       Zn2        69.6(8)  4_565 1_555   6_556
	Li11      S04       Si1        80.4(7)  4_565 1_555   1_555
	Li10      S04       Li11       56.6(13)  4_565 1_555   4_565
	Li10      S04       Li8        119.1(13)  4_565 1_555   6_556
	Li10      S04       Zn4        46.9(11)  4_565 1_555   6_555
	Li10      S04       Li4        46.9(11)  4_565 1_555   6_555
	Li10      S04       Li2        108.7(12)  4_565 1_555   6_556
	Li10      S04       Zn2        108.7(12)  4_565 1_555   6_556
	Li10      S04       Si1        105.0(12)  4_565 1_555   1_555
	Zn5       S04       Li10       0.000     4_565 1_555   4_565
	Zn5       S04       Li11       56.6(13)  4_565 1_555   4_565
	Zn5       S04       Li8        119.1(13)  4_565 1_555   6_556
	Zn5       S04       Zn4        46.9(11)  4_565 1_555   6_555
	Zn5       S04       Li4        46.9(11)  4_565 1_555   6_555
	Zn5       S04       Li2        108.7(12)  4_565 1_555   6_556
	Zn5       S04       Zn2        108.7(12)  4_565 1_555   6_556
	Zn5       S04       Si1        105.0(12)  4_565 1_555   1_555
	Li1       S05       Si1        103.2(3)  6_555 1_555   1_555
	Zn1       S05       Li1        0.000     6_555 1_555   6_555
	Zn1       S05       Si1        103.2(3)  6_555 1_555   1_555
	Li1       S05       Zn1        113.1(2)  1_555 1_555   6_555
	Li1       S05       Li1        113.1(2)  1_555 1_555   6_555
	Li1       S05       Si1        109.5(3)  1_555 1_555   1_555
	Zn1       S05       Li1        0.000     1_555 1_555   1_555
	Zn1       S05       Zn1        113.1(2)  1_555 1_555   6_555
	Zn1       S05       Li1        113.1(2)  1_555 1_555   6_555
	Zn1       S05       Si1        109.5(3)  1_555 1_555   1_555
	Li11      S05       Zn1        137.9(7)  4_565 1_555   1_555
	Li11      S05       Li1        137.9(7)  4_565 1_555   1_555
	Li11      S05       Zn1        104.0(7)  4_565 1_555   6_555
	Li11      S05       Li1        104.0(7)  4_565 1_555   6_555
	Li11      S05       Si1        79.4(7)  4_565 1_555   1_555
	Li18      S06       Si1        125.3(8)  1_555 1_555   1_555
	Li21      S06       Li18       78.8(11)  1_555 1_555   1_555
	Li21      S06       Si1        108.5(9)  1_555 1_555   1_555
	Li2       S06       Li21       76.1(9)  1_555 1_555   1_555
	Li2       S06       Li18       129.0(8)  1_555 1_555   1_555
	Li2       S06       Si1        104.6(4)  1_555 1_555   1_555
	Zn2       S06       Li2        0.000     1_555 1_555   1_555
	Zn2       S06       Li21       76.1(9)  1_555 1_555   1_555
	Zn2       S06       Li18       129.0(8)  1_555 1_555   1_555
	Zn2       S06       Si1        104.6(4)  1_555 1_555   1_555
	Li6       S06       Zn2        106.7(8)  1_555 1_555   1_555
	Li6       S06       Li2        106.7(8)  1_555 1_555   1_555
	Li6       S06       Li21       149.0(12)  1_555 1_555   1_555
	Li6       S06       Li18       75.9(11)  1_555 1_555   1_555
	Li6       S06       Si1        100.7(8)  1_555 1_555   1_555
	Li22      S06       Li6        112(8)  1_555 1_555   1_555
	Li22      S06       Zn2        139(8)  1_555 1_555   1_555
	Li22      S06       Li2        139(8)  1_555 1_555   1_555
	Li22      S06       Li21       64(8)  1_555 1_555   1_555
	Li22      S06       Li18       53(8)  1_555 1_555   1_555
	Li22      S06       Si1        81(8)  1_555 1_555   1_555
	Li20      S07       Si2        54(5)  1_555 1_555   1_555
	Zn3       S07       Li20       59(5)  1_555 1_555   1_555
	Zn3       S07       Si2        111.0(4)  1_555 1_555   1_555
	Li3       S07       Zn3        0.000     1_555 1_555   1_555
	Li3       S07       Li20       59(5)  1_555 1_555   1_555
	Li3       S07       Si2        111.0(4)  1_555 1_555   1_555
	Li16      S07       Li3        100.9(6)  1_555 1_555   1_555
	Li16      S07       Zn3        100.9(6)  1_555 1_555   1_555
	Li16      S07       Li20       100(6)  1_555 1_555   1_555
	Li16      S07       Si2        105.5(6)  1_555 1_555   1_555
	Zn6       S07       Li16       0.000     1_555 1_555   1_555
	Zn6       S07       Li3        100.9(6)  1_555 1_555   1_555
	Zn6       S07       Zn3        100.9(6)  1_555 1_555   1_555
	Zn6       S07       Li20       100(6)  1_555 1_555   1_555
	Zn6       S07       Si2        105.5(6)  1_555 1_555   1_555
	Li12      S07       Zn6        109.2(9)  1_555 1_555   1_555
	Li12      S07       Li16       109.2(9)  1_555 1_555   1_555
	Li12      S07       Li3        145.3(8)  1_555 1_555   1_555
	Li12      S07       Zn3        145.3(8)  1_555 1_555   1_555
	Li12      S07       Li20       129(6)  1_555 1_555   1_555
	Li12      S07       Si2        77.6(8)  1_555 1_555   1_555
	Li17      S07       Li12       113(10)  1_555 1_555   1_555
	Li17      S07       Zn6        30(10)  1_555 1_555   1_555
	Li17      S07       Li16       30(10)  1_555 1_555   1_555
	Li17      S07       Li3        101(10)  1_555 1_555   1_555
	Li17      S07       Zn3        101(10)  1_555 1_555   1_555
	Li17      S07       Li20       74(11)  1_555 1_555   1_555
	Li17      S07       Si2        77(10)  1_555 1_555   1_555
	Li9       S07       Li17       175(9)  1_555 1_555   1_555
	Li9       S07       Li12       71.2(10)  1_555 1_555   1_555
	Li9       S07       Zn6        147.8(10)  1_555 1_555   1_555
	Li9       S07       Li16       147.8(10)  1_555 1_555   1_555
	Li9       S07       Li3        74.1(8)  1_555 1_555   1_555
	Li9       S07       Zn3        74.1(8)  1_555 1_555   1_555
	Li9       S07       Li20       104(6)  1_555 1_555   1_555
	Li9       S07       Si2        105.9(8)  1_555 1_555   1_555
	Li9       S08       Li8        143.3(12)  7_465 1_555   8_564
	Li5       S08       Li9        83.7(11)  1_555 1_555   7_465
	Li5       S08       Li8        61.3(11)  1_555 1_555   8_564
	Li16      S08       Li5        148.5(9)  8_564 1_555   1_555
	Li16      S08       Li9        124.3(10)  8_564 1_555   7_465
	Li16      S08       Li8        87.9(10)  8_564 1_555   8_564
	Zn6       S08       Li16       0.000     8_564 1_555   8_564
	Zn6       S08       Li5        148.5(9)  8_564 1_555   1_555
	Zn6       S08       Li9        124.3(10)  8_564 1_555   7_465
	Zn6       S08       Li8        87.9(10)  8_564 1_555   8_564
	Li12      S08       Zn6        65.4(9)  7_465 1_555   8_564
	Li12      S08       Li16       65.4(9)  7_465 1_555   8_564
	Li12      S08       Li5        144.7(11)  7_465 1_555   1_555
	Li12      S08       Li9        72.6(11)  7_465 1_555   7_465
	Li12      S08       Li8        143.3(11)  7_465 1_555   8_564
	Li6       S08       Li12       99.3(11)  2_666 1_555   7_465
	Li6       S08       Zn6        59.5(10)  2_666 1_555   8_564
	Li6       S08       Li16       59.5(10)  2_666 1_555   8_564
	Li6       S08       Li5        108.7(12)  2_666 1_555   1_555
	Li6       S08       Li9        94.9(11)  2_666 1_555   7_465
	Li6       S08       Li8        86.8(11)  2_666 1_555   8_564
	Li17      S08       Li6        66(10)  8_564 1_555   2_666
	Li17      S08       Li12       91(10)  8_564 1_555   7_465
	Li17      S08       Zn6        30(10)  8_564 1_555   8_564
	Li17      S08       Li16       30(10)  8_564 1_555   8_564
	Li17      S08       Li5        119(10)  8_564 1_555   1_555
	Li17      S08       Li9        153(10)  8_564 1_555   7_465
	Li17      S08       Li8        58(10)  8_564 1_555   8_564
	Li14      S08       Li17       96(10)  1_555 1_555   8_564
	Li14      S08       Li6        155.9(13)  1_555 1_555   2_666
	Li14      S08       Li12       63.7(12)  1_555 1_555   7_465
	Li14      S08       Zn6        96.7(11)  1_555 1_555   8_564
	Li14      S08       Li16       96.7(11)  1_555 1_555   8_564
	Li14      S08       Li5        94.0(12)  1_555 1_555   1_555
	Li14      S08       Li9        95.8(12)  1_555 1_555   7_465
	Li14      S08       Li8        97.3(12)  1_555 1_555   8_564
	Li4       S09       Li20       107(5)  1_555 1_555   1_555
	Zn4       S09       Li4        0.000     1_555 1_555   1_555
	Zn4       S09       Li20       107(5)  1_555 1_555   1_555
	Li1       S09       Zn4        114.7(4)  1_555 1_555   1_555
	Li1       S09       Li4        114.7(4)  1_555 1_555   1_555
	Li1       S09       Li20       108(6)  1_555 1_555   1_555
	Zn1       S09       Li1        0.000     1_555 1_555   1_555
	Zn1       S09       Zn4        114.7(4)  1_555 1_555   1_555
	Zn1       S09       Li4        114.7(4)  1_555 1_555   1_555
	Zn1       S09       Li20       108(6)  1_555 1_555   1_555
	Li3       S09       Zn1        91.0(4)  1_555 1_555   1_555
	Li3       S09       Li1        91.0(4)  1_555 1_555   1_555
	Li3       S09       Zn4        63.9(5)  1_555 1_555   1_555
	Li3       S09       Li4        63.9(5)  1_555 1_555   1_555
	Li3       S09       Li20       59(6)  1_555 1_555   1_555
	Zn3       S09       Li3        0.000     1_555 1_555   1_555
	Zn3       S09       Zn1        91.0(4)  1_555 1_555   1_555
	Zn3       S09       Li1        91.0(4)  1_555 1_555   1_555
	Zn3       S09       Zn4        63.9(5)  1_555 1_555   1_555
	Zn3       S09       Li4        63.9(5)  1_555 1_555   1_555
	Zn3       S09       Li20       59(6)  1_555 1_555   1_555
	Li21      S09       Zn3        88.5(9)  1_555 1_555   1_555
	Li21      S09       Li3        88.5(9)  1_555 1_555   1_555
	Li21      S09       Zn1        63.0(8)  1_555 1_555   1_555
	Li21      S09       Li1        63.0(8)  1_555 1_555   1_555
	Li21      S09       Zn4        152.4(9)  1_555 1_555   1_555
	Li21      S09       Li4        152.4(9)  1_555 1_555   1_555
	Li21      S09       Li20       53(5)  1_555 1_555   1_555
	Li10      S09       Li21       152.5(14)  6_555 1_555   1_555
	Li10      S09       Zn3        104.2(11)  6_555 1_555   1_555
	Li10      S09       Li3        104.2(11)  6_555 1_555   1_555
	Li10      S09       Zn1        92.0(12)  6_555 1_555   1_555
	Li10      S09       Li1        92.0(12)  6_555 1_555   1_555
	Li10      S09       Zn4        47.0(11)  6_555 1_555   1_555
	Li10      S09       Li4        47.0(11)  6_555 1_555   1_555
	Li10      S09       Li20       154(5)  6_555 1_555   1_555
	Zn5       S09       Li10       0.000     6_555 1_555   6_555
	Zn5       S09       Li21       152.5(14)  6_555 1_555   1_555
	Zn5       S09       Zn3        104.2(11)  6_555 1_555   1_555
	Zn5       S09       Li3        104.2(11)  6_555 1_555   1_555
	Zn5       S09       Zn1        92.0(12)  6_555 1_555   1_555
	Zn5       S09       Li1        92.0(12)  6_555 1_555   1_555
	Zn5       S09       Zn4        47.0(11)  6_555 1_555   1_555
	Zn5       S09       Li4        47.0(11)  6_555 1_555   1_555
	Zn5       S09       Li20       154(5)  6_555 1_555   1_555
	Li7       S09       Zn5        51.6(15)  1_555 1_555   6_555
	Li7       S09       Li10       51.6(15)  1_555 1_555   6_555
	Li7       S09       Li21       115.4(13)  1_555 1_555   1_555
	Li7       S09       Zn3        155.3(10)  1_555 1_555   1_555
	Li7       S09       Li3        155.3(10)  1_555 1_555   1_555
	Li7       S09       Zn1        94.5(9)  1_555 1_555   1_555
	Li7       S09       Li1        94.5(9)  1_555 1_555   1_555
	Li7       S09       Zn4        92.0(10)  1_555 1_555   1_555
	Li7       S09       Li4        92.0(10)  1_555 1_555   1_555
	Li7       S09       Li20       140(6)  1_555 1_555   1_555
	Li19      S09       Li7        91.5(12)  8_564 1_555   1_555
	Li19      S09       Zn5        117.3(15)  8_564 1_555   6_555
	Li19      S09       Li10       117.3(15)  8_564 1_555   6_555
	Li19      S09       Li21       84.3(12)  8_564 1_555   1_555
	Li19      S09       Zn3        97.3(9)  8_564 1_555   1_555
	Li19      S09       Li3        97.3(9)  8_564 1_555   1_555
	Li19      S09       Zn1        146.1(10)  8_564 1_555   1_555
	Li19      S09       Li1        146.1(10)  8_564 1_555   1_555
	Li19      S09       Zn4        98.3(10)  8_564 1_555   1_555
	Li19      S09       Li4        98.3(10)  8_564 1_555   1_555
	Li19      S09       Li20       52(7)  8_564 1_555   1_555
	Li22      S09       Li19       51(8)  1_555 1_555   8_564
	Li22      S09       Li7        65(8)  1_555 1_555   1_555
	Li22      S09       Zn5        116(8)  1_555 1_555   6_555
	Li22      S09       Li10       116(8)  1_555 1_555   6_555
	Li22      S09       Li21       63(8)  1_555 1_555   1_555
	Li22      S09       Zn3        137(8)  1_555 1_555   1_555
	Li22      S09       Li3        137(8)  1_555 1_555   1_555
	Li22      S09       Zn1        103(8)  1_555 1_555   1_555
	Li22      S09       Li1        103(8)  1_555 1_555   1_555
	Li22      S09       Zn4        138(8)  1_555 1_555   1_555
	Li22      S09       Li4        138(8)  1_555 1_555   1_555
	Li22      S09       Li20       78(10)  1_555 1_555   1_555
	Zn3       S10       Si1        106.1(4)  6_555 1_555   1_555
	Li3       S10       Zn3        0.000     6_555 1_555   6_555
	Li3       S10       Si1        106.1(4)  6_555 1_555   1_555
	Li13      S10       Li3        121.5(8)  1_555 1_555   6_555
	Li13      S10       Zn3        121.5(8)  1_555 1_555   6_555
	Li13      S10       Si1        129.4(8)  1_555 1_555   1_555
	Li7       S10       Li13       81.0(12)  1_555 1_555   1_555
	Li7       S10       Li3        106.2(10)  1_555 1_555   6_555
	Li7       S10       Zn3        106.2(10)  1_555 1_555   6_555
	Li7       S10       Si1        102.4(10)  1_555 1_555   1_555
	Li5       S10       Li7        152.3(12)  3_466 1_555   1_555
	Li5       S10       Li13       75.0(11)  3_466 1_555   1_555
	Li5       S10       Li3        75.8(8)  3_466 1_555   6_555
	Li5       S10       Zn3        75.8(8)  3_466 1_555   6_555
	Li5       S10       Si1        103.4(8)  3_466 1_555   1_555
	Li22      S10       Li5        108(8)  1_555 1_555   3_466
	Li22      S10       Li7        67(8)  1_555 1_555   1_555
	Li22      S10       Li13       54(8)  1_555 1_555   1_555
	Li22      S10       Li3        172(8)  1_555 1_555   6_555
	Li22      S10       Zn3        172(8)  1_555 1_555   6_555
	Li22      S10       Si1        80(8)  1_555 1_555   1_555
	Li12      S11       Si2        77.8(8)  1_555 1_555   1_555
	Zn6       S11       Li12       66.7(9)  3_566 1_555   1_555
	Zn6       S11       Si2        106.3(6)  3_566 1_555   1_555
	Li16      S11       Zn6        0.000     3_566 1_555   3_566
	Li16      S11       Li12       66.7(9)  3_566 1_555   1_555
	Li16      S11       Si2        106.3(6)  3_566 1_555   1_555
	Li13      S11       Li16       125.1(9)  8_565 1_555   3_566
	Li13      S11       Zn6        125.1(9)  8_565 1_555   3_566
	Li13      S11       Li12       136.8(11)  8_565 1_555   1_555
	Li13      S11       Si2        125.1(8)  8_565 1_555   1_555
	Li7       S11       Li13       78.5(12)  8_565 1_555   8_565
	Li7       S11       Li16       72.1(10)  8_565 1_555   3_566
	Li7       S11       Zn6        72.1(10)  8_565 1_555   3_566
	Li7       S11       Li12       136.9(12)  8_565 1_555   1_555
	Li7       S11       Si2        102.7(9)  8_565 1_555   1_555
	Li14      S11       Li7        146.9(13)  8_565 1_555   8_565
	Li14      S11       Li13       73.0(12)  8_565 1_555   8_565
	Li14      S11       Li16       111.6(10)  8_565 1_555   3_566
	Li14      S11       Zn6        111.6(10)  8_565 1_555   3_566
	Li14      S11       Li12       64.8(12)  8_565 1_555   1_555
	Li14      S11       Si2        107.2(10)  8_565 1_555   1_555
	Li20      S12       Si2        55(6)  1_555 1_555   1_555
	Zn4       S12       Li20       106(6)  8_565 1_555   1_555
	Zn4       S12       Si2        107.8(5)  8_565 1_555   1_555
	Li4       S12       Zn4        0.000     8_565 1_555   8_565
	Li4       S12       Li20       106(6)  8_565 1_555   1_555
	Li4       S12       Si2        107.8(5)  8_565 1_555   1_555
	Li6       S12       Li4        110.7(9)  8_564 1_555   8_565
	Li6       S12       Zn4        110.7(9)  8_564 1_555   8_565
	Li6       S12       Li20       142(6)  8_564 1_555   1_555
	Li6       S12       Si2        104.4(9)  8_564 1_555   1_555
	Li18      S12       Li6        76.9(12)  8_564 1_555   8_564
	Li18      S12       Li4        126.0(9)  8_564 1_555   8_565
	Li18      S12       Zn4        126.0(9)  8_564 1_555   8_565
	Li18      S12       Li20       89(5)  8_564 1_555   1_555
	Li18      S12       Si2        122.3(8)  8_564 1_555   1_555
	Li19      S12       Li18       77.5(12)  8_564 1_555   8_564
	Li19      S12       Li6        150.0(13)  8_564 1_555   8_564
	Li19      S12       Li4        73.1(10)  8_564 1_555   8_565
	Li19      S12       Zn4        73.1(10)  8_564 1_555   8_565
	Li19      S12       Li20       52(6)  8_564 1_555   1_555
	Li19      S12       Si2        102.4(10)  8_564 1_555   1_555
	Zn5       S12       Li19       118.3(14)  3_566 1_555   8_564
	Zn5       S12       Li18       125.6(14)  3_566 1_555   8_564
	Zn5       S12       Li6        66.8(13)  3_566 1_555   8_564
	Zn5       S12       Li4        46.2(11)  3_566 1_555   8_565
	Zn5       S12       Zn4        46.2(11)  3_566 1_555   8_565
	Zn5       S12       Li20       144(6)  3_566 1_555   1_555
	Zn5       S12       Si2        105.4(13)  3_566 1_555   1_555
	Li10      S12       Zn5        0.000     3_566 1_555   3_566
	Li10      S12       Li19       118.3(14)  3_566 1_555   8_564
	Li10      S12       Li18       125.6(14)  3_566 1_555   8_564
	Li10      S12       Li6        66.8(13)  3_566 1_555   8_564
	Li10      S12       Li4        46.2(11)  3_566 1_555   8_565
	Li10      S12       Zn4        46.2(11)  3_566 1_555   8_565
	Li10      S12       Li20       144(6)  3_566 1_555   1_555
	Li10      S12       Si2        105.4(13)  3_566 1_555   1_555
	Li15      S13       Si3        75(5)  6_655 1_555   1_555
	Li5       S13       Li15       166.3(8)  8_564 1_555   6_655
	Li5       S13       Si3        106.7(8)  8_564 1_555   1_555
	Li14      S13       Li5        144.3(12)  7_455 1_555   8_564
	Li14      S13       Li15       44(3)  7_455 1_555   6_655
	Li14      S13       Si3        102.8(9)  7_455 1_555   1_555
	Li9       S13       Li14       114.3(13)  1_555 1_555   7_455
	Li9       S13       Li5        77.6(11)  1_555 1_555   8_564
	Li9       S13       Li15       88.8(14)  1_555 1_555   6_655
	Li9       S13       Si3        103.9(8)  1_555 1_555   1_555
	Li13      S13       Li9        128.9(10)  7_455 1_555   1_555
	Li13      S13       Li14       72.9(12)  7_455 1_555   7_455
	Li13      S13       Li5        74.0(10)  7_455 1_555   8_564
	Li13      S13       Li15       117(2)  7_455 1_555   6_655
	Li13      S13       Si3        124.5(8)  7_455 1_555   1_555
	Li11      S14       Li21       126.4(11)  1_555 1_555   1_555
	Li1       S14       Li11       92.9(7)  1_555 1_555   1_555
	Li1       S14       Li21       62.3(9)  1_555 1_555   1_555
	Zn1       S14       Li1        0.000     1_555 1_555   1_555
	Zn1       S14       Li11       92.9(7)  1_555 1_555   1_555
	Zn1       S14       Li21       62.3(9)  1_555 1_555   1_555
	Li17      S14       Zn1        114(10)  1_555 1_555   1_555
	Li17      S14       Li1        114(10)  1_555 1_555   1_555
	Li17      S14       Li11       149(10)  1_555 1_555   1_555
	Li17      S14       Li21       61(10)  1_555 1_555   1_555
	Zn5       S14       Li17       120(10)  1_555 1_555   1_555
	Zn5       S14       Zn1        111.7(12)  1_555 1_555   1_555
	Zn5       S14       Li1        111.7(12)  1_555 1_555   1_555
	Zn5       S14       Li11       57.1(14)  1_555 1_555   1_555
	Zn5       S14       Li21       172.0(15)  1_555 1_555   1_555
	Li10      S14       Zn5        0.000     1_555 1_555   1_555
	Li10      S14       Li17       120(10)  1_555 1_555   1_555
	Li10      S14       Zn1        111.7(12)  1_555 1_555   1_555
	Li10      S14       Li1        111.7(12)  1_555 1_555   1_555
	Li10      S14       Li11       57.1(14)  1_555 1_555   1_555
	Li10      S14       Li21       172.0(15)  1_555 1_555   1_555
	Zn6       S14       Li10       93.4(13)  1_555 1_555   1_555
	Zn6       S14       Zn5        93.4(13)  1_555 1_555   1_555
	Zn6       S14       Li17       30(10)  1_555 1_555   1_555
	Zn6       S14       Zn1        119.1(6)  1_555 1_555   1_555
	Zn6       S14       Li1        119.1(6)  1_555 1_555   1_555
	Zn6       S14       Li11       143.9(9)  1_555 1_555   1_555
	Zn6       S14       Li21       85.7(9)  1_555 1_555   1_555
	Li16      S14       Zn6        0.000     1_555 1_555   1_555
	Li16      S14       Li10       93.4(13)  1_555 1_555   1_555
	Li16      S14       Zn5        93.4(13)  1_555 1_555   1_555
	Li16      S14       Li17       30(10)  1_555 1_555   1_555
	Li16      S14       Zn1        119.1(6)  1_555 1_555   1_555
	Li16      S14       Li1        119.1(6)  1_555 1_555   1_555
	Li16      S14       Li11       143.9(9)  1_555 1_555   1_555
	Li16      S14       Li21       85.7(9)  1_555 1_555   1_555
	Li2       S14       Li16       120.8(6)  1_555 1_555   1_555
	Li2       S14       Zn6        120.8(6)  1_555 1_555   1_555
	Li2       S14       Li10       111.8(13)  1_555 1_555   1_555
	Li2       S14       Zn5        111.8(13)  1_555 1_555   1_555
	Li2       S14       Li17       96(10)  1_555 1_555   1_555
	Li2       S14       Zn1        100.3(4)  1_555 1_555   1_555
	Li2       S14       Li1        100.3(4)  1_555 1_555   1_555
	Li2       S14       Li11       63.0(7)  1_555 1_555   1_555
	Li2       S14       Li21       75.2(9)  1_555 1_555   1_555
	Zn2       S14       Li2        0.000     1_555 1_555   1_555
	Zn2       S14       Li16       120.8(6)  1_555 1_555   1_555
	Zn2       S14       Zn6        120.8(6)  1_555 1_555   1_555
	Zn2       S14       Li10       111.8(13)  1_555 1_555   1_555
	Zn2       S14       Zn5        111.8(13)  1_555 1_555   1_555
	Zn2       S14       Li17       96(10)  1_555 1_555   1_555
	Zn2       S14       Zn1        100.3(4)  1_555 1_555   1_555
	Zn2       S14       Li1        100.3(4)  1_555 1_555   1_555
	Zn2       S14       Li11       63.0(7)  1_555 1_555   1_555
	Zn2       S14       Li21       75.2(9)  1_555 1_555   1_555
	Li7       S14       Zn2        162.5(9)  7_455 1_555   1_555
	Li7       S14       Li2        162.5(9)  7_455 1_555   1_555
	Li7       S14       Li16       69.5(10)  7_455 1_555   1_555
	Li7       S14       Zn6        69.5(10)  7_455 1_555   1_555
	Li7       S14       Li10       51.3(15)  7_455 1_555   1_555
	Li7       S14       Zn5        51.3(15)  7_455 1_555   1_555
	Li7       S14       Li17       98(10)  7_455 1_555   1_555
	Li7       S14       Zn1        84.4(9)  7_455 1_555   1_555
	Li7       S14       Li1        84.4(9)  7_455 1_555   1_555
	Li7       S14       Li11       100.2(11)  7_455 1_555   1_555
	Li7       S14       Li21       121.3(12)  7_455 1_555   1_555
	Li6       S14       Li7        90.4(12)  7_456 1_555   7_455
	Li6       S14       Zn2        84.9(9)  7_456 1_555   1_555
	Li6       S14       Li2        84.9(9)  7_456 1_555   1_555
	Li6       S14       Li16       57.7(9)  7_456 1_555   1_555
	Li6       S14       Zn6        57.7(9)  7_456 1_555   1_555
	Li6       S14       Li10       65.4(14)  7_456 1_555   1_555
	Li6       S14       Zn5        65.4(14)  7_456 1_555   1_555
	Li6       S14       Li17       66(10)  7_456 1_555   1_555
	Li6       S14       Zn1        174.7(9)  7_456 1_555   1_555
	Li6       S14       Li1        174.7(9)  7_456 1_555   1_555
	Li6       S14       Li11       88.9(10)  7_456 1_555   1_555
	Li6       S14       Li21       120.2(12)  7_456 1_555   1_555
	Li15      S15       Li15       180.000   2_665 1_555   1_555
	Li12      S15       Li15       104.3(8)  6_555 1_555   2_665
	Li12      S15       Li15       75.7(8)  6_555 1_555   1_555
	Li12      S15       Li12       93.5(3)  5_454 1_555   6_555
	Li12      S15       Li15       75.7(8)  5_454 1_555   2_665
	Li12      S15       Li15       104.3(8)  5_454 1_555   1_555
	Li12      S15       Li12       151.3(15)  8_564 1_555   5_454
	Li12      S15       Li12       93.5(3)  8_564 1_555   6_555
	Li12      S15       Li15       75.7(8)  8_564 1_555   2_665
	Li12      S15       Li15       104.3(8)  8_564 1_555   1_555
	Li12      S15       Li12       93.5(3)  7_465 1_555   8_564
	Li12      S15       Li12       93.5(3)  7_465 1_555   5_454
	Li12      S15       Li12       151.3(15)  7_465 1_555   6_555
	Li12      S15       Li15       104.3(8)  7_465 1_555   2_665
	Li12      S15       Li15       75.7(8)  7_465 1_555   1_555
	Li14      S15       Li12       94.1(11)  4_575 1_555   7_465
	Li14      S15       Li12       142.5(12)  4_575 1_555   8_564
	Li14      S15       Li12       64.5(12)  4_575 1_555   5_454
	Li14      S15       Li12       64.3(11)  4_575 1_555   6_555
	Li14      S15       Li15       136.9(9)  4_575 1_555   2_665
	Li14      S15       Li15       43.1(9)  4_575 1_555   1_555
	Li14      S15       Li14       86.2(18)  1_555 1_555   4_575
	Li14      S15       Li12       64.3(11)  1_555 1_555   7_465
	Li14      S15       Li12       64.5(12)  1_555 1_555   8_564
	Li14      S15       Li12       142.5(12)  1_555 1_555   5_454
	Li14      S15       Li12       94.1(11)  1_555 1_555   6_555
	Li14      S15       Li15       136.9(9)  1_555 1_555   2_665
	Li14      S15       Li15       43.1(9)  1_555 1_555   1_555
	Li14      S15       Li14       122.2(10)  2_665 1_555   1_555
	Li14      S15       Li14       122.2(10)  2_665 1_555   4_575
	Li14      S15       Li12       64.5(12)  2_665 1_555   7_465
	Li14      S15       Li12       94.1(11)  2_665 1_555   8_564
	Li14      S15       Li12       64.3(11)  2_665 1_555   5_454
	Li14      S15       Li12       142.5(12)  2_665 1_555   6_555
	Li14      S15       Li15       43.1(9)  2_665 1_555   2_665
	Li14      S15       Li15       136.9(9)  2_665 1_555   1_555
	Li14      S15       Li14       86.2(18)  3_465 1_555   2_665
	Li14      S15       Li14       122.2(10)  3_465 1_555   1_555
	Li14      S15       Li14       122.2(10)  3_465 1_555   4_575
	Li14      S15       Li12       142.5(12)  3_465 1_555   7_465
	Li14      S15       Li12       64.3(11)  3_465 1_555   8_564
	Li14      S15       Li12       94.1(11)  3_465 1_555   5_454
	Li14      S15       Li12       64.5(12)  3_465 1_555   6_555
	Li14      S15       Li15       43.1(9)  3_465 1_555   2_665
	Li14      S15       Li15       136.9(9)  3_465 1_555   1_555
	S05       Si1       S06        109.0(4)  1_555 1_555   1_555
	S04       Si1       S05        109.3(4)  1_555 1_555   1_555
	S04       Si1       S06        110.5(4)  1_555 1_555   1_555
	S10       Si1       S04        110.2(4)  1_555 1_555   1_555
	S10       Si1       S05        109.4(4)  1_555 1_555   1_555
	S10       Si1       S06        108.4(4)  1_555 1_555   1_555
	Li11      Si1       S10        141.7(6)  4_565 1_555   1_555
	Li11      Si1       S04        55.4(6)  4_565 1_555   1_555
	Li11      Si1       S05        56.9(6)  4_565 1_555   1_555
	Li11      Si1       S06        109.9(6)  4_565 1_555   1_555
	Li22      Si1       Li11       155(7)  1_555 1_555   4_565
	Li22      Si1       S10        56(7)  1_555 1_555   1_555
	Li22      Si1       S04        146(7)  1_555 1_555   1_555
	Li22      Si1       S05        105(7)  1_555 1_555   1_555
	Li22      Si1       S06        57(7)  1_555 1_555   1_555
	Li20      Si2       S12        71(7)  1_555 1_555   1_555
	S07       Si2       Li20       71(7)  1_555 1_555   1_555
	S07       Si2       S12        110.3(4)  1_555 1_555   1_555
	S11       Si2       S07        109.2(4)  1_555 1_555   1_555
	S11       Si2       Li20       176(6)  1_555 1_555   1_555
	S11       Si2       S12        112.4(4)  1_555 1_555   1_555
	S03       Si2       S11        106.7(4)  1_555 1_555   1_555
	S03       Si2       S07        111.0(4)  1_555 1_555   1_555
	S03       Si2       Li20       70(6)  1_555 1_555   1_555
	S03       Si2       S12        107.1(4)  1_555 1_555   1_555
	Li12      Si2       S03        142.3(7)  1_555 1_555   1_555
	Li12      Si2       S11        56.0(7)  1_555 1_555   1_555
	Li12      Si2       S07        57.4(7)  1_555 1_555   1_555
	Li12      Si2       Li20       126(7)  1_555 1_555   1_555
	Li12      Si2       S12        110.6(7)  1_555 1_555   1_555
	Li17      Si2       Li12       93(9)  1_555 1_555   1_555
	Li17      Si2       S03        57(9)  1_555 1_555   1_555
	Li17      Si2       S11        105(9)  1_555 1_555   1_555
	Li17      Si2       S07        58(9)  1_555 1_555   1_555
	Li17      Si2       Li20       72(11)  1_555 1_555   1_555
	Li17      Si2       S12        143(9)  1_555 1_555   1_555
	S13       Si3       S13        108.25(17)  1_555 1_555   3_565
	S13       Si3       S13        108.25(17)  2_655 1_555   1_555
	S13       Si3       S13        111.9(3)  2_655 1_555   3_565
	S13       Si3       S13        108.25(17)  4_665 1_555   2_655
	S13       Si3       S13        111.9(3)  4_665 1_555   1_555
	S13       Si3       S13        108.25(17)  4_665 1_555   3_565
	Li15      Si3       S13        124.03(17)  5_544 1_555   4_665
	Li15      Si3       S13        55.97(17)  5_544 1_555   2_655
	Li15      Si3       S13        124.03(17)  5_544 1_555   1_555
	Li15      Si3       S13        55.97(17)  5_544 1_555   3_565
	Li15      Si3       Li15       180.0000(10)  6_655 1_555   5_544
	Li15      Si3       S13        55.97(17)  6_655 1_555   4_665
	Li15      Si3       S13        124.03(17)  6_655 1_555   2_655
	Li15      Si3       S13        55.97(17)  6_655 1_555   1_555
	Li15      Si3       S13        124.03(17)  6_655 1_555   3_565
	S05       Zn1       Li1        0.000   7_455 1_555   1_555
	S09       Zn1       S05        115.2(3)  1_555 1_555   7_455
	S09       Zn1       Li1        0.000   1_555 1_555   1_555
	S14       Zn1       S09        112.2(3)  1_555 1_555   1_555
	S14       Zn1       S05        116.7(3)  1_555 1_555   7_455
	S14       Zn1       Li1        0.000   1_555 1_555   1_555
	S05       Zn1       S14        106.5(3)  1_555 1_555   1_555
	S05       Zn1       S09        109.0(3)  1_555 1_555   1_555
	S05       Zn1       S05        95.1(3)  1_555 1_555   7_455
	S05       Zn1       Li1        0.000   1_555 1_555   1_555
	Li21      Zn1       S05        99.9(8)  1_555 1_555   1_555
	Li21      Zn1       S14        58.6(8)  1_555 1_555   1_555
	Li21      Zn1       S09        59.7(8)  1_555 1_555   1_555
	Li21      Zn1       S05        165.0(8)  1_555 1_555   7_455
	Li21      Zn1       Li1        0.000   1_555 1_555   1_555
	S05       Li1       Zn1        0.000   7_455 1_555   1_555
	S09       Li1       S05        115.2(3)  1_555 1_555   7_455
	S09       Li1       Zn1        0.000   1_555 1_555   1_555
	S14       Li1       S09        112.2(3)  1_555 1_555   1_555
	S14       Li1       S05        116.7(3)  1_555 1_555   7_455
	S14       Li1       Zn1        0.000   1_555 1_555   1_555
	S05       Li1       S14        106.5(3)  1_555 1_555   1_555
	S05       Li1       S09        109.0(3)  1_555 1_555   1_555
	S05       Li1       S05        95.1(3)  1_555 1_555   7_455
	S05       Li1       Zn1        0.000   1_555 1_555   1_555
	Li21      Li1       S05        99.9(8)  1_555 1_555   1_555
	Li21      Li1       S14        58.6(8)  1_555 1_555   1_555
	Li21      Li1       S09        59.7(8)  1_555 1_555   1_555
	Li21      Li1       S05        165.0(8)  1_555 1_555   7_455
	Li21      Li1       Zn1        0.000   1_555 1_555   1_555
	S04       Zn2       Li2        0.000   7_456 1_555   1_555
	S02       Zn2       S04        112.1(5)  1_555 1_555   7_456
	S02       Zn2       Li2        0.000   1_555 1_555   1_555
	S06       Zn2       S02        114.7(5)  1_555 1_555   1_555
	S06       Zn2       S04        96.2(5)  1_555 1_555   7_456
	S06       Zn2       Li2        0.000   1_555 1_555   1_555
	S14       Zn2       S06        100.2(5)  1_555 1_555   1_555
	S14       Zn2       S02        119.7(5)  1_555 1_555   1_555
	S14       Zn2       S04        110.9(5)  1_555 1_555   7_456
	S14       Zn2       Li2        0.000   1_555 1_555   1_555
	Li11      Zn2       S14        56.6(7)  1_555 1_555   1_555
	Li11      Zn2       S06        128.1(8)  1_555 1_555   1_555
	Li11      Zn2       S02        63.1(7)  1_555 1_555   1_555
	Li11      Zn2       S04        134.2(9)  1_555 1_555   7_456
	Li11      Zn2       Li2        0.000   1_555 1_555   1_555
	Li11      Zn2       Li11       119.2(12)  6_556 1_555   1_555
	Li11      Zn2       S14        161.0(8)  6_556 1_555   1_555
	Li11      Zn2       S06        96.0(8)  6_556 1_555   1_555
	Li11      Zn2       S02        60.8(7)  6_556 1_555   1_555
	Li11      Zn2       S04        57.0(7)  6_556 1_555   7_456
	Li11      Zn2       Li2        0.000   6_556 1_555   1_555
	Li21      Zn2       Li11       140.0(10)  1_555 1_555   6_556
	Li21      Zn2       Li11       100.6(10)  1_555 1_555   1_555
	Li21      Zn2       S14        50.7(7)  1_555 1_555   1_555
	Li21      Zn2       S06        51.7(7)  1_555 1_555   1_555
	Li21      Zn2       S02        147.9(8)  1_555 1_555   1_555
	Li21      Zn2       S04        99.0(8)  1_555 1_555   7_456
	Li21      Zn2       Li2        0.000   1_555 1_555   1_555
	S04       Li2       Zn2        0.000   7_456 1_555   1_555
	S02       Li2       S04        112.1(5)  1_555 1_555   7_456
	S02       Li2       Zn2        0.000   1_555 1_555   1_555
	S06       Li2       S02        114.7(5)  1_555 1_555   1_555
	S06       Li2       S04        96.2(5)  1_555 1_555   7_456
	S06       Li2       Zn2        0.000   1_555 1_555   1_555
	S14       Li2       S06        100.2(5)  1_555 1_555   1_555
	S14       Li2       S02        119.7(5)  1_555 1_555   1_555
	S14       Li2       S04        110.9(5)  1_555 1_555   7_456
	S14       Li2       Zn2        0.000   1_555 1_555   1_555
	Li11      Li2       S14        56.6(7)  1_555 1_555   1_555
	Li11      Li2       S06        128.1(8)  1_555 1_555   1_555
	Li11      Li2       S02        63.1(7)  1_555 1_555   1_555
	Li11      Li2       S04        134.2(9)  1_555 1_555   7_456
	Li11      Li2       Zn2        0.000   1_555 1_555   1_555
	Li11      Li2       Li11       119.2(12)  6_556 1_555   1_555
	Li11      Li2       S14        161.0(8)  6_556 1_555   1_555
	Li11      Li2       S06        96.0(8)  6_556 1_555   1_555
	Li11      Li2       S02        60.8(7)  6_556 1_555   1_555
	Li11      Li2       S04        57.0(7)  6_556 1_555   7_456
	Li11      Li2       Zn2        0.000   6_556 1_555   1_555
	Li21      Li2       Li11       140.0(10)  1_555 1_555   6_556
	Li21      Li2       Li11       100.6(10)  1_555 1_555   1_555
	Li21      Li2       S14        50.7(7)  1_555 1_555   1_555
	Li21      Li2       S06        51.7(7)  1_555 1_555   1_555
	Li21      Li2       S02        147.9(8)  1_555 1_555   1_555
	Li21      Li2       S04        99.0(8)  1_555 1_555   7_456
	Li21      Li2       Zn2        0.000   1_555 1_555   1_555
	Li20      Zn3       Li3        0.000   1_555 1_555   1_555
	S10       Zn3       Li20       144(6)  7_455 1_555   1_555
	S10       Zn3       Li3        0.000   7_455 1_555   1_555
	S07       Zn3       S10        103.2(5)  1_555 1_555   7_455
	S07       Zn3       Li20       60(5)  1_555 1_555   1_555
	S07       Zn3       Li3        0.000   1_555 1_555   1_555
	S09       Zn3       S07        117.3(6)  1_555 1_555   1_555
	S09       Zn3       S10        114.3(5)  1_555 1_555   7_455
	S09       Zn3       Li20       60(5)  1_555 1_555   1_555
	S09       Zn3       Li3        0.000   1_555 1_555   1_555
	Li4       Zn3       S09        57.8(4)  1_555 1_555   1_555
	Li4       Zn3       S07        154.9(6)  1_555 1_555   1_555
	Li4       Zn3       S10        100.6(6)  1_555 1_555   7_455
	Li4       Zn3       Li20       103(6)  1_555 1_555   1_555
	Li4       Zn3       Li3        0.000   1_555 1_555   1_555
	Zn4       Zn3       Li4        0.000     1_555 1_555   1_555
	Zn4       Zn3       S09        57.8(4)  1_555 1_555   1_555
	Zn4       Zn3       S07        154.9(6)  1_555 1_555   1_555
	Zn4       Zn3       S10        100.6(6)  1_555 1_555   7_455
	Zn4       Zn3       Li20       103(6)  1_555 1_555   1_555
	Zn4       Zn3       Li3        0.000   1_555 1_555   1_555
	S01       Zn3       Zn4        57.6(4)  1_555 1_555   1_555
	S01       Zn3       Li4        57.6(4)  1_555 1_555   1_555
	S01       Zn3       S09        109.0(5)  1_555 1_555   1_555
	S01       Zn3       S07        108.7(5)  1_555 1_555   1_555
	S01       Zn3       S10        103.4(5)  1_555 1_555   7_455
	S01       Zn3       Li20       112(6)  1_555 1_555   1_555
	S01       Zn3       Li3        0.000   1_555 1_555   1_555
	Li9       Zn3       S01        55.1(7)  1_555 1_555   1_555
	Li9       Zn3       Zn4        111.9(8)  1_555 1_555   1_555
	Li9       Zn3       Li4        111.9(8)  1_555 1_555   1_555
	Li9       Zn3       S09        142.6(8)  1_555 1_555   1_555
	Li9       Zn3       S07        55.0(7)  1_555 1_555   1_555
	Li9       Zn3       S10        102.8(8)  1_555 1_555   7_455
	Li9       Zn3       Li20       93(5)  1_555 1_555   1_555
	Li9       Zn3       Li3        0.000   1_555 1_555   1_555
	Li5       Zn3       Li9        61.6(10)  8_564 1_555   1_555
	Li5       Zn3       S01        53.4(6)  8_564 1_555   1_555
	Li5       Zn3       Zn4        86.4(8)  8_564 1_555   1_555
	Li5       Zn3       Li4        86.4(8)  8_564 1_555   1_555
	Li5       Zn3       S09        140.9(8)  8_564 1_555   1_555
	Li5       Zn3       S07        101.8(8)  8_564 1_555   1_555
	Li5       Zn3       S10        52.9(7)  8_564 1_555   7_455
	Li5       Zn3       Li20       154(5)  8_564 1_555   1_555
	Li5       Zn3       Li3        0.000   8_564 1_555   1_555
	Li20      Li3       Zn3        0.000   1_555 1_555   1_555
	S10       Li3       Li20       144(6)  7_455 1_555   1_555
	S10       Li3       Zn3        0.000   7_455 1_555   1_555
	S07       Li3       S10        103.2(5)  1_555 1_555   7_455
	S07       Li3       Li20       60(5)  1_555 1_555   1_555
	S07       Li3       Zn3        0.000   1_555 1_555   1_555
	S09       Li3       S07        117.3(6)  1_555 1_555   1_555
	S09       Li3       S10        114.3(5)  1_555 1_555   7_455
	S09       Li3       Li20       60(5)  1_555 1_555   1_555
	S09       Li3       Zn3        0.000   1_555 1_555   1_555
	Li4       Li3       S09        57.8(4)  1_555 1_555   1_555
	Li4       Li3       S07        154.9(6)  1_555 1_555   1_555
	Li4       Li3       S10        100.6(6)  1_555 1_555   7_455
	Li4       Li3       Li20       103(6)  1_555 1_555   1_555
	Li4       Li3       Zn3        0.000   1_555 1_555   1_555
	Zn4       Li3       Li4        0.000     1_555 1_555   1_555
	Zn4       Li3       S09        57.8(4)  1_555 1_555   1_555
	Zn4       Li3       S07        154.9(6)  1_555 1_555   1_555
	Zn4       Li3       S10        100.6(6)  1_555 1_555   7_455
	Zn4       Li3       Li20       103(6)  1_555 1_555   1_555
	Zn4       Li3       Zn3        0.000   1_555 1_555   1_555
	S01       Li3       Zn4        57.6(4)  1_555 1_555   1_555
	S01       Li3       Li4        57.6(4)  1_555 1_555   1_555
	S01       Li3       S09        109.0(5)  1_555 1_555   1_555
	S01       Li3       S07        108.7(5)  1_555 1_555   1_555
	S01       Li3       S10        103.4(5)  1_555 1_555   7_455
	S01       Li3       Li20       112(6)  1_555 1_555   1_555
	S01       Li3       Zn3        0.000   1_555 1_555   1_555
	Li9       Li3       S01        55.1(7)  1_555 1_555   1_555
	Li9       Li3       Zn4        111.9(8)  1_555 1_555   1_555
	Li9       Li3       Li4        111.9(8)  1_555 1_555   1_555
	Li9       Li3       S09        142.6(8)  1_555 1_555   1_555
	Li9       Li3       S07        55.0(7)  1_555 1_555   1_555
	Li9       Li3       S10        102.8(8)  1_555 1_555   7_455
	Li9       Li3       Li20       93(5)  1_555 1_555   1_555
	Li9       Li3       Zn3        0.000   1_555 1_555   1_555
	Li5       Li3       Li9        61.6(10)  8_564 1_555   1_555
	Li5       Li3       S01        53.4(6)  8_564 1_555   1_555
	Li5       Li3       Zn4        86.4(8)  8_564 1_555   1_555
	Li5       Li3       Li4        86.4(8)  8_564 1_555   1_555
	Li5       Li3       S09        140.9(8)  8_564 1_555   1_555
	Li5       Li3       S07        101.8(8)  8_564 1_555   1_555
	Li5       Li3       S10        52.9(7)  8_564 1_555   7_455
	Li5       Li3       Li20       154(5)  8_564 1_555   1_555
	Li5       Li3       Zn3        0.000   8_564 1_555   1_555
	Zn5       Zn4       Li4        0.000   6_555 1_555   1_555
	Li10      Zn4       Zn5        0.000     6_555 1_555   6_555
	Li10      Zn4       Li4        0.000   6_555 1_555   1_555
	S09       Zn4       Li10       70.3(16)  1_555 1_555   6_555
	S09       Zn4       Zn5        70.3(16)  1_555 1_555   6_555
	S09       Zn4       Li4        0.000   1_555 1_555   1_555
	S04       Zn4       S09        113.8(5)  7_455 1_555   1_555
	S04       Zn4       Li10       70.3(16)  7_455 1_555   6_555
	S04       Zn4       Zn5        70.3(16)  7_455 1_555   6_555
	S04       Zn4       Li4        0.000   7_455 1_555   1_555
	S12       Zn4       S04        96.9(5)  8_564 1_555   7_455
	S12       Zn4       S09        115.9(5)  8_564 1_555   1_555
	S12       Zn4       Li10       69.9(16)  8_564 1_555   6_555
	S12       Zn4       Zn5        69.9(16)  8_564 1_555   6_555
	S12       Zn4       Li4        0.000   8_564 1_555   1_555
	S01       Zn4       S12        110.6(5)  1_555 1_555   8_564
	S01       Zn4       S04        104.8(5)  1_555 1_555   7_455
	S01       Zn4       S09        113.2(6)  1_555 1_555   1_555
	S01       Zn4       Li10       175.0(17)  1_555 1_555   6_555
	S01       Zn4       Zn5        175.0(17)  1_555 1_555   6_555
	S01       Zn4       Li4        0.000   1_555 1_555   1_555
	Li3       Zn4       S01        62.0(4)  1_555 1_555   1_555
	Li3       Zn4       S12        161.0(6)  1_555 1_555   8_564
	Li3       Zn4       S04        101.9(5)  1_555 1_555   7_455
	Li3       Zn4       S09        58.2(5)  1_555 1_555   1_555
	Li3       Zn4       Li10       119.1(17)  1_555 1_555   6_555
	Li3       Zn4       Zn5        119.1(17)  1_555 1_555   6_555
	Li3       Zn4       Li4        0.000   1_555 1_555   1_555
	Zn3       Zn4       Li3        0.000     1_555 1_555   1_555
	Zn3       Zn4       S01        62.0(4)  1_555 1_555   1_555
	Zn3       Zn4       S12        161.0(6)  1_555 1_555   8_564
	Zn3       Zn4       S04        101.9(5)  1_555 1_555   7_455
	Zn3       Zn4       S09        58.2(5)  1_555 1_555   1_555
	Zn3       Zn4       Li10       119.1(17)  1_555 1_555   6_555
	Zn3       Zn4       Zn5        119.1(17)  1_555 1_555   6_555
	Zn3       Zn4       Li4        0.000   1_555 1_555   1_555
	Li8       Zn4       Zn3        92.7(8)  1_554 1_555   1_555
	Li8       Zn4       Li3        92.7(8)  1_554 1_555   1_555
	Li8       Zn4       S01        55.0(7)  1_554 1_555   1_555
	Li8       Zn4       S12        96.4(8)  1_554 1_555   8_564
	Li8       Zn4       S04        53.3(7)  1_554 1_555   7_455
	Li8       Zn4       S09        147.2(8)  1_554 1_555   1_555
	Li8       Zn4       Li10       120.0(17)  1_554 1_555   6_555
	Li8       Zn4       Zn5        120.0(17)  1_554 1_555   6_555
	Li8       Zn4       Li4        0.000   1_554 1_555   1_555
	Li19      Zn4       Li8        61.1(10)  1_554 1_555   1_554
	Li19      Zn4       Zn3        116.8(9)  1_554 1_555   1_555
	Li19      Zn4       Li3        116.8(9)  1_554 1_555   1_555
	Li19      Zn4       S01        55.9(8)  1_554 1_555   1_555
	Li19      Zn4       S12        55.1(8)  1_554 1_555   8_564
	Li19      Zn4       S04        103.4(9)  1_554 1_555   7_455
	Li19      Zn4       S09        142.7(10)  1_554 1_555   1_555
	Li19      Zn4       Li10       123.8(18)  1_554 1_555   6_555
	Li19      Zn4       Zn5        123.8(18)  1_554 1_555   6_555
	Li19      Zn4       Li4        0.000   1_554 1_555   1_555
	Zn5       Li4       Zn4        0.000   6_555 1_555   1_555
	Li10      Li4       Zn5        0.000     6_555 1_555   6_555
	Li10      Li4       Zn4        0.000   6_555 1_555   1_555
	S09       Li4       Li10       70.3(16)  1_555 1_555   6_555
	S09       Li4       Zn5        70.3(16)  1_555 1_555   6_555
	S09       Li4       Zn4        0.000   1_555 1_555   1_555
	S04       Li4       S09        113.8(5)  7_455 1_555   1_555
	S04       Li4       Li10       70.3(16)  7_455 1_555   6_555
	S04       Li4       Zn5        70.3(16)  7_455 1_555   6_555
	S04       Li4       Zn4        0.000   7_455 1_555   1_555
	S12       Li4       S04        96.9(5)  8_564 1_555   7_455
	S12       Li4       S09        115.9(5)  8_564 1_555   1_555
	S12       Li4       Li10       69.9(16)  8_564 1_555   6_555
	S12       Li4       Zn5        69.9(16)  8_564 1_555   6_555
	S12       Li4       Zn4        0.000   8_564 1_555   1_555
	S01       Li4       S12        110.6(5)  1_555 1_555   8_564
	S01       Li4       S04        104.8(5)  1_555 1_555   7_455
	S01       Li4       S09        113.2(6)  1_555 1_555   1_555
	S01       Li4       Li10       175.0(17)  1_555 1_555   6_555
	S01       Li4       Zn5        175.0(17)  1_555 1_555   6_555
	S01       Li4       Zn4        0.000   1_555 1_555   1_555
	Li3       Li4       S01        62.0(4)  1_555 1_555   1_555
	Li3       Li4       S12        161.0(6)  1_555 1_555   8_564
	Li3       Li4       S04        101.9(5)  1_555 1_555   7_455
	Li3       Li4       S09        58.2(5)  1_555 1_555   1_555
	Li3       Li4       Li10       119.1(17)  1_555 1_555   6_555
	Li3       Li4       Zn5        119.1(17)  1_555 1_555   6_555
	Li3       Li4       Zn4        0.000   1_555 1_555   1_555
	Zn3       Li4       Li3        0.000     1_555 1_555   1_555
	Zn3       Li4       S01        62.0(4)  1_555 1_555   1_555
	Zn3       Li4       S12        161.0(6)  1_555 1_555   8_564
	Zn3       Li4       S04        101.9(5)  1_555 1_555   7_455
	Zn3       Li4       S09        58.2(5)  1_555 1_555   1_555
	Zn3       Li4       Li10       119.1(17)  1_555 1_555   6_555
	Zn3       Li4       Zn5        119.1(17)  1_555 1_555   6_555
	Zn3       Li4       Zn4        0.000   1_555 1_555   1_555
	Li8       Li4       Zn3        92.7(8)  1_554 1_555   1_555
	Li8       Li4       Li3        92.7(8)  1_554 1_555   1_555
	Li8       Li4       S01        55.0(7)  1_554 1_555   1_555
	Li8       Li4       S12        96.4(8)  1_554 1_555   8_564
	Li8       Li4       S04        53.3(7)  1_554 1_555   7_455
	Li8       Li4       S09        147.2(8)  1_554 1_555   1_555
	Li8       Li4       Li10       120.0(17)  1_554 1_555   6_555
	Li8       Li4       Zn5        120.0(17)  1_554 1_555   6_555
	Li8       Li4       Zn4        0.000   1_554 1_555   1_555
	Li19      Li4       Li8        61.1(10)  1_554 1_555   1_554
	Li19      Li4       Zn3        116.8(9)  1_554 1_555   1_555
	Li19      Li4       Li3        116.8(9)  1_554 1_555   1_555
	Li19      Li4       S01        55.9(8)  1_554 1_555   1_555
	Li19      Li4       S12        55.1(8)  1_554 1_555   8_564
	Li19      Li4       S04        103.4(9)  1_554 1_555   7_455
	Li19      Li4       S09        142.7(10)  1_554 1_555   1_555
	Li19      Li4       Li10       123.8(18)  1_554 1_555   6_555
	Li19      Li4       Zn5        123.8(18)  1_554 1_555   6_555
	Li19      Li4       Zn4        0.000   1_554 1_555   1_555
	S10       Li5       S13        93.4(11)  2_666 1_555   8_565
	S08       Li5       S10        119.4(13)  1_555 1_555   2_666
	S08       Li5       S13        119.2(13)  1_555 1_555   8_565
	Li8       Li5       S08        58.4(11)  8_564 1_555   1_555
	Li8       Li5       S10        105.4(15)  8_564 1_555   2_666
	Li8       Li5       S13        159.5(17)  8_564 1_555   8_565
	S01       Li5       Li8        61.2(10)  8_565 1_555   8_564
	S01       Li5       S08        112.0(12)  8_565 1_555   1_555
	S01       Li5       S10        103.8(12)  8_565 1_555   2_666
	S01       Li5       S13        106.7(12)  8_565 1_555   8_565
	Li13      Li5       S01        142.4(14)  2_666 1_555   8_565
	Li13      Li5       Li8        144.6(16)  2_666 1_555   8_564
	Li13      Li5       S08        105.4(12)  2_666 1_555   1_555
	Li13      Li5       S10        52.0(8)  2_666 1_555   2_666
	Li13      Li5       S13        55.1(9)  2_666 1_555   8_565
	Li3       Li5       Li13       90.1(11)  8_565 1_555   2_666
	Li3       Li5       S01        55.3(7)  8_565 1_555   8_565
	Li3       Li5       Li8        93.6(13)  8_565 1_555   8_564
	Li3       Li5       S08        149.1(14)  8_565 1_555   1_555
	Li3       Li5       S10        51.4(7)  8_565 1_555   2_666
	Li3       Li5       S13        91.6(11)  8_565 1_555   8_565
	Zn3       Li5       Li3        0.000     8_565 1_555   8_565
	Zn3       Li5       Li13       90.1(11)  8_565 1_555   2_666
	Zn3       Li5       S01        55.3(7)  8_565 1_555   8_565
	Zn3       Li5       Li8        93.6(13)  8_565 1_555   8_564
	Zn3       Li5       S08        149.1(14)  8_565 1_555   1_555
	Zn3       Li5       S10        51.4(7)  8_565 1_555   2_666
	Zn3       Li5       S13        91.6(11)  8_565 1_555   8_565
	Li9       Li5       Zn3        59.2(9)  8_565 1_555   8_565
	Li9       Li5       Li3        59.2(9)  8_565 1_555   8_565
	Li9       Li5       Li13       97.4(13)  8_565 1_555   2_666
	Li9       Li5       S01        54.5(9)  8_565 1_555   8_565
	Li9       Li5       Li8        114.6(14)  8_565 1_555   8_564
	Li9       Li5       S08        141.0(15)  8_565 1_555   1_555
	Li9       Li5       S10        99.6(12)  8_565 1_555   2_666
	Li9       Li5       S13        52.5(9)  8_565 1_555   8_565
	Li16      Li6       S12        103.4(14)  6_556 1_555   8_565
	Zn6       Li6       Li16       0.000     6_556 1_555   6_556
	Zn6       Li6       S12        103.4(14)  6_556 1_555   8_565
	S08       Li6       Zn6        59.2(9)  3_466 1_555   6_556
	S08       Li6       Li16       59.2(9)  3_466 1_555   6_556
	S08       Li6       S12        108.7(12)  3_466 1_555   8_565
	S06       Li6       S08        114.4(14)  1_555 1_555   3_466
	S06       Li6       Zn6        167.1(17)  1_555 1_555   6_556
	S06       Li6       Li16       167.1(17)  1_555 1_555   6_556
	S06       Li6       S12        89.2(12)  1_555 1_555   8_565
	S14       Li6       S06        117.8(12)  6_556 1_555   1_555
	S14       Li6       S08        112.4(13)  6_556 1_555   3_466
	S14       Li6       Zn6        60.3(10)  6_556 1_555   6_556
	S14       Li6       Li16       60.3(10)  6_556 1_555   6_556
	S14       Li6       S12        112.0(14)  6_556 1_555   8_565
	Li17      Li6       S14        55(9)  6_556 1_555   6_556
	Li17      Li6       S06        139(9)  6_556 1_555   1_555
	Li17      Li6       S08        57(9)  6_556 1_555   3_466
	Li17      Li6       Zn6        28(9)  6_556 1_555   6_556
	Li17      Li6       Li16       28(9)  6_556 1_555   6_556
	Li17      Li6       S12        132(9)  6_556 1_555   8_565
	Li10      Li6       Li17       104(9)  6_556 1_555   6_556
	Li10      Li6       S14        56.2(12)  6_556 1_555   6_556
	Li10      Li6       S06        99.8(15)  6_556 1_555   1_555
	Li10      Li6       S08        143.8(19)  6_556 1_555   3_466
	Li10      Li6       Zn6        89.4(17)  6_556 1_555   6_556
	Li10      Li6       Li16       89.4(17)  6_556 1_555   6_556
	Li10      Li6       S12        58.4(13)  6_556 1_555   8_565
	Zn5       Li6       Li10       0.000     6_556 1_555   6_556
	Zn5       Li6       Li17       104(9)  6_556 1_555   6_556
	Zn5       Li6       S14        56.2(12)  6_556 1_555   6_556
	Zn5       Li6       S06        99.8(15)  6_556 1_555   1_555
	Zn5       Li6       S08        143.8(19)  6_556 1_555   3_466
	Zn5       Li6       Zn6        89.4(17)  6_556 1_555   6_556
	Zn5       Li6       Li16       89.4(17)  6_556 1_555   6_556
	Zn5       Li6       S12        58.4(13)  6_556 1_555   8_565
	Li18      Li6       Zn5        100.2(16)  1_555 1_555   6_556
	Li18      Li6       Li10       100.2(16)  1_555 1_555   6_556
	Li18      Li6       Li17       150(9)  1_555 1_555   6_556
	Li18      Li6       S14        154.0(15)  1_555 1_555   6_556
	Li18      Li6       S06        50.3(9)  1_555 1_555   1_555
	Li18      Li6       S08        93.1(12)  1_555 1_555   3_466
	Li18      Li6       Zn6        137.1(14)  1_555 1_555   6_556
	Li18      Li6       Li16       137.1(14)  1_555 1_555   6_556
	Li18      Li6       S12        51.7(9)  1_555 1_555   8_565
	Zn5       Li7       Li10       0.000     6_555 1_555   6_555
	S10       Li7       Zn5        166(2)  1_555 1_555   6_555
	S10       Li7       Li10       166(2)  1_555 1_555   6_555
	S11       Li7       S10        88.1(12)  8_564 1_555   1_555
	S11       Li7       Zn5        106(2)  8_564 1_555   6_555
	S11       Li7       Li10       106(2)  8_564 1_555   6_555
	S09       Li7       S11        114.3(14)  1_555 1_555   8_564
	S09       Li7       S10        112.6(16)  1_555 1_555   1_555
	S09       Li7       Zn5        64.2(16)  1_555 1_555   6_555
	S09       Li7       Li10       64.2(16)  1_555 1_555   6_555
	S14       Li7       S09        119.8(15)  6_555 1_555   1_555
	S14       Li7       S11        106.3(15)  6_555 1_555   8_564
	S14       Li7       S10        111.1(14)  6_555 1_555   1_555
	S14       Li7       Zn5        63.3(16)  6_555 1_555   6_555
	S14       Li7       Li10       63.3(16)  6_555 1_555   6_555
	Li22      Li7       S14        162(7)  1_555 1_555   6_555
	Li22      Li7       S09        59(7)  1_555 1_555   1_555
	Li22      Li7       S11        89(8)  1_555 1_555   8_564
	Li22      Li7       S10        59(7)  1_555 1_555   1_555
	Li22      Li7       Zn5        122(7)  1_555 1_555   6_555
	Li22      Li7       Li10       122(7)  1_555 1_555   6_555
	Zn6       Li7       Li22       136(8)  6_555 1_555   1_555
	Zn6       Li7       S14        54.9(9)  6_555 1_555   6_555
	Zn6       Li7       S09        149.5(17)  6_555 1_555   1_555
	Zn6       Li7       S11        52.8(8)  6_555 1_555   8_564
	Zn6       Li7       S10        95.5(13)  6_555 1_555   1_555
	Zn6       Li7       Zn5        91.2(19)  6_555 1_555   6_555
	Zn6       Li7       Li10       91.2(19)  6_555 1_555   6_555
	Li16      Li7       Zn6        0.000     6_555 1_555   6_555
	Li16      Li7       Li22       136(8)  6_555 1_555   1_555
	Li16      Li7       S14        54.9(9)  6_555 1_555   6_555
	Li16      Li7       S09        149.5(17)  6_555 1_555   1_555
	Li16      Li7       S11        52.8(8)  6_555 1_555   8_564
	Li16      Li7       S10        95.5(13)  6_555 1_555   1_555
	Li16      Li7       Zn5        91.2(19)  6_555 1_555   6_555
	Li16      Li7       Li10       91.2(19)  6_555 1_555   6_555
	Li13      Li7       Li16       91.6(12)  1_555 1_555   6_555
	Li13      Li7       Zn6        91.6(12)  1_555 1_555   6_555
	Li13      Li7       Li22       45(8)  1_555 1_555   1_555
	Li13      Li7       S14        142.2(15)  1_555 1_555   6_555
	Li13      Li7       S09        97.9(13)  1_555 1_555   1_555
	Li13      Li7       S11        50.0(9)  1_555 1_555   8_564
	Li13      Li7       S10        49.3(9)  1_555 1_555   1_555
	Li13      Li7       Zn5        143(2)  1_555 1_555   6_555
	Li13      Li7       Li10       143(2)  1_555 1_555   6_555
	S08       Li8       Li17       63(10)  8_565 1_555   1_555
	S03       Li8       S08        118.0(14)  1_555 1_555   8_565
	S03       Li8       Li17       62(10)  1_555 1_555   1_555
	S04       Li8       S03        102.6(12)  7_456 1_555   1_555
	S04       Li8       S08        115.7(13)  7_456 1_555   8_565
	S04       Li8       Li17       103(10)  7_456 1_555   1_555
	Li5       Li8       S04        97.7(14)  8_565 1_555   7_456
	Li5       Li8       S03        157.1(16)  8_565 1_555   1_555
	Li5       Li8       S08        60.3(10)  8_565 1_555   8_565
	Li5       Li8       Li17       123(10)  8_565 1_555   1_555
	S01       Li8       Li5        59.9(11)  1_556 1_555   8_565
	S01       Li8       S04        100.5(12)  1_556 1_555   7_456
	S01       Li8       S03        105.6(12)  1_556 1_555   1_555
	S01       Li8       S08        112.5(13)  1_556 1_555   8_565
	S01       Li8       Li17       155(11)  1_556 1_555   1_555
	Zn4       Li8       S01        52.4(7)  1_556 1_555   1_556
	Zn4       Li8       Li5        87.3(13)  1_556 1_555   8_565
	Zn4       Li8       S04        51.3(7)  1_556 1_555   7_456
	Zn4       Li8       S03        97.2(11)  1_556 1_555   1_555
	Zn4       Li8       S08        144.8(14)  1_556 1_555   8_565
	Zn4       Li8       Li17       145(10)  1_556 1_555   1_555
	Li4       Li8       Zn4        0.000     1_556 1_555   1_556
	Li4       Li8       S01        52.4(7)  1_556 1_555   1_556
	Li4       Li8       Li5        87.3(13)  1_556 1_555   8_565
	Li4       Li8       S04        51.3(7)  1_556 1_555   7_456
	Li4       Li8       S03        97.2(11)  1_556 1_555   1_555
	Li4       Li8       S08        144.8(14)  1_556 1_555   8_565
	Li4       Li8       Li17       145(10)  1_556 1_555   1_555
	Li19      Li8       Li4        59.6(10)  1_555 1_555   1_556
	Li19      Li8       Zn4        59.6(10)  1_555 1_555   1_556
	Li19      Li8       S01        54.6(10)  1_555 1_555   1_556
	Li19      Li8       Li5        114.0(16)  1_555 1_555   8_565
	Li19      Li8       S04        100.6(13)  1_555 1_555   7_456
	Li19      Li8       S03        52.0(10)  1_555 1_555   1_555
	Li19      Li8       S08        143.6(15)  1_555 1_555   8_565
	Li19      Li8       Li17       113(10)  1_555 1_555   1_555
	S13       Li9       S08        113.2(12)  1_555 1_555   6_655
	S07       Li9       S13        90.0(11)  1_555 1_555   1_555
	S07       Li9       S08        103.6(13)  1_555 1_555   6_655
	S01       Li9       S07        104.4(10)  1_555 1_555   1_555
	S01       Li9       S13        102.0(12)  1_555 1_555   1_555
	S01       Li9       S08        134.4(15)  1_555 1_555   6_655
	Li12      Li9       S01        154.5(14)  1_555 1_555   1_555
	Li12      Li9       S07        53.4(9)  1_555 1_555   1_555
	Li12      Li9       S13        91.4(12)  1_555 1_555   1_555
	Li12      Li9       S08        54.3(9)  1_555 1_555   6_655
	Li3       Li9       Li12       104.4(12)  1_555 1_555   1_555
	Li3       Li9       S01        54.7(6)  1_555 1_555   1_555
	Li3       Li9       S07        50.9(6)  1_555 1_555   1_555
	Li3       Li9       S13        89.9(10)  1_555 1_555   1_555
	Li3       Li9       S08        147.0(14)  1_555 1_555   6_655
	Zn3       Li9       Li3        0.000     1_555 1_555   1_555
	Zn3       Li9       Li12       104.4(12)  1_555 1_555   1_555
	Zn3       Li9       S01        54.7(6)  1_555 1_555   1_555
	Zn3       Li9       S07        50.9(6)  1_555 1_555   1_555
	Zn3       Li9       S13        89.9(10)  1_555 1_555   1_555
	Zn3       Li9       S08        147.0(14)  1_555 1_555   6_655
	Li5       Li9       Zn3        59.2(9)  8_564 1_555   1_555
	Li5       Li9       Li3        59.2(9)  8_564 1_555   1_555
	Li5       Li9       Li12       133.9(15)  8_564 1_555   1_555
	Li5       Li9       S01        52.4(8)  8_564 1_555   1_555
	Li5       Li9       S07        96.9(12)  8_564 1_555   1_555
	Li5       Li9       S13        49.9(9)  8_564 1_555   1_555
	Li5       Li9       S08        153.7(15)  8_564 1_555   6_655
	Li18      Li9       Li5        100.9(12)  8_564 1_555   8_564
	Li18      Li9       Zn3        70.0(9)  8_564 1_555   1_555
	Li18      Li9       Li3        70.0(9)  8_564 1_555   1_555
	Li18      Li9       Li12       113.5(14)  8_564 1_555   1_555
	Li18      Li9       S01        49.2(8)  8_564 1_555   1_555
	Li18      Li9       S07        93.0(11)  8_564 1_555   1_555
	Li18      Li9       S13        150.8(15)  8_564 1_555   1_555
	Li18      Li9       S08        94.3(12)  8_564 1_555   6_655
	Li4       Li10      Zn5        0.000   7_455 1_555   1_555
	Zn4       Li10      Li4        0.000     7_455 1_555   7_455
	Zn4       Li10      Zn5        0.000   7_455 1_555   1_555
	Li7       Li10      Zn4        116(3)  7_455 1_555   7_455
	Li7       Li10      Li4        116(3)  7_455 1_555   7_455
	Li7       Li10      Zn5        0.000   7_455 1_555   1_555
	Li11      Li10      Li7        114(2)  1_555 1_555   7_455
	Li11      Li10      Zn4        122(3)  1_555 1_555   7_455
	Li11      Li10      Li4        122(3)  1_555 1_555   7_455
	Li11      Li10      Zn5        0.000   1_555 1_555   1_555
	S14       Li10      Li11       60.0(13)  1_555 1_555   1_555
	S14       Li10      Li7        65.3(16)  1_555 1_555   7_455
	S14       Li10      Zn4        174.4(12)  1_555 1_555   7_455
	S14       Li10      Li4        174.4(12)  1_555 1_555   7_455
	S14       Li10      Zn5        0.000   1_555 1_555   1_555
	S09       Li10      S14        121.5(19)  7_455 1_555   1_555
	S09       Li10      Li11       121(2)  7_455 1_555   1_555
	S09       Li10      Li7        64.2(16)  7_455 1_555   7_455
	S09       Li10      Zn4        62.8(14)  7_455 1_555   7_455
	S09       Li10      Li4        62.8(14)  7_455 1_555   7_455
	S09       Li10      Zn5        0.000   7_455 1_555   1_555
	S04       Li10      S09        104.7(18)  4_565 1_555   7_455
	S04       Li10      S14        117(2)  4_565 1_555   1_555
	S04       Li10      Li11       60.7(14)  4_565 1_555   1_555
	S04       Li10      Li7        165(3)  4_565 1_555   7_455
	S04       Li10      Zn4        62.8(14)  4_565 1_555   7_455
	S04       Li10      Li4        62.8(14)  4_565 1_555   7_455
	S04       Li10      Zn5        0.000   4_565 1_555   1_555
	S12       Li10      S04        90.7(16)  2_656 1_555   4_565
	S12       Li10      S09        107.3(18)  2_656 1_555   7_455
	S12       Li10      S14        110.7(19)  2_656 1_555   1_555
	S12       Li10      Li11       128(2)  2_656 1_555   1_555
	S12       Li10      Li7        103(2)  2_656 1_555   7_455
	S12       Li10      Zn4        63.8(14)  2_656 1_555   7_455
	S12       Li10      Li4        63.8(14)  2_656 1_555   7_455
	S12       Li10      Zn5        0.000   2_656 1_555   1_555
	Li6       Li10      S12        54.9(13)  7_456 1_555   2_656
	Li6       Li10      S04        99.9(19)  7_456 1_555   4_565
	Li6       Li10      S09        150(2)  7_456 1_555   7_455
	Li6       Li10      S14        58.4(13)  7_456 1_555   1_555
	Li6       Li10      Li11       86.6(18)  7_456 1_555   1_555
	Li6       Li10      Li7        94(2)  7_456 1_555   7_455
	Li6       Li10      Zn4        116(2)  7_456 1_555   7_455
	Li6       Li10      Li4        116(2)  7_456 1_555   7_455
	Li6       Li10      Zn5        0.000   7_456 1_555   1_555
	Li4       Zn5       Li10       0.000   7_455 1_555   1_555
	Zn4       Zn5       Li4        0.000     7_455 1_555   7_455
	Zn4       Zn5       Li10       0.000   7_455 1_555   1_555
	Li7       Zn5       Zn4        116(3)  7_455 1_555   7_455
	Li7       Zn5       Li4        116(3)  7_455 1_555   7_455
	Li7       Zn5       Li10       0.000   7_455 1_555   1_555
	Li11      Zn5       Li7        114(2)  1_555 1_555   7_455
	Li11      Zn5       Zn4        122(3)  1_555 1_555   7_455
	Li11      Zn5       Li4        122(3)  1_555 1_555   7_455
	Li11      Zn5       Li10       0.000   1_555 1_555   1_555
	S14       Zn5       Li11       60.0(13)  1_555 1_555   1_555
	S14       Zn5       Li7        65.3(16)  1_555 1_555   7_455
	S14       Zn5       Zn4        174.4(12)  1_555 1_555   7_455
	S14       Zn5       Li4        174.4(12)  1_555 1_555   7_455
	S14       Zn5       Li10       0.000   1_555 1_555   1_555
	S09       Zn5       S14        121.5(19)  7_455 1_555   1_555
	S09       Zn5       Li11       121(2)  7_455 1_555   1_555
	S09       Zn5       Li7        64.2(16)  7_455 1_555   7_455
	S09       Zn5       Zn4        62.8(14)  7_455 1_555   7_455
	S09       Zn5       Li4        62.8(14)  7_455 1_555   7_455
	S09       Zn5       Li10       0.000   7_455 1_555   1_555
	S04       Zn5       S09        104.7(18)  4_565 1_555   7_455
	S04       Zn5       S14        117(2)  4_565 1_555   1_555
	S04       Zn5       Li11       60.7(14)  4_565 1_555   1_555
	S04       Zn5       Li7        165(3)  4_565 1_555   7_455
	S04       Zn5       Zn4        62.8(14)  4_565 1_555   7_455
	S04       Zn5       Li4        62.8(14)  4_565 1_555   7_455
	S04       Zn5       Li10       0.000   4_565 1_555   1_555
	S12       Zn5       S04        90.7(16)  2_656 1_555   4_565
	S12       Zn5       S09        107.3(18)  2_656 1_555   7_455
	S12       Zn5       S14        110.7(19)  2_656 1_555   1_555
	S12       Zn5       Li11       128(2)  2_656 1_555   1_555
	S12       Zn5       Li7        103(2)  2_656 1_555   7_455
	S12       Zn5       Zn4        63.8(14)  2_656 1_555   7_455
	S12       Zn5       Li4        63.8(14)  2_656 1_555   7_455
	S12       Zn5       Li10       0.000   2_656 1_555   1_555
	Li6       Zn5       S12        54.9(13)  7_456 1_555   2_656
	Li6       Zn5       S04        99.9(19)  7_456 1_555   4_565
	Li6       Zn5       S09        150(2)  7_456 1_555   7_455
	Li6       Zn5       S14        58.4(13)  7_456 1_555   1_555
	Li6       Zn5       Li11       86.6(18)  7_456 1_555   1_555
	Li6       Zn5       Li7        94(2)  7_456 1_555   7_455
	Li6       Zn5       Zn4        116(2)  7_456 1_555   7_455
	Li6       Zn5       Li4        116(2)  7_456 1_555   7_455
	Li6       Zn5       Li10       0.000   7_456 1_555   1_555
	Zn5       Li11      Li10       0.000     1_555 1_555   1_555
	S14       Li11      Zn5        62.9(14)  1_555 1_555   1_555
	S14       Li11      Li10       62.9(14)  1_555 1_555   1_555
	S04       Li11      S14        121.9(12)  4_565 1_555   1_555
	S04       Li11      Zn5        62.7(14)  4_565 1_555   1_555
	S04       Li11      Li10       62.7(14)  4_565 1_555   1_555
	S05       Li11      S04        85.9(9)  4_565 1_555   4_565
	S05       Li11      S14        119.8(11)  4_565 1_555   1_555
	S05       Li11      Zn5        97.2(16)  4_565 1_555   1_555
	S05       Li11      Li10       97.2(16)  4_565 1_555   1_555
	Li2       Li11      S05        138.4(13)  1_555 1_555   4_565
	Li2       Li11      S04        131.7(12)  1_555 1_555   4_565
	Li2       Li11      S14        60.4(7)  1_555 1_555   1_555
	Li2       Li11      Zn5        114.6(17)  1_555 1_555   1_555
	Li2       Li11      Li10       114.6(17)  1_555 1_555   1_555
	Zn2       Li11      Li2        0.000     1_555 1_555   1_555
	Zn2       Li11      S05        138.4(13)  1_555 1_555   4_565
	Zn2       Li11      S04        131.7(12)  1_555 1_555   4_565
	Zn2       Li11      S14        60.4(7)  1_555 1_555   1_555
	Zn2       Li11      Zn5        114.6(17)  1_555 1_555   1_555
	Zn2       Li11      Li10       114.6(17)  1_555 1_555   1_555
	S02       Li11      Zn2        55.6(6)  1_555 1_555   1_555
	S02       Li11      Li2        55.6(6)  1_555 1_555   1_555
	S02       Li11      S05        105.9(11)  1_555 1_555   4_565
	S02       Li11      S04        102.5(10)  1_555 1_555   4_565
	S02       Li11      S14        116.0(11)  1_555 1_555   1_555
	S02       Li11      Zn5        151.9(18)  1_555 1_555   1_555
	S02       Li11      Li10       151.9(18)  1_555 1_555   1_555
	Li2       Li11      S02        53.8(6)  7_456 1_555   1_555
	Li2       Li11      Zn2        83.4(9)  7_456 1_555   1_555
	Li2       Li11      Li2        83.4(9)  7_456 1_555   1_555
	Li2       Li11      S05        117.3(11)  7_456 1_555   4_565
	Li2       Li11      S04        53.4(6)  7_456 1_555   4_565
	Li2       Li11      S14        122.0(12)  7_456 1_555   1_555
	Li2       Li11      Zn5        101.3(16)  7_456 1_555   1_555
	Li2       Li11      Li10       101.3(16)  7_456 1_555   1_555
	Zn2       Li11      Li2        0.000     7_456 1_555   7_456
	Zn2       Li11      S02        53.8(6)  7_456 1_555   1_555
	Zn2       Li11      Zn2        83.4(9)  7_456 1_555   1_555
	Zn2       Li11      Li2        83.4(9)  7_456 1_555   1_555
	Zn2       Li11      S05        117.3(11)  7_456 1_555   4_565
	Zn2       Li11      S04        53.4(6)  7_456 1_555   4_565
	Zn2       Li11      S14        122.0(12)  7_456 1_555   1_555
	Zn2       Li11      Zn5        101.3(16)  7_456 1_555   1_555
	Zn2       Li11      Li10       101.3(16)  7_456 1_555   1_555
	Si1       Li11      Zn2        78.3(8)  4_565 1_555   7_456
	Si1       Li11      Li2        78.3(8)  4_565 1_555   7_456
	Si1       Li11      S02        99.2(9)  4_565 1_555   1_555
	Si1       Li11      Zn2        154.7(12)  4_565 1_555   1_555
	Si1       Li11      Li2        154.7(12)  4_565 1_555   1_555
	Si1       Li11      S05        43.7(5)  4_565 1_555   4_565
	Si1       Li11      S04        44.2(5)  4_565 1_555   4_565
	Si1       Li11      S14        144.8(12)  4_565 1_555   1_555
	Si1       Li11      Zn5        86.3(15)  4_565 1_555   1_555
	Si1       Li11      Li10       86.3(15)  4_565 1_555   1_555
	S11       Li12      S15        117.6(13)  1_555 1_555   5_545
	S07       Li12      S11        88.5(10)  1_555 1_555   1_555
	S07       Li12      S15        113.7(13)  1_555 1_555   5_545
	S08       Li12      S07        104.2(12)  6_655 1_555   1_555
	S08       Li12      S11        107.8(13)  6_655 1_555   1_555
	S08       Li12      S15        120.1(13)  6_655 1_555   5_545
	Li14      Li12      S08        59.2(11)  6_655 1_555   6_655
	Li14      Li12      S07        129.9(16)  6_655 1_555   1_555
	Li14      Li12      S11        140.5(16)  6_655 1_555   1_555
	Li14      Li12      S15        60.9(11)  6_655 1_555   5_545
	Li14      Li12      Li14       116.0(18)  8_565 1_555   6_655
	Li14      Li12      S08        155.6(15)  8_565 1_555   6_655
	Li14      Li12      S07        96.3(14)  8_565 1_555   1_555
	Li14      Li12      S11        59.2(11)  8_565 1_555   1_555
	Li14      Li12      S15        60.8(11)  8_565 1_555   5_545
	Zn6       Li12      Li14       100.6(14)  3_566 1_555   8_565
	Zn6       Li12      Li14       89.4(14)  3_566 1_555   6_655
	Zn6       Li12      S08        57.2(9)  3_566 1_555   6_655
	Zn6       Li12      S07        122.7(14)  3_566 1_555   1_555
	Zn6       Li12      S11        56.8(9)  3_566 1_555   1_555
	Zn6       Li12      S15        122.5(13)  3_566 1_555   5_545
	Li16      Li12      Zn6        0.000     3_566 1_555   3_566
	Li16      Li12      Li14       100.6(14)  3_566 1_555   8_565
	Li16      Li12      Li14       89.4(14)  3_566 1_555   6_655
	Li16      Li12      S08        57.2(9)  3_566 1_555   6_655
	Li16      Li12      S07        122.7(14)  3_566 1_555   1_555
	Li16      Li12      S11        56.8(9)  3_566 1_555   1_555
	Li16      Li12      S15        122.5(13)  3_566 1_555   5_545
	Si2       Li12      Li16       82.3(10)  1_555 1_555   3_566
	Si2       Li12      Zn6        82.3(10)  1_555 1_555   3_566
	Si2       Li12      Li14       85.2(12)  1_555 1_555   8_565
	Si2       Li12      Li14       158.4(16)  1_555 1_555   6_655
	Si2       Li12      S08        99.9(11)  1_555 1_555   6_655
	Si2       Li12      S07        45.1(5)  1_555 1_555   1_555
	Si2       Li12      S11        46.2(6)  1_555 1_555   1_555
	Si2       Li12      S15        139.6(13)  1_555 1_555   5_545
	Li15      Li12      Si2        142(2)  6_655 1_555   1_555
	Li15      Li12      Li16       126.5(16)  6_655 1_555   3_566
	Li15      Li12      Zn6        126.5(16)  6_655 1_555   3_566
	Li15      Li12      Li14       110(4)  6_655 1_555   8_565
	Li15      Li12      Li14       37.8(10)  6_655 1_555   6_655
	Li15      Li12      S08        81(3)  6_655 1_555   6_655
	Li15      Li12      S07        97.1(19)  6_655 1_555   1_555
	Li15      Li12      S11        168(4)  6_655 1_555   1_555
	Li15      Li12      S15        51(4)  6_655 1_555   5_545
	Li9       Li12      Li15       71(4)  1_555 1_555   6_655
	Li9       Li12      Si2        79.3(10)  1_555 1_555   1_555
	Li9       Li12      Li16       101.9(13)  1_555 1_555   3_566
	Li9       Li12      Zn6        101.9(13)  1_555 1_555   3_566
	Li9       Li12      Li14       150.6(17)  1_555 1_555   8_565
	Li9       Li12      Li14       83.0(14)  1_555 1_555   6_655
	Li9       Li12      S08        53.0(9)  1_555 1_555   6_655
	Li9       Li12      S07        55.3(9)  1_555 1_555   1_555
	Li9       Li12      S11        120.7(14)  1_555 1_555   1_555
	Li9       Li12      S15        119.6(14)  1_555 1_555   5_545
	S01       Li13      Li22       68(9)  8_565 1_555   1_555
	S10       Li13      S01        128.1(13)  1_555 1_555   8_565
	S10       Li13      Li22       67(9)  1_555 1_555   1_555
	S11       Li13      S10        89.6(11)  8_564 1_555   1_555
	S11       Li13      S01        124.3(14)  8_564 1_555   8_565
	S11       Li13      Li22       103(9)  8_564 1_555   1_555
	S13       Li13      S11        93.3(11)  6_555 1_555   8_564
	S13       Li13      S10        90.8(11)  6_555 1_555   1_555
	S13       Li13      S01        120.9(12)  6_555 1_555   8_565
	S13       Li13      Li22       152(9)  6_555 1_555   1_555
	Li14      Li13      S13        52.4(10)  1_555 1_555   6_555
	Li14      Li13      S11        54.4(10)  1_555 1_555   8_564
	Li14      Li13      S10        120.0(14)  1_555 1_555   1_555
	Li14      Li13      S01        111.9(13)  1_555 1_555   8_565
	Li14      Li13      Li22       154(9)  1_555 1_555   1_555
	Li5       Li13      Li14       102.3(14)  3_466 1_555   1_555
	Li5       Li13      S13        50.9(9)  3_466 1_555   6_555
	Li5       Li13      S11        120.7(14)  3_466 1_555   8_564
	Li5       Li13      S10        53.0(9)  3_466 1_555   1_555
	Li5       Li13      S01        115.0(14)  3_466 1_555   8_565
	Li5       Li13      Li22       101(9)  3_466 1_555   1_555
	Li7       Li13      Li5        101.6(13)  1_555 1_555   3_466
	Li7       Li13      Li14       104.3(14)  1_555 1_555   1_555
	Li7       Li13      S13        119.4(14)  1_555 1_555   6_555
	Li7       Li13      S11        51.5(10)  1_555 1_555   8_564
	Li7       Li13      S10        49.7(9)  1_555 1_555   1_555
	Li7       Li13      S01        119.8(13)  1_555 1_555   8_565
	Li7       Li13      Li22       59(9)  1_555 1_555   1_555
	S13       Li14      Li15       64(6)  6_555 1_555   1_555
	S11       Li14      S13        93.7(13)  8_564 1_555   6_555
	S11       Li14      Li15       142(2)  8_564 1_555   1_555
	S08       Li14      S11        111.2(15)  1_555 1_555   8_564
	S08       Li14      S13        116.3(16)  1_555 1_555   6_555
	S08       Li14      Li15       106(3)  1_555 1_555   1_555
	S15       Li14      S08        111.9(14)  1_555 1_555   1_555
	S15       Li14      S11        108.7(15)  1_555 1_555   8_564
	S15       Li14      S13        113.5(15)  1_555 1_555   6_555
	S15       Li14      Li15       61(7)  1_555 1_555   1_555
	Li12      Li14      S15        54.8(11)  7_465 1_555   1_555
	Li12      Li14      S08        57.1(11)  7_465 1_555   1_555
	Li12      Li14      S11        127.7(18)  7_465 1_555   8_564
	Li12      Li14      S13        138.4(18)  7_465 1_555   6_555
	Li12      Li14      Li15       78(4)  7_465 1_555   1_555
	Li12      Li14      Li12       82.5(14)  8_564 1_555   7_465
	Li12      Li14      S15        54.7(11)  8_564 1_555   1_555
	Li12      Li14      S08        116.3(17)  8_564 1_555   1_555
	Li12      Li14      S11        56.0(11)  8_564 1_555   8_564
	Li12      Li14      S13        126.0(17)  8_564 1_555   6_555
	Li12      Li14      Li15       111(7)  8_564 1_555   1_555
	Li13      Li14      Li12       108.1(15)  1_555 1_555   8_564
	Li13      Li14      Li12       152.7(18)  1_555 1_555   7_465
	Li13      Li14      S15        151.4(17)  1_555 1_555   1_555
	Li13      Li14      S08        96.1(14)  1_555 1_555   1_555
	Li13      Li14      S11        52.6(9)  1_555 1_555   8_564
	Li13      Li14      S13        54.7(10)  1_555 1_555   6_555
	Li13      Li14      Li15       118(6)  1_555 1_555   1_555
	Li14      Li15      Li14       153(14)  1_555 1_555   4_575
	S15       Li15      Li14       76(7)  1_555 1_555   1_555
	S15       Li15      Li14       76(7)  1_555 1_555   4_575
	S13       Li15      S15        131(5)  6_555 1_555   1_555
	S13       Li15      Li14       72(3)  6_555 1_555   1_555
	S13       Li15      Li14       128(6)  6_555 1_555   4_575
	S13       Li15      S13        99(9)  7_465 1_555   6_555
	S13       Li15      S15        131(5)  7_465 1_555   1_555
	S13       Li15      Li14       128(6)  7_465 1_555   1_555
	S13       Li15      Li14       72(3)  7_465 1_555   4_575
	Si3       Li15      S13        49(5)  5_455 1_555   7_465
	Si3       Li15      S13        49(5)  5_455 1_555   6_555
	Si3       Li15      S15        180.000   5_455 1_555   1_555
	Si3       Li15      Li14       104(7)  5_455 1_555   1_555
	Si3       Li15      Li14       104(7)  5_455 1_555   4_575
	Li12      Li15      Si3        126(4)  7_465 1_555   5_455
	Li12      Li15      S13        95.4(8)  7_465 1_555   7_465
	Li12      Li15      S13        132.5(7)  7_465 1_555   6_555
	Li12      Li15      S15        54(4)  7_465 1_555   1_555
	Li12      Li15      Li14       64(4)  7_465 1_555   1_555
	Li12      Li15      Li14       99(7)  7_465 1_555   4_575
	Li12      Li15      Li12       107(7)  6_555 1_555   7_465
	Li12      Li15      Si3        126(4)  6_555 1_555   5_455
	Li12      Li15      S13        132.5(7)  6_555 1_555   7_465
	Li12      Li15      S13        95.4(8)  6_555 1_555   6_555
	Li12      Li15      S15        54(4)  6_555 1_555   1_555
	Li12      Li15      Li14       99(7)  6_555 1_555   1_555
	Li12      Li15      Li14       64(4)  6_555 1_555   4_575
	Li17      Li16      Zn6        0.000   1_555 1_555   1_555
	S11       Li16      Li17       173(19)  2_656 1_555   1_555
	S11       Li16      Zn6        0.000   2_656 1_555   1_555
	S07       Li16      S11        95.1(8)  1_555 1_555   2_656
	S07       Li16      Li17       78(19)  1_555 1_555   1_555
	S07       Li16      Zn6        0.000   1_555 1_555   1_555
	S08       Li16      S07        113.0(8)  8_565 1_555   1_555
	S08       Li16      S11        107.7(7)  8_565 1_555   2_656
	S08       Li16      Li17       78(19)  8_565 1_555   1_555
	S08       Li16      Zn6        0.000   8_565 1_555   1_555
	Li6       Li16      S08        61.3(10)  7_456 1_555   8_565
	Li6       Li16      S07        165.3(12)  7_456 1_555   1_555
	Li6       Li16      S11        99.7(11)  7_456 1_555   2_656
	Li6       Li16      Li17       87(19)  7_456 1_555   1_555
	Li6       Li16      Zn6        0.000   7_456 1_555   1_555
	S14       Li16      Li6        62.0(9)  1_555 1_555   7_456
	S14       Li16      S08        115.6(9)  1_555 1_555   8_565
	S14       Li16      S07        114.0(8)  1_555 1_555   1_555
	S14       Li16      S11        109.2(8)  1_555 1_555   2_656
	S14       Li16      Li17       72(19)  1_555 1_555   1_555
	S14       Li16      Zn6        0.000   1_555 1_555   1_555
	Li12      Li16      S14        152.5(11)  2_656 1_555   1_555
	Li12      Li16      Li6        95.3(12)  2_656 1_555   7_456
	Li12      Li16      S08        57.5(8)  2_656 1_555   8_565
	Li12      Li16      S07        91.8(9)  2_656 1_555   1_555
	Li12      Li16      S11        56.5(8)  2_656 1_555   2_656
	Li12      Li16      Li17       130(20)  2_656 1_555   1_555
	Li12      Li16      Zn6        0.000   2_656 1_555   1_555
	Li7       Li16      Li12       110.5(12)  7_455 1_555   2_656
	Li7       Li16      S14        55.6(9)  7_455 1_555   1_555
	Li7       Li16      Li6        85.0(13)  7_455 1_555   7_456
	Li7       Li16      S08        140.4(11)  7_455 1_555   8_565
	Li7       Li16      S07        104.5(11)  7_455 1_555   1_555
	Li7       Li16      S11        55.1(9)  7_455 1_555   2_656
	Li7       Li16      Li17       124(19)  7_455 1_555   1_555
	Li7       Li16      Zn6        0.000   7_455 1_555   1_555
	Li17      Zn6       Li16       0.000   1_555 1_555   1_555
	S11       Zn6       Li17       173(19)  2_656 1_555   1_555
	S11       Zn6       Li16       0.000   2_656 1_555   1_555
	S07       Zn6       S11        95.1(8)  1_555 1_555   2_656
	S07       Zn6       Li17       78(19)  1_555 1_555   1_555
	S07       Zn6       Li16       0.000   1_555 1_555   1_555
	S08       Zn6       S07        113.0(8)  8_565 1_555   1_555
	S08       Zn6       S11        107.7(7)  8_565 1_555   2_656
	S08       Zn6       Li17       78(19)  8_565 1_555   1_555
	S08       Zn6       Li16       0.000   8_565 1_555   1_555
	Li6       Zn6       S08        61.3(10)  7_456 1_555   8_565
	Li6       Zn6       S07        165.3(12)  7_456 1_555   1_555
	Li6       Zn6       S11        99.7(11)  7_456 1_555   2_656
	Li6       Zn6       Li17       87(19)  7_456 1_555   1_555
	Li6       Zn6       Li16       0.000   7_456 1_555   1_555
	S14       Zn6       Li6        62.0(9)  1_555 1_555   7_456
	S14       Zn6       S08        115.6(9)  1_555 1_555   8_565
	S14       Zn6       S07        114.0(8)  1_555 1_555   1_555
	S14       Zn6       S11        109.2(8)  1_555 1_555   2_656
	S14       Zn6       Li17       72(19)  1_555 1_555   1_555
	S14       Zn6       Li16       0.000   1_555 1_555   1_555
	Li12      Zn6       S14        152.5(11)  2_656 1_555   1_555
	Li12      Zn6       Li6        95.3(12)  2_656 1_555   7_456
	Li12      Zn6       S08        57.5(8)  2_656 1_555   8_565
	Li12      Zn6       S07        91.8(9)  2_656 1_555   1_555
	Li12      Zn6       S11        56.5(8)  2_656 1_555   2_656
	Li12      Zn6       Li17       130(20)  2_656 1_555   1_555
	Li12      Zn6       Li16       0.000   2_656 1_555   1_555
	Li7       Zn6       Li12       110.5(12)  7_455 1_555   2_656
	Li7       Zn6       S14        55.6(9)  7_455 1_555   1_555
	Li7       Zn6       Li6        85.0(13)  7_455 1_555   7_456
	Li7       Zn6       S08        140.4(11)  7_455 1_555   8_565
	Li7       Zn6       S07        104.5(11)  7_455 1_555   1_555
	Li7       Zn6       S11        55.1(9)  7_455 1_555   2_656
	Li7       Zn6       Li17       124(19)  7_455 1_555   1_555
	Li7       Zn6       Li16       0.000   7_455 1_555   1_555
	Li16      Li17      Zn6        0.000     1_555 1_555   1_555
	Li8       Li17      Li16       130(30)  1_555 1_555   1_555
	Li8       Li17      Zn6        130(30)  1_555 1_555   1_555
	S14       Li17      Li8        116(17)  1_555 1_555   1_555
	S14       Li17      Li16       80(20)  1_555 1_555   1_555
	S14       Li17      Zn6        80(20)  1_555 1_555   1_555
	S03       Li17      S14        114(16)  1_555 1_555   1_555
	S03       Li17      Li8        60(10)  1_555 1_555   1_555
	S03       Li17      Li16       160(30)  1_555 1_555   1_555
	S03       Li17      Zn6        160(30)  1_555 1_555   1_555
	Li21      Li17      S03        59(10)  1_555 1_555   1_555
	Li21      Li17      S14        59(10)  1_555 1_555   1_555
	Li21      Li17      Li8        102(16)  1_555 1_555   1_555
	Li21      Li17      Li16       120(30)  1_555 1_555   1_555
	Li21      Li17      Zn6        120(30)  1_555 1_555   1_555
	S07       Li17      Li21       92(14)  1_555 1_555   1_555
	S07       Li17      S03        89(14)  1_555 1_555   1_555
	S07       Li17      S14        114(17)  1_555 1_555   1_555
	S07       Li17      Li8        128(17)  1_555 1_555   1_555
	S07       Li17      Li16       71(18)  1_555 1_555   1_555
	S07       Li17      Zn6        71(18)  1_555 1_555   1_555
	S08       Li17      S07        108(16)  8_565 1_555   1_555
	S08       Li17      Li21       160(20)  8_565 1_555   1_555
	S08       Li17      S03        112(16)  8_565 1_555   1_555
	S08       Li17      S14        116(16)  8_565 1_555   1_555
	S08       Li17      Li8        59(10)  8_565 1_555   1_555
	S08       Li17      Li16       72(18)  8_565 1_555   1_555
	S08       Li17      Zn6        72(18)  8_565 1_555   1_555
	Li6       Li17      S08        57(9)  7_456 1_555   8_565
	Li6       Li17      S07        136(17)  7_456 1_555   1_555
	Li6       Li17      Li21       113(16)  7_456 1_555   1_555
	Li6       Li17      S03        135(18)  7_456 1_555   1_555
	Li6       Li17      S14        59(9)  7_456 1_555   1_555
	Li6       Li17      Li8        82(13)  7_456 1_555   1_555
	Li6       Li17      Li16       65(16)  7_456 1_555   1_555
	Li6       Li17      Zn6        65(16)  7_456 1_555   1_555
	Si2       Li17      Li6        164(16)  1_555 1_555   7_456
	Si2       Li17      S08        107(15)  1_555 1_555   8_565
	Si2       Li17      S07        45(7)  1_555 1_555   1_555
	Si2       Li17      Li21       82(12)  1_555 1_555   1_555
	Si2       Li17      S03        47(8)  1_555 1_555   1_555
	Si2       Li17      S14        137(17)  1_555 1_555   1_555
	Si2       Li17      Li8        88(13)  1_555 1_555   1_555
	Si2       Li17      Li16       110(20)  1_555 1_555   1_555
	Si2       Li17      Zn6        110(20)  1_555 1_555   1_555
	Li20      Li17      Si2        41(7)  1_555 1_555   1_555
	Li20      Li17      Li6        155(18)  1_555 1_555   7_456
	Li20      Li17      S08        148(17)  1_555 1_555   8_565
	Li20      Li17      S07        51(9)  1_555 1_555   1_555
	Li20      Li17      Li21       46(8)  1_555 1_555   1_555
	Li20      Li17      S03        52(10)  1_555 1_555   1_555
	Li20      Li17      S14        96(14)  1_555 1_555   1_555
	Li20      Li17      Li8        111(16)  1_555 1_555   1_555
	Li20      Li17      Li16       110(20)  1_555 1_555   1_555
	Li20      Li17      Zn6        110(20)  1_555 1_555   1_555
	S01       Li18      Li22       68(9)  8_565 1_555   1_555
	S06       Li18      S01        131.4(14)  1_555 1_555   8_565
	S06       Li18      Li22       67(9)  1_555 1_555   1_555
	S12       Li18      S06        91.7(11)  8_565 1_555   1_555
	S12       Li18      S01        127.0(14)  8_565 1_555   8_565
	S12       Li18      Li22       157(9)  8_565 1_555   1_555
	S03       Li18      S12        90.6(11)  1_555 1_555   8_565
	S03       Li18      S06        90.7(10)  1_555 1_555   1_555
	S03       Li18      S01        113.9(13)  1_555 1_555   8_565
	S03       Li18      Li22       99(9)  1_555 1_555   1_555
	Li6       Li18      S03        120.3(13)  1_555 1_555   1_555
	Li6       Li18      S12        51.4(9)  1_555 1_555   8_565
	Li6       Li18      S06        53.8(9)  1_555 1_555   1_555
	Li6       Li18      S01        125.7(14)  1_555 1_555   8_565
	Li6       Li18      Li22       106(9)  1_555 1_555   1_555
	Li9       Li18      Li6        73.0(11)  8_565 1_555   1_555
	Li9       Li18      S03        157.5(14)  8_565 1_555   1_555
	Li9       Li18      S12        84.6(11)  8_565 1_555   8_565
	Li9       Li18      S06        111.3(12)  8_565 1_555   1_555
	Li9       Li18      S01        54.6(9)  8_565 1_555   8_565
	Li9       Li18      Li22       94(9)  8_565 1_555   1_555
	Li21      Li18      Li9        149.4(15)  1_555 1_555   8_565
	Li21      Li18      Li6        103.1(13)  1_555 1_555   1_555
	Li21      Li18      S03        50.3(9)  1_555 1_555   1_555
	Li21      Li18      S12        117.4(13)  1_555 1_555   8_565
	Li21      Li18      S06        51.2(9)  1_555 1_555   1_555
	Li21      Li18      S01        114.2(13)  1_555 1_555   8_565
	Li21      Li18      Li22       57(9)  1_555 1_555   1_555
	Li19      Li18      Li21       98.5(13)  1_555 1_555   1_555
	Li19      Li18      Li9        112.1(14)  1_555 1_555   8_565
	Li19      Li18      Li6        102.6(14)  1_555 1_555   1_555
	Li19      Li18      S03        49.8(9)  1_555 1_555   1_555
	Li19      Li18      S12        52.6(10)  1_555 1_555   8_565
	Li19      Li18      S06        118.6(14)  1_555 1_555   1_555
	Li19      Li18      S01        108.9(13)  1_555 1_555   8_565
	Li19      Li18      Li22       146(9)  1_555 1_555   1_555
	Li22      Li19      Li20       91(11)  8_565 1_555   8_565
	S03       Li19      Li22       131(9)  1_555 1_555   8_565
	S03       Li19      Li20       128(6)  1_555 1_555   8_565
	S12       Li19      S03        90.6(13)  8_565 1_555   1_555
	S12       Li19      Li22       138(9)  8_565 1_555   8_565
	S12       Li19      Li20       60(5)  8_565 1_555   8_565
	S09       Li19      S12        113.8(15)  8_565 1_555   8_565
	S09       Li19      S03        106.7(15)  8_565 1_555   1_555
	S09       Li19      Li22       66(10)  8_565 1_555   8_565
	S09       Li19      Li20       59(6)  8_565 1_555   8_565
	S01       Li19      S09        130.9(15)  1_556 1_555   8_565
	S01       Li19      S12        103.3(14)  1_556 1_555   8_565
	S01       Li19      S03        103.9(14)  1_556 1_555   1_555
	S01       Li19      Li22       65(9)  1_556 1_555   8_565
	S01       Li19      Li20       123(6)  1_556 1_555   8_565
	Li4       Li19      S01        51.9(8)  1_556 1_555   1_556
	Li4       Li19      S09        153.3(17)  1_556 1_555   8_565
	Li4       Li19      S12        51.7(8)  1_556 1_555   8_565
	Li4       Li19      S03        96.6(13)  1_556 1_555   1_555
	Li4       Li19      Li22       108(9)  1_556 1_555   8_565
	Li4       Li19      Li20       96(6)  1_556 1_555   8_565
	Zn4       Li19      Li4        0.000     1_556 1_555   1_556
	Zn4       Li19      S01        51.9(8)  1_556 1_555   1_556
	Zn4       Li19      S09        153.3(17)  1_556 1_555   8_565
	Zn4       Li19      S12        51.7(8)  1_556 1_555   8_565
	Zn4       Li19      S03        96.6(13)  1_556 1_555   1_555
	Zn4       Li19      Li22       108(9)  1_556 1_555   8_565
	Zn4       Li19      Li20       96(6)  1_556 1_555   8_565
	Li8       Li19      Zn4        59.2(10)  1_555 1_555   1_556
	Li8       Li19      Li4        59.2(10)  1_555 1_555   1_556
	Li8       Li19      S01        53.3(10)  1_555 1_555   1_556
	Li8       Li19      S09        147.1(17)  1_555 1_555   8_565
	Li8       Li19      S12        92.7(13)  1_555 1_555   8_565
	Li8       Li19      S03        51.5(10)  1_555 1_555   1_555
	Li8       Li19      Li22       108(10)  1_555 1_555   8_565
	Li8       Li19      Li20       152(6)  1_555 1_555   8_565
	Li18      Li19      Li8        90.0(14)  1_555 1_555   1_555
	Li18      Li19      Zn4        91.2(12)  1_555 1_555   1_556
	Li18      Li19      Li4        91.2(12)  1_555 1_555   1_556
	Li18      Li19      S01        136.4(16)  1_555 1_555   1_556
	Li18      Li19      S09        92.7(13)  1_555 1_555   8_565
	Li18      Li19      S12        50.0(9)  1_555 1_555   8_565
	Li18      Li19      S03        52.4(10)  1_555 1_555   1_555
	Li18      Li19      Li22       158(9)  1_555 1_555   8_565
	Li18      Li19      Li20       77(6)  1_555 1_555   8_565
	Li21      Li20      Si2        115(11)  1_555 1_555   1_555
	Li19      Li20      Li21       102(8)  8_564 1_555   1_555
	Li19      Li20      Si2        117(12)  8_564 1_555   1_555
	Li3       Li20      Li19       111(9)  1_555 1_555   8_564
	Li3       Li20      Li21       97(10)  1_555 1_555   1_555
	Li3       Li20      Si2        113(10)  1_555 1_555   1_555
	Zn3       Li20      Li3        0.000     1_555 1_555   1_555
	Zn3       Li20      Li19       111(9)  1_555 1_555   8_564
	Zn3       Li20      Li21       97(10)  1_555 1_555   1_555
	Zn3       Li20      Si2        113(10)  1_555 1_555   1_555
	S09       Li20      Zn3        61(6)  1_555 1_555   1_555
	S09       Li20      Li3        61(6)  1_555 1_555   1_555
	S09       Li20      Li19       69(6)  1_555 1_555   8_564
	S09       Li20      Li21       65(5)  1_555 1_555   1_555
	S09       Li20      Si2        173(15)  1_555 1_555   1_555
	S12       Li20      S09        129(11)  1_555 1_555   1_555
	S12       Li20      Zn3        113(8)  1_555 1_555   1_555
	S12       Li20      Li3        113(8)  1_555 1_555   1_555
	S12       Li20      Li19       68(8)  1_555 1_555   8_564
	S12       Li20      Li21       151(11)  1_555 1_555   1_555
	S12       Li20      Si2        54(5)  1_555 1_555   1_555
	S07       Li20      S12        90(6)  1_555 1_555   1_555
	S07       Li20      S09        119(11)  1_555 1_555   1_555
	S07       Li20      Zn3        61(6)  1_555 1_555   1_555
	S07       Li20      Li3        61(6)  1_555 1_555   1_555
	S07       Li20      Li19       152(11)  1_555 1_555   8_564
	S07       Li20      Li21       105(11)  1_555 1_555   1_555
	S07       Li20      Si2        55(5)  1_555 1_555   1_555
	S03       Li20      S07        93(8)  1_555 1_555   1_555
	S03       Li20      S12        90(8)  1_555 1_555   1_555
	S03       Li20      S09        126(8)  1_555 1_555   1_555
	S03       Li20      Zn3        144(12)  1_555 1_555   1_555
	S03       Li20      Li3        144(12)  1_555 1_555   1_555
	S03       Li20      Li19       103(10)  1_555 1_555   8_564
	S03       Li20      Li21       65(6)  1_555 1_555   1_555
	S03       Li20      Si2        57(6)  1_555 1_555   1_555
	Li17      Li20      S03        54(10)  1_555 1_555   1_555
	Li17      Li20      S07        55(10)  1_555 1_555   1_555
	Li17      Li20      S12        121(11)  1_555 1_555   1_555
	Li17      Li20      S09        110(12)  1_555 1_555   1_555
	Li17      Li20      Zn3        90(12)  1_555 1_555   1_555
	Li17      Li20      Li3        90(12)  1_555 1_555   1_555
	Li17      Li20      Li19       152(13)  1_555 1_555   8_564
	Li17      Li20      Li21       56(10)  1_555 1_555   1_555
	Li17      Li20      Si2        67(11)  1_555 1_555   1_555
	Li22      Li20      Li17       110(12)  1_555 1_555   1_555
	Li22      Li20      S03        81(9)  1_555 1_555   1_555
	Li22      Li20      S07        162(12)  1_555 1_555   1_555
	Li22      Li20      S12        107(12)  1_555 1_555   1_555
	Li22      Li20      S09        55(8)  1_555 1_555   1_555
	Li22      Li20      Zn3        116(10)  1_555 1_555   1_555
	Li22      Li20      Li3        116(10)  1_555 1_555   1_555
	Li22      Li20      Li19       45(8)  1_555 1_555   8_564
	Li22      Li20      Li21       57(8)  1_555 1_555   1_555
	Li22      Li20      Si2        131(12)  1_555 1_555   1_555
	S14       Li21      Li20       123(7)  1_555 1_555   1_555
	S03       Li21      S14        115.6(14)  1_555 1_555   1_555
	S03       Li21      Li20       63(6)  1_555 1_555   1_555
	S09       Li21      S03        120.4(14)  1_555 1_555   1_555
	S09       Li21      S14        110.4(14)  1_555 1_555   1_555
	S09       Li21      Li20       61(6)  1_555 1_555   1_555
	S06       Li21      S09        111.9(13)  1_555 1_555   1_555
	S06       Li21      S03        91.8(12)  1_555 1_555   1_555
	S06       Li21      S14        103.8(13)  1_555 1_555   1_555
	S06       Li21      Li20       133(7)  1_555 1_555   1_555
	Li17      Li21      S06        124(10)  1_555 1_555   1_555
	Li17      Li21      S09        124(10)  1_555 1_555   1_555
	Li17      Li21      S03        60(10)  1_555 1_555   1_555
	Li17      Li21      S14        60(10)  1_555 1_555   1_555
	Li17      Li21      Li20       79(12)  1_555 1_555   1_555
	Zn1       Li21      Li17       110(10)  1_555 1_555   1_555
	Zn1       Li21      S06        100.3(12)  1_555 1_555   1_555
	Zn1       Li21      S09        57.2(8)  1_555 1_555   1_555
	Zn1       Li21      S03        167.7(17)  1_555 1_555   1_555
	Zn1       Li21      S14        59.1(8)  1_555 1_555   1_555
	Zn1       Li21      Li20       110(6)  1_555 1_555   1_555
	Li1       Li21      Zn1        0.000     1_555 1_555   1_555
	Li1       Li21      Li17       110(10)  1_555 1_555   1_555
	Li1       Li21      S06        100.3(12)  1_555 1_555   1_555
	Li1       Li21      S09        57.2(8)  1_555 1_555   1_555
	Li1       Li21      S03        167.7(17)  1_555 1_555   1_555
	Li1       Li21      S14        59.1(8)  1_555 1_555   1_555
	Li1       Li21      Li20       110(6)  1_555 1_555   1_555
	Li22      Li21      Li1        97(8)  1_555 1_555   1_555
	Li22      Li21      Zn1        97(8)  1_555 1_555   1_555
	Li22      Li21      Li17       149(13)  1_555 1_555   1_555
	Li22      Li21      S06        60(8)  1_555 1_555   1_555
	Li22      Li21      S09        61(8)  1_555 1_555   1_555
	Li22      Li21      S03        91(8)  1_555 1_555   1_555
	Li22      Li21      S14        151(8)  1_555 1_555   1_555
	Li22      Li21      Li20       80(10)  1_555 1_555   1_555
	Li2       Li21      Li22       112(8)  1_555 1_555   1_555
	Li2       Li21      Li1        86.6(10)  1_555 1_555   1_555
	Li2       Li21      Zn1        86.6(10)  1_555 1_555   1_555
	Li2       Li21      Li17       83(10)  1_555 1_555   1_555
	Li2       Li21      S06        52.2(7)  1_555 1_555   1_555
	Li2       Li21      S09        139.2(14)  1_555 1_555   1_555
	Li2       Li21      S03        98.9(13)  1_555 1_555   1_555
	Li2       Li21      S14        54.0(7)  1_555 1_555   1_555
	Li2       Li21      Li20       159(6)  1_555 1_555   1_555
	Zn2       Li21      Li2        0.000     1_555 1_555   1_555
	Zn2       Li21      Li22       112(8)  1_555 1_555   1_555
	Zn2       Li21      Li1        86.6(10)  1_555 1_555   1_555
	Zn2       Li21      Zn1        86.6(10)  1_555 1_555   1_555
	Zn2       Li21      Li17       83(10)  1_555 1_555   1_555
	Zn2       Li21      S06        52.2(7)  1_555 1_555   1_555
	Zn2       Li21      S09        139.2(14)  1_555 1_555   1_555
	Zn2       Li21      S03        98.9(13)  1_555 1_555   1_555
	Zn2       Li21      S14        54.0(7)  1_555 1_555   1_555
	Zn2       Li21      Li20       159(6)  1_555 1_555   1_555
	Li18      Li21      Zn2        92.0(12)  1_555 1_555   1_555
	Li18      Li21      Li2        92.0(12)  1_555 1_555   1_555
	Li18      Li21      Li22       45(8)  1_555 1_555   1_555
	Li18      Li21      Li1        138.5(14)  1_555 1_555   1_555
	Li18      Li21      Zn1        138.5(14)  1_555 1_555   1_555
	Li18      Li21      Li17       111(10)  1_555 1_555   1_555
	Li18      Li21      S06        50.0(9)  1_555 1_555   1_555
	Li18      Li21      S09        102.9(13)  1_555 1_555   1_555
	Li18      Li21      S03        52.8(9)  1_555 1_555   1_555
	Li18      Li21      S14        144.2(16)  1_555 1_555   1_555
	Li18      Li21      Li20       84(7)  1_555 1_555   1_555
	Li18      Li22      Li19       94(13)  1_555 1_555   8_564
	Li13      Li22      Li18       104(15)  1_555 1_555   1_555
	Li13      Li22      Li19       93(14)  1_555 1_555   8_564
	S10       Li22      Li13       59(8)  1_555 1_555   1_555
	S10       Li22      Li18       119(14)  1_555 1_555   1_555
	S10       Li22      Li19       139(16)  1_555 1_555   8_564
	S06       Li22      S10        83(10)  1_555 1_555   1_555
	S06       Li22      Li13       125(15)  1_555 1_555   1_555
	S06       Li22      Li18       60(9)  1_555 1_555   1_555
	S06       Li22      Li19       137(16)  1_555 1_555   8_564
	S01       Li22      S06        115(13)  8_565 1_555   1_555
	S01       Li22      S10        113(14)  8_565 1_555   1_555
	S01       Li22      Li13       58(9)  8_565 1_555   1_555
	S01       Li22      Li18       59(8)  8_565 1_555   1_555
	S01       Li22      Li19       64(9)  8_565 1_555   8_564
	S09       Li22      S01        128(14)  1_555 1_555   8_565
	S09       Li22      S06        103(12)  1_555 1_555   1_555
	S09       Li22      S10        105(13)  1_555 1_555   1_555
	S09       Li22      Li13       123(14)  1_555 1_555   1_555
	S09       Li22      Li18       127(15)  1_555 1_555   1_555
	S09       Li22      Li19       64(9)  1_555 1_555   8_564
	Li21      Li22      S09        55(7)  1_555 1_555   1_555
	Li21      Li22      S01        123(13)  1_555 1_555   8_565
	Li21      Li22      S06        56(7)  1_555 1_555   1_555
	Li21      Li22      S10        120(14)  1_555 1_555   1_555
	Li21      Li22      Li13       180(20)  1_555 1_555   1_555
	Li21      Li22      Li18       78(11)  1_555 1_555   1_555
	Li21      Li22      Li19       87(12)  1_555 1_555   8_564
	Li7       Li22      Li21       102(12)  1_555 1_555   1_555
	Li7       Li22      S09        56(7)  1_555 1_555   1_555
	Li7       Li22      S01        127(14)  1_555 1_555   8_565
	Li7       Li22      S06        113(13)  1_555 1_555   1_555
	Li7       Li22      S10        54(7)  1_555 1_555   1_555
	Li7       Li22      Li13       76(10)  1_555 1_555   1_555
	Li7       Li22      Li18       172(18)  1_555 1_555   1_555
	Li7       Li22      Li19       94(12)  1_555 1_555   8_564
	Si1       Li22      Li7        75(9)  1_555 1_555   1_555
	Si1       Li22      Li21       80(9)  1_555 1_555   1_555
	Si1       Li22      S09        97(11)  1_555 1_555   1_555
	Si1       Li22      S01        135(13)  1_555 1_555   8_565
	Si1       Li22      S06        42(5)  1_555 1_555   1_555
	Si1       Li22      S10        43(5)  1_555 1_555   1_555
	Si1       Li22      Li13       100(12)  1_555 1_555   1_555
	Si1       Li22      Li18       97(12)  1_555 1_555   1_555
	Si1       Li22      Li19       161(17)  1_555 1_555   8_564
	Li20      Li22      Si1        122(13)  1_555 1_555   1_555
	Li20      Li22      Li7        103(12)  1_555 1_555   1_555
	Li20      Li22      Li21       43(7)  1_555 1_555   1_555
	Li20      Li22      S09        48(7)  1_555 1_555   1_555
	Li20      Li22      S01        93(11)  1_555 1_555   8_565
	Li20      Li22      S06        96(12)  1_555 1_555   1_555
	Li20      Li22      S10        152(15)  1_555 1_555   1_555
	Li20      Li22      Li13       137(15)  1_555 1_555   1_555
	Li20      Li22      Li18       83(11)  1_555 1_555   1_555
	Li20      Li22      Li19       44(8)  1_555 1_555   8_564
#######	End powder crystal structure	#######


#######	Begin powder diffraction data	#######
data_815693-6_0p004_summed_summed_0004.xye_1
_publcif_datablock.id '{0d446092-870a-412a-9459-9a997b36696f}' 
_pd_block_id	815693-6_0p004_summed_summed_0004.xye_1
_pd_calc_method	Rietveld
_diffrn_radiation_probe	x-ray 
_diffrn_measured_fraction_theta_full 1.0
_pd_instr_special_details	I11_X-ray_beamline_at_STFC_Diamond_UK
_pd_meas_scan_method	step
_diffrn_radiation_wavelength	0.824524000
_diffrn_ambient_temperature	298
_refine_ls_goodness_of_fit_all	4.38852
_pd_proc_ls_prof_R_factor	0.04166
_pd_proc_ls_prof_wR_factor	0.06764
_pd_proc_ls_prof_wR_expected	0.01541 

loop_
	_pd_phase_id
	_pd_phase_block_id
	_pd_phase_mass_%
1	Li7Zn0.5SiS6_1_1	100
loop_
	_refln_index_h
	_refln_index_k
	_refln_index_l
	_pd_refln_phase_id
	_refln_d_spacing
	_refln_F_squared_calc
	_refln_F_squared_meas
   1    1    0 1   14.955768 32516.928666 32784.836582
   0    2    0 1   10.575325  4332.779509  4574.043480
   0    1    1 1    9.082082 40422.831550 40772.691755
   2    2    0 1    7.477884   232.960208   227.454768
   2    1    1 1    6.889988  9653.928681 10300.150874
   1    2    1 1    6.889988 12566.398001 13407.577332
   3    1    0 1    6.688423  8978.782958  8614.930651
   1    3    0 1    6.688423 21089.680611 20235.051540
   0    3    1 1    5.772866 596300.860359 591053.393929
   0    4    0 1    5.287663 17947.949621 17583.894484
   3    2    1 1    5.067065 61117.633063 60187.571717
   2    3    1 1    5.067065 130573.854669 128586.838992
   0    0    2 1    5.028201 62226.937193 59719.173783
   3    3    0 1    4.985256 167933.062667 173356.110912
   1    1    2 1    4.766048 41019.938327 38547.226303
   4    2    0 1    4.729429  1578.545288  1632.555327
   2    4    0 1    4.729429 28188.604372 29153.079469
   4    1    1 1    4.569607 18761.931768 19226.521475
   1    4    1 1    4.569607 22663.297396 23224.494123
   0    2    2 1    4.541041 26015.228928 25340.649974
   2    2    2 1    4.172623  2464.666816  2557.282249
   5    1    0 1    4.147984 22040.377113 22002.803195
   1    5    0 1    4.147984 35381.267509 35320.950355
   1    3    2 1    4.019130   210.376070   213.121678
   3    1    2 1    4.019130 62076.619694 62886.778755
   4    3    1 1    3.899212 11355.192780 11286.914432
   3    4    1 1    3.899212 13726.021120 13643.487070
   0    5    1 1    3.899212 61252.034091 60883.727908
   4    4    0 1    3.738942  2037.918538  1910.935303
   5    2    1 1    3.658457  9490.367285  9553.716825
   2    5    1 1    3.658457  7421.644470  7471.184993
   0    4    2 1    3.643749 14548.703597 12899.665875
   5    3    0 1    3.627307 22093.122162 23417.530927
   3    5    0 1    3.627307 88754.453120 94074.985674
   3    3    2 1    3.540194 2199776.113631 2210062.009691
   0    6    0 1    3.525108 989579.490497 979493.399327
   4    2    2 1    3.444994 48887.843922 52734.055422
   2    4    2 1    3.444994 45104.581141 48653.147508
   6    2    0 1    3.344211 38428.432325 34733.538275
   2    6    0 1    3.344211 112534.124994 101713.968051
   0    1    3 1    3.310810 18157.007389 17679.085058
   6    1    1 1    3.286249 83801.899271 79162.082794
   1    6    1 1    3.286249 76475.656101 72241.467946
   5    1    2 1    3.199732  1581.578516  1515.813559
   1    5    2 1    3.199732 65061.309001 62355.939526
   2    1    3 1    3.159589 17940.390803 16506.467146
   1    2    3 1    3.159589 11201.589771 10306.279031
   5    4    1 1    3.138222  4801.992357  4480.919018
   4    5    1 1    3.138222 27181.400333 25363.983244
   0    3    3 1    3.027361 2362254.291753 2452656.805564
   6    3    1 1    3.008549 2022448.792703 2069386.530433
   3    6    1 1    3.008549 2690629.923298 2753075.055221
   4    4    2 1    3.000353  4456.220493  4006.824036
   5    5    0 1    2.991154  1240.158028  1312.805305
   7    1    0 1    2.991154   191.971616   203.217131
   1    7    0 1    2.991154  2285.050190  2418.906255
   5    3    2 1    2.941740 29490.130884 26988.621088
   3    5    2 1    2.941740  8749.459907  8007.284168
   6    4    0 1    2.933067 37948.804562 37489.748518
   4    6    0 1    2.933067  1681.652987  1661.310502
   3    2    3 1    2.910455 73513.452373 67218.624675
   2    3    3 1    2.910455 16384.208754 14981.257760
   0    7    1 1    2.893728 10766.049218 10332.174488
   0    6    2 1    2.886433 6376013.219000 6527067.618556
   4    1    3 1    2.806124 33565.766116 33348.192684
   1    4    3 1    2.806124 26115.820931 25946.538075
   2    7    1 1    2.791123  4889.259202  4497.709997
   7    2    1 1    2.791123 34246.783354 31504.179570
   6    2    2 1    2.784575 81391.114017 80160.710536
   2    6    2 1    2.784575 92221.313147 90827.187682
   7    3    0 1    2.777216 45115.022015 41348.416938
   3    7    0 1    2.777216 19271.479030 17662.523797
   0    8    0 1    2.643831   221.085638   221.195560
   4    3    3 1    2.627234 368282.060463 359248.315005
   3    4    3 1    2.627234 132657.010052 129403.010494
   0    5    3 1    2.627234 32686.146947 31884.374710
   6    5    1 1    2.614911 30289.794243 28359.119581
   5    6    1 1    2.614911  1367.935848  1280.743474
   5    5    2 1    2.570687 11737.429384 12067.773672
   1    7    2 1    2.570687 16588.916396 17055.803446
   7    1    2 1    2.570687  2712.973646  2789.328980
   8    2    0 1    2.564893   426.159395   422.410966
   2    8    0 1    2.564893  2269.221855  2249.262148
   5    2    3 1    2.549731 10787.606077 10954.193746
   2    5    3 1    2.549731 10033.496090 10188.438412
   4    7    1 1    2.538462 14150.675949 13802.622393
   7    4    1 1    2.538462 32522.519109 31722.587115
   1    8    1 1    2.538462  3465.728485  3380.484562
   8    1    1 1    2.538462 16401.983859 15998.556573
   6    4    2 1    2.533533 52322.056077 51910.783202
   4    6    2 1    2.533533 72664.138570 72092.968563
   0    0    4 1    2.514100 36396.862610 38045.351191
   6    6    0 1    2.492628 95259.112889 99424.263405
   1    1    4 1    2.479314  8060.528427  8306.107422
   7    5    0 1    2.458713 15832.804718 16943.177956
   5    7    0 1    2.458713   795.475450   851.263080
   0    2    4 1    2.445932  7356.393969  7289.579657
   7    3    2 1    2.431047 111582.700564 109506.771363
   3    7    2 1    2.431047 164249.095106 161193.339232
   6    1    3 1    2.413301 37766.586861 40769.052177
   1    6    3 1    2.413301 68739.514023 74204.344814
   8    3    1 1    2.403740  3840.448910  3956.260505
   3    8    1 1    2.403740 29368.931123 30254.573100
   2    2    4 1    2.383024 42317.626149 39517.113420
   8    4    0 1    2.364715  1142.895868  1131.196519
   4    8    0 1    2.364715 29030.572868 28733.398984
   3    1    4 1    2.353337 28010.597415 27544.822993
   1    3    4 1    2.353337 101261.017879 99577.198308
   5    4    3 1    2.352817 14087.262567 13707.431684
   4    5    3 1    2.352817 13122.101126 12768.293618
   0    8    2 1    2.340071 23146.577218 21586.594287
   1    9    0 1    2.335699 16807.315117 15554.731549
   9    1    0 1    2.335699   886.641045   820.563150
   6    3    3 1    2.296663 410348.717793 419826.635885
   3    6    3 1    2.296663 379903.237837 388677.949721
   0    9    1 1    2.288417 536151.556773 558951.713602
   8    2    2 1    2.284804 14852.484787 16553.881960
   2    8    2 1    2.284804 17067.303935 19022.415359
   0    4    4 1    2.270521 10980.448643 12064.016097
   3    3    4 1    2.244799 66784.735418 62783.942288
   0    7    3 1    2.244347   394.426968   372.067800
   7    6    1 1    2.236650 23416.214210 22846.796639
   6    7    1 1    2.236650 40830.068356 39837.194011
   9    2    1 1    2.236650 105095.958354 102540.315295
   2    9    1 1    2.236650 234186.289450 228491.526545
   6    6    2 1    2.233276 27868.014367 27287.771726
   9    3    0 1    2.229474  4049.580063  3901.155854
   3    9    0 1    2.229474  4434.373060  4271.845513
   4    2    4 1    2.219932 13920.513287 14109.153215
   2    4    4 1    2.219932  7434.398486  7535.143650
   7    5    2 1    2.208786 24168.710699 24630.475988
   5    7    2 1    2.208786  7290.149816  7429.434786
   7    2    3 1    2.195450  4535.286858  4439.695790
   2    7    3 1    2.195450  3510.719467  3436.723393
   8    5    1 1    2.188244  4803.449491  5056.788101
   5    8    1 1    2.188244  6393.416628  6730.611655
   5    1    4 1    2.150014 21749.028417 20013.065609
   1    5    4 1    2.150014  3905.616138  3593.877874
   8    4    2 1    2.139883 11098.860837 11499.852027
   4    8    2 1    2.139883  4940.418157  5118.910724
   7    7    0 1    2.136538   107.381152   116.004396
   1    9    2 1    2.118310 122716.546182 111316.556648
   9    1    2 1    2.118310 19123.237822 17346.747872
   8    6    0 1    2.115065     6.228735     5.866955
   6    8    0 1    2.115065  7585.850300  7145.246151
   0   10    0 1    2.115065  1049.128993   988.193096
   6    5    3 1    2.106539 32857.499595 29613.862566
   5    6    3 1    2.106539  4994.639189  4501.576819
   9    4    1 1    2.100170 17077.086777 17005.952130
   4    9    1 1    2.100170 178146.665584 177404.595209
   4    4    4 1    2.086312  2090.381068  2166.670012
  10    2    0 1    2.073992 10349.092564  9646.535304
   2   10    0 1    2.073992 20670.292809 19267.071782
   5    3    4 1    2.066303 29003.480707 28421.752139
   3    5    4 1    2.066303 19868.789720 19470.277462
   7    4    3 1    2.065951  3154.003243  3112.674759
   4    7    3 1    2.065951 20115.366753 19851.785028
   1    8    3 1    2.065951 21116.477068 20839.777293
   8    1    3 1    2.065951 29742.364357 29352.635261
   1   10    1 1    2.059942 10229.424938 10141.677623
  10    1    1 1    2.059942  7818.891197  7751.821277
   9    5    0 1    2.054333 69052.761751 70471.926178
   5    9    0 1    2.054333 82923.312812 84627.543211
   0    6    4 1    2.046860 2006288.084386 1990260.307352
   9    3    2 1    2.038113 2207148.239893 2212558.538608
   3    9    2 1    2.038113 2193298.544735 2198674.894218
   2    6    4 1    2.009565  3714.674848  3961.730099
   6    2    4 1    2.009565  4922.954409  5250.369805
   0    1    5 1    2.002248 10263.040847 10232.924550
   8    3    3 1    1.991350 48501.347877 47336.910786
   3    8    3 1    1.991350 111109.716818 108442.156408
  10    3    1 1    1.985968 66289.966510 69273.941763
   3   10    1 1    1.985968 17957.791912 18766.143606
   2    1    5 1    1.967298   608.134517   655.547045
   1    2    5 1    1.967298 13536.864291 14592.250784
   7    7    2 1    1.966385 14901.298184 15678.631002
   4   10    0 1    1.963789 36830.052484 36775.376299
  10    4    0 1    1.963789 13202.545653 13182.945767
   8    7    1 1    1.951849   895.916409   900.967765
   7    8    1 1    1.951849 21399.901380 21520.558323
   8    6    2 1    1.949606 32177.212526 32285.246836
   6    8    2 1    1.949606 23335.797724 23414.147171
   0   10    2 1    1.949606 10438.696267 10473.743969
   0    3    5 1    1.934116 2313867.151449 2295008.911191
   5    5    4 1    1.924573 28630.122785 27888.937600
   1    7    4 1    1.924573  2626.080613  2558.095852
   7    1    4 1    1.924573 11847.912991 11541.190675
   0    9    3 1    1.924289 2777412.767797 2700467.604629
   9    6    1 1    1.919431 1886209.730665 1870787.358343
   6    9    1 1    1.919431 2055548.868743 2038741.914848
  10    2    2 1    1.917297 28423.352971 23822.419516
   2   10    2 1    1.917297  1643.198196  1377.211084
   1   11    0 1    1.914890  3177.388475  2752.146975
  11    1    0 1    1.914890 19163.181084 16598.502597
   6    4    4 1    1.908834 64155.373649 63963.621332
   4    6    4 1    1.908834 94545.051880 94262.468649
   3    2    5 1    1.902559 118933.722215 113456.135509
   2    3    5 1    1.902559 177308.328175 169142.252793
   9    5    2 1    1.901734 145591.566128 135461.997778
   5    9    2 1    1.901734 24783.690796 23059.359527
   7    6    3 1    1.893202 128616.833661 124698.440400
   6    7    3 1    1.893202 319008.743742 309289.940408
   9    2    3 1    1.893202 114128.158854 110651.172243
   2    9    3 1    1.893202 17551.290879 17016.579692
   0   11    1 1    1.888575  7986.618345  7823.293789
   4    1    5 1    1.872498 81910.653831 78267.720334
   1    4    5 1    1.872498  1257.563696  1201.634208
   8    8    0 1    1.869471 55411.114018 56940.780058
   7    3    4 1    1.863834 17473.408802 17041.493695
   3    7    4 1    1.863834  4867.932574  4747.604958
   8    5    3 1    1.863575  9509.789851  9265.244714
   5    8    3 1    1.863575  4517.126726  4400.968389
  10    5    1 1    1.859162 12346.007070 11710.942559
   5   10    1 1    1.859162 30311.906138 28752.696286
  11    2    1 1    1.859162 23754.107856 22532.223662
   2   11    1 1    1.859162 35685.971491 33850.325851
   9    7    0 1    1.855035 56347.790041 55497.549831
   7    9    0 1    1.855035 154701.503722 152367.189653
  11    3    0 1    1.855035 11119.739478 10951.952070
   3   11    0 1    1.855035 54086.053753 53269.941219
  10    4    2 1    1.829229  5304.102783  5399.710406
   4   10    2 1    1.829229 102500.837931 104348.438157
   0    8    4 1    1.821874 44569.465517 43348.105556
   4    3    5 1    1.816416 46659.587664 42440.649035
   3    4    5 1    1.816416  7393.268661  6724.772681
   0    5    5 1    1.816416 39757.438802 36162.589324
  10    6    0 1    1.813653  5949.635513  5503.886457
   6   10    0 1    1.813653  3327.912985  3078.584422
   9    4    3 1    1.808269 65522.383503 64718.949911
   4    9    3 1    1.808269 119567.607171 118101.472592
   8    2    4 1    1.795426  9133.788480  8503.281610
   2    8    4 1    1.795426 30042.082836 27968.273085
   5    2    5 1    1.790202 13147.848615 12540.533669
   2    5    5 1    1.790202  3615.573631  3448.565935
   1   11    2 1    1.789514  7380.481490  7123.519991
  11    1    2 1    1.789514  1122.077334  1083.010686
   1   10    3 1    1.782400 35259.392008 36288.292583
  10    1    3 1    1.782400 22612.462659 23272.314531
   4   11    1 1    1.778537 11517.789434 11255.636741
  11    4    1 1    1.778537 35648.178668 34836.801963
   6    6    4 1    1.770097 8717260.979640 8799517.980493
   0   12    0 1    1.762554 3609746.272076 3542189.723918
   7    5    4 1    1.757828   619.352388   657.660040
   5    7    4 1    1.757828  9044.770946  9604.200358
   8    8    2 1    1.752278  6057.118659  6485.731931
  11    5    0 1    1.750440  3046.580382  3147.943384
   5   11    0 1    1.750440   887.723026   917.258525
   6    1    5 1    1.741006 17323.311074 17180.798034
   1    6    5 1    1.741006 142785.833604 141611.182696
   9    7    2 1    1.740374 32344.468633 32433.028958
   7    9    2 1    1.740374 21456.701543 21515.450768
  11    3    2 1    1.740374  8534.665885  8558.034109
   3   11    2 1    1.740374 89161.471640 89405.598974
  12    2    0 1    1.738573 206664.979131 210505.485368
   2   12    0 1    1.738573 198320.103082 202005.534431
  10    3    3 1    1.733828 71454.074414 68682.199919
   3   10    3 1    1.733828 25585.188283 24592.677619
   9    8    1 1    1.730272 39541.443192 40011.520908
   8    9    1 1    1.730272 142644.665957 144340.458358
   1   12    1 1    1.730272 321755.783628 325580.889945
  12    1    1 1    1.730272 303115.395234 306718.900352
   8    4    4 1    1.722497 13580.947143 17155.880429
   4    8    4 1    1.722497 17240.252881 21778.430758
   5    4    5 1    1.717882  1836.561589  1829.701509
   4    5    5 1    1.717882 43786.993533 43623.436672
   1    9    4 1    1.711185 97575.389982 91421.519042
   9    1    4 1    1.711185 57895.829344 54244.463341
   8    7    3 1    1.710985  2946.887064  2757.966496
   7    8    3 1    1.710985 45371.115241 42462.440194
  10    7    1 1    1.707567 12718.568980 13608.160215
   7   10    1 1    1.707567 11035.286824 11807.142090
  10    6    2 1    1.706065 23447.692809 22352.225396
   6   10    2 1    1.706065 33553.749650 31986.131051
   6    3    5 1    1.695656 669214.524360 689441.860375
   3    6    5 1    1.695656 651185.242626 670867.634790
   9    6    3 1    1.689022 676130.116339 700176.514766
   6    9    3 1    1.689022 565405.146085 585513.638648
  12    3    1 1    1.685734 568035.708745 580071.060401
   3   12    1 1    1.685734 633971.545289 647403.923519
   0    0    6 1    1.676067 110976.960366 116787.462321
   0    7    5 1    1.674270 21290.241108 22723.901492
  12    4    0 1    1.672106   202.648612   205.157163
   4   12    0 1    1.672106 24042.403986 24340.020686
   9    3    4 1    1.668069 200150.736745 203015.094694
   3    9    4 1    1.668069 102464.556245 103930.926896
   0   11    3 1    1.667883 12608.073550 12776.057292
   1    1    6 1    1.665640  5624.131315  5913.942174
  11    6    1 1    1.664717 50060.966225 52141.216471
   6   11    1 1    1.664717  7271.804538  7573.979553
   0   12    2 1    1.663324 186139.527767 188468.835784
   9    9    0 1    1.661752 229424.564205 230535.328815
   0    2    6 1    1.655405  3317.641551  3340.746373
   7    2    5 1    1.653674 24189.936039 24327.054203
   2    7    5 1    1.653674  2136.341430  2148.451061
  11    5    2 1    1.653132 32252.871745 32516.752844
   5   11    2 1    1.653132   535.584944   539.966903
  10    8    0 1    1.651588   377.162781   398.309360
   8   10    0 1    1.651588  1190.956200  1257.730152
  10    5    3 1    1.647519 46476.371706 51542.410475
   5   10    3 1    1.647519 28151.660782 31220.261013
  11    2    3 1    1.647519 24114.215386 26742.724144
   2   11    3 1    1.647519   638.461110   708.054940
  12    2    2 1    1.643125 115578.530844 127509.607811
   2   12    2 1    1.643125 81561.246625 89980.747236
   2    2    6 1    1.635489  1299.621253  1370.474057
   7    7    4 1    1.628055 34075.952112 36000.557567
   3    1    6 1    1.625797 25082.121292 25447.466569
   1    3    6 1    1.625797 21005.366695 21311.330111
   7   11    0 1    1.622181  3081.661348  3094.457479
  11    7    0 1    1.622181  5150.742822  5172.130500
   1   13    0 1    1.622181  2981.106303  2993.484895
  13    1    0 1    1.622181  6849.491868  6877.933345
   8    6    4 1    1.618494 43172.605168 41784.444107
   6    8    4 1    1.618494 32487.771504 31443.167891
   0   10    4 1    1.618494 57853.211272 55993.013704
   6    5    5 1    1.614664 147410.575286 153508.166079
   5    6    5 1    1.614664 144468.485750 150444.377961
  12    5    1 1    1.606090 80600.933178 83658.252020
   5   12    1 1    1.606090 13815.515845 14339.559863
   0   13    1 1    1.606090  3506.958744  3639.983147
  10    2    4 1    1.599866  3895.208235  3846.989639
   2   10    4 1    1.599866  1174.337449  1159.800382
   0    4    6 1    1.597723  6888.092919  6878.842102
   7    4    5 1    1.596166  7943.957600  8062.383831
   4    7    5 1    1.596166 15431.878045 15661.932035
   1    8    5 1    1.596166 20112.927228 20412.764951
   8    1    5 1    1.596166 33449.729875 33948.388808
   9    5    4 1    1.590790 92680.041799 84783.532253
   5    9    4 1    1.590790   343.833448   314.538207
  11    4    3 1    1.590629 15768.363950 14551.155349
   4   11    3 1    1.590629  6259.930588  5776.707257
   3    3    6 1    1.588683 1198179.811465 1186420.877372
  13    2    1 1    1.587882 62842.175394 62128.766352
   2   13    1 1    1.587882  5794.824516  5729.039393
   4   12    2 1    1.586673 23392.664932 23875.081473
  12    4    2 1    1.586673 93918.800348 95855.646058
  13    3    0 1    1.585308 28950.926089 29218.704747
   3   13    0 1    1.585308 10459.601642 10556.346668
   4    2    6 1    1.579795 28838.449077 26843.596994
   2    4    6 1    1.579795 24290.042127 22609.818582
   9    9    2 1    1.577819 664558.882481 647748.009936
  12    6    0 1    1.576476 525043.362444 519497.060346
   6   12    0 1    1.576476 527607.234884 522033.849287
  10    8    2 1    1.569111 35083.898133 34532.055829
   8   10    2 1    1.569111 35830.535144 35266.948824
   8    3    5 1    1.561001 14735.929619 13630.659501
   3    8    5 1    1.561001 28396.824309 26266.917193
   9    8    3 1    1.555821 103840.940098 103678.152556
   8    9    3 1    1.555821 56942.014557 56852.748699
   1   12    3 1    1.555821 60486.414681 60391.592400
  12    1    3 1    1.555821  9666.993048  9651.838466
   5    1    6 1    1.554000  5859.124249  5909.785336
   1    5    6 1    1.554000  6654.930735  6712.472785
  10    9    1 1    1.553250 105583.252374 108129.262483
   9   10    1 1    1.553250 57357.560921 58740.667869
   4   10    4 1    1.547618  3372.863002  3310.490893
  10    4    4 1    1.547618 15883.590748 15589.866084
  11    7    2 1    1.543827  1214.130463  1083.233079
   7   11    2 1    1.543827 21325.009846 19025.925780
   1   13    2 1    1.543827 12931.915615 11537.704717
  13    1    2 1    1.543827 41006.493226 36585.516361
  10    7    3 1    1.539253  5120.531238  4944.348330
   7   10    3 1    1.539253  4290.615651  4142.987777
  11    8    1 1    1.536763 22750.514251 22454.136945
   8   11    1 1    1.536763  3433.987273  3389.251761
   4   13    1 1    1.536763  2841.507509  2804.490396
  13    4    1 1    1.536763   194.869379   192.330762
   4    4    6 1    1.529428 10459.823471 10535.102228
   0    9    5 1    1.528063 826261.897196 827496.582710
   1   11    4 1    1.523344 10786.424536 10440.735309
  11    1    4 1    1.523344 10442.557830 10107.889031
  12    3    3 1    1.523202 1168753.500163 1131513.780164
   3   12    3 1    1.523202 834339.139893 807754.786606
   5    3    6 1    1.521493  5104.909548  4679.479738
   3    5    6 1    1.521493 73615.736525 67480.793586
  13    5    0 1    1.518528  6682.378808  6671.520478
   5   13    0 1    1.518528  7460.419188  7448.296606
   0    6    6 1    1.513680 1858259.649549 1804172.549241
   7    6    5 1    1.512357 15179.343426 14818.177296
   6    7    5 1    1.512357  2913.338761  2844.020922
   9    2    5 1    1.512357 33908.074788 33101.291001
   2    9    5 1    1.512357 69794.430685 68133.793348
  13    3    2 1    1.511942 56781.564840 55651.324399
   3   13    2 1    1.511942 22529.913779 22081.454499
   0   14    0 1    1.510761    48.654879    48.458784
  11    6    3 1    1.507644 97919.950279 98490.555102
   6   11    3 1    1.507644 38366.456531 38590.027775
  12    7    1 1    1.505304 190341.844531 191406.500224
   7   12    1 1    1.505304 179326.877825 180329.922540
  12    6    2 1    1.504275 1650816.653239 1617581.822700
   6   12    2 1    1.504275 1475152.886480 1445454.581642
   8    8    4 1    1.500177 14650.639583 13864.776515
   6    2    6 1    1.498409 13098.208348 12921.913077
   2    6    6 1    1.498409 75792.295929 74772.169894
   8    5    5 1    1.497125 13388.870513 13553.153197
   5    8    5 1    1.497125 13646.742346 13814.189141
  10   10    0 1    1.495577 59661.808063 59656.143699
  14    2    0 1    1.495577  4301.122790  4300.714436
   2   14    0 1    1.495577   457.883421   457.839949
   9    7    4 1    1.492686  7432.313455  7591.816972
   7    9    4 1    1.492686  1240.057960  1266.670617
  11    3    4 1    1.492686  6193.260072  6326.172491
   3   11    4 1    1.492686  2834.677165  2895.511653
   1   14    1 1    1.490283  1573.344947  1577.594305
  14    1    1 1    1.490283  5602.490464  5617.621911
  11    9    0 1    1.488155  2623.842164  2660.990565
   9   11    0 1    1.488155  1606.831145  1629.580687
  10    6    4 1    1.470870 20049.922644 20775.020519
   6   10    4 1    1.470870 15818.563070 16390.635426
   9    4    5 1    1.467993 53464.998572 51871.108450
   4    9    5 1    1.467993 123347.418200 119670.204385
  12    8    0 1    1.466534 22980.410175 22832.364449
   8   12    0 1    1.466534  8798.288693  8741.607850
  12    5    3 1    1.463682 167847.893524 174416.217457
   5   12    3 1    1.463682 181772.996740 188886.246122
   0   13    3 1    1.463682 10770.204726 11191.670805
   5    5    6 1    1.462166  3420.966911  3556.790359
   1    7    6 1    1.462166 12680.978989 13184.454859
   7    1    6 1    1.462166   496.198023   515.898689
  13    6    1 1    1.461541 133541.024958 137172.319824
   6   13    1 1    1.461541 16933.909777 17394.382652
  14    3    1 1    1.461541  5199.698954  5341.091010
   3   14    1 1    1.461541 58894.535315 60496.016386
   6    4    6 1    1.455227 51284.203676 51889.359688
   4    6    6 1    1.455227  6630.660349  6708.902453
   1   10    5 1    1.454051 39608.773048 39258.936197
  10    1    5 1    1.454051  9261.564450  9179.763468
  13    5    2 1    1.453683 41734.900393 41511.018919
   5   13    2 1    1.453683  3216.033985  3198.781987
  14    4    0 1    1.452633  3501.934524  3514.930677
   4   14    0 1    1.452633  1247.587122  1252.217087
  13    2    3 1    1.449862  5639.517967  5742.614062
   2   13    3 1    1.449862 20219.792208 20589.430469
   0   14    2 1    1.446864  1526.249644  1538.172600
   0   12    4 1    1.443216 275317.954562 286635.396093
  11    5    4 1    1.436543  1111.308895  1254.883230
   5   11    4 1    1.436543  2334.078351  2635.627046
   7    3    6 1    1.434991 16256.854723 18226.225242
   3    7    6 1    1.434991  3807.903817  4269.196831
  10   10    2 1    1.433510 12642.229007 14058.608010
  14    2    2 1    1.433510  8853.304021  9845.188753
   2   14    2 1    1.433510  1946.069589  2164.098553
   0    1    7 1    1.433326 19733.700238 21906.505968
  13    7    0 1    1.432503 20110.135374 21953.094042
   7   13    0 1    1.432503  6377.214058  6961.642841
  12    2    4 1    1.429962 50557.853765 53616.594766
   2   12    4 1    1.429962 47803.761817 50695.880753
  10    3    5 1    1.427318  7287.280414  7903.587864
   3   10    5 1    1.427318   416.988822   452.254833
  11    9    2 1    1.426970 36783.743252 39753.427562
   9   11    2 1    1.426970  6152.139324  6648.823729
  10    9    3 1    1.423355 74622.096762 73968.048420
   9   10    3 1    1.423355 20143.396065 19966.843069
   2    1    7 1    1.420340  2399.346716  2404.524229
   1    2    7 1    1.420340  1510.690567  1513.950463
   0    8    6 1    1.415576 17501.712704 17716.137645
   8    7    5 1    1.414493   231.817985   234.005431
   7    8    5 1    1.414493  2740.591274  2766.451629
  11    8    3 1    1.410635 14865.368695 15044.238252
   8   11    3 1    1.410635  7024.419604  7108.941882
   4   13    3 1    1.410635 15627.309023 15815.346730
  13    4    3 1    1.410635   119.835186   121.277119
  10   11    1 1    1.408718  1409.353084  1412.781152
  11   10    1 1    1.408718 16177.007571 16216.356037
  14    5    1 1    1.408718 18720.103730 18765.637947
   5   14    1 1    1.408718  6601.419350  6617.476443
  12    8    2 1    1.407874 98003.291143 100253.609216
   8   12    2 1    1.407874 122938.455072 125761.325856
   0    3    7 1    1.407700 407668.035901 417778.501903
   1   15    0 1    1.406920  5249.250544  5353.064463
  15    1    0 1    1.406920  1457.004371  1485.819405
   8    2    6 1    1.403062 17090.662429 16445.807155
   2    8    6 1    1.403062 16336.330847 15719.937588
   9    6    5 1    1.402008 127361.593860 124778.912475
   6    9    5 1    1.402008 96615.268615 94656.071590
  12    9    1 1    1.396384 373501.429203 379182.000412
   9   12    1 1    1.396384 367691.889805 373284.103916
   0   15    1 1    1.396384 189143.417381 192020.093525
   4   14    2 1    1.395562 33048.563368 33299.765829
  14    4    2 1    1.395562 14644.413903 14755.726239
   3    2    7 1    1.395392  5580.251710  5559.320484
   2    3    7 1    1.395392 14456.164817 14401.940513
  12    4    4 1    1.392288   190.721202   188.670424
   4   12    4 1    1.392288 27350.795462 27056.699142
   6    6    6 1    1.390874 328865.332875 334230.929544
   0   11    5 1    1.389847   133.099489   135.560577
  14    6    0 1    1.388608 27849.905746 27620.679079
   6   14    0 1    1.388608  1445.051802  1433.157887
   9    9    4 1    1.386294 256164.542438 262705.743472
  12    7    3 1    1.386187 56021.039091 57668.553551
   7   12    3 1    1.386187 91341.843037 94028.101800
   7    5    6 1    1.384898  1778.554032  1801.694128
   5    7    6 1    1.384898  7560.580426  7658.948286
  15    2    1 1    1.384368 79289.873816 79167.133126
   2   15    1 1    1.384368 93758.710837 93613.572394
   4    1    7 1    1.383402 18933.106699 19444.234335
   1    4    7 1    1.383402 13524.779660 13889.901390
  15    3    0 1    1.382661 76271.560769 79918.065438
   3   15    0 1    1.382661 125605.539793 131610.677000
  10    8    4 1    1.380376  5080.379354  4982.475456
   8   10    4 1    1.380376  8425.006463  8262.648317
  10    5    5 1    1.377998 39701.304005 40576.096368
   5   10    5 1    1.377998  7623.363105  7791.338943
  11    2    5 1    1.377998  1771.951294  1810.995086
   2   11    5 1    1.377998   693.780154   709.067147
  13    7    2 1    1.377684 14001.888917 14390.459321
   7   13    2 1    1.377684  4184.181045  4300.297444
   1   14    3 1    1.374430 21110.450707 21192.679517
  14    1    3 1    1.374430    22.440777    22.528187
   8   13    1 1    1.372657  3960.737415  3983.330005
  13    8    1 1    1.372657  6917.922643  6957.383424
   8    4    6 1    1.367422  6764.802246  6640.011725
   4    8    6 1    1.367422  9217.057641  9047.030288
  11    7    4 1    1.363068 12493.422220 12228.393290
   7   11    4 1    1.363068 40266.727019 39412.529716
   1   13    4 1    1.363068 24839.770277 24312.832372
  13    1    4 1    1.363068  1084.147481  1061.148943
   1    9    6 1    1.361742  6901.911075  6964.187185
   9    1    6 1    1.361742 16637.544250 16787.665212
   4    3    7 1    1.360319 46474.119168 45440.218338
   3    4    7 1    1.360319   325.350389   318.112382
   0    5    7 1    1.360319 18332.232873 17924.399199
  11   11    0 1    1.359615 17150.787312 16681.517792
   1   15    2 1    1.354882 32958.658453 31622.220469
  15    1    2 1    1.354882 54563.243322 52350.762769
  12   10    0 1    1.354032 39029.717589 38194.713252
  10   12    0 1    1.354032  1635.977480  1600.977271
  13    6    3 1    1.351787 21235.137402 21249.498097
   6   13    3 1    1.351787 31920.791670 31942.378757
  14    3    3 1    1.351787  5781.244504  5785.154188
   3   14    3 1    1.351787 40579.202362 40606.644875
  15    4    1 1    1.350099 58784.877670 57971.082101
   4   15    1 1    1.350099 81921.847218 80787.752211
   5    2    7 1    1.349203  8518.612116  8512.656057
   2    5    7 1    1.349203  3864.227717  3861.525919
  11    4    5 1    1.344189  5516.839320  5303.549744
   4   11    5 1    1.344189  8484.918317  8156.878197
  13    3    4 1    1.340973 52417.708866 50095.140659
   3   13    4 1    1.340973  5624.395580  5375.185101
   9    3    6 1    1.339710 707429.712982 679584.544375
   3    9    6 1    1.339710 685310.593369 658336.056294
   7   14    1 1    1.339230 11414.494095 11226.031493
  14    7    1 1    1.339230 15550.611833 15293.858557
  14    6    2 1    1.338504 13895.648779 14071.519479
   6   14    2 1    1.338504 19533.743073 19780.972484
  13    9    0 1    1.337685    48.360041    47.797109
   9   13    0 1    1.337685   760.973258   752.115194
  15    5    0 1    1.337685 24386.537603 24102.667558
   5   15    0 1    1.337685   140.960574   139.319731
  12    6    4 1    1.335615 647257.426812 629220.750390
   6   12    4 1    1.335615 764478.513616 743175.317993
  15    3    2 1    1.333176 618317.199482 595446.055628
   3   15    2 1    1.333176 564516.510496 543635.418509
   6    1    7 1    1.327764 23020.798391 22932.117558
   1    6    7 1    1.327764 11357.929314 11314.176243
   9    8    5 1    1.322984 69854.163240 67908.741649
   8    9    5 1    1.322984 125828.923458 122324.618303
   1   12    5 1    1.322984  4049.116697  3936.349774
  12    1    5 1    1.322984 38545.521122 37472.037660
   0   16    0 1    1.321916    18.712711    18.933272
   7    7    6 1    1.318714  7220.887689  7159.580486
   5    4    7 1    1.317421  3981.609363  3930.971600
   4    5    7 1    1.317421 11927.875178 11776.177494
   8    6    6 1    1.313617  6670.256095  6844.422294
   6    8    6 1    1.313617  2787.824061  2860.616576
   0   10    6 1    1.313617  9339.476474  9583.338344
  10    7    5 1    1.312752 12168.245642 12844.219317
   7   10    5 1    1.312752   898.321442   948.225238
  11   11    2 1    1.312481 17853.744709 18912.298789
   8   14    0 1    1.311708  6031.696624  6528.974222
  14    8    0 1    1.311708   457.614933   495.342569
  16    2    0 1    1.311708   945.867719  1023.848900
   2   16    0 1    1.311708   264.588018   286.401730
  10   11    3 1    1.309666  5271.403088  5425.962099
  11   10    3 1    1.309666 43123.723853 44388.123485
  14    5    3 1    1.309666 12064.432216 12418.164739
   5   14    3 1    1.309666   666.529482   686.072313
   1   16    1 1    1.308132  9861.411021 10043.647781
  16    1    1 1    1.308132  3909.943415  3982.198331
  12   10    2 1    1.307456  4338.598179  4340.445142
  10   12    2 1    1.307456 26439.575715 26450.831177
   6    3    7 1    1.307316 982565.544135 978567.418898
   3    6    7 1    1.307316 863018.529775 859506.849374
  10    2    6 1    1.303599  4773.695582  4730.547341
   2   10    6 1    1.303599 21177.756414 20986.335969
  12    3    5 1    1.302753 598915.327233 591689.754711
   3   12    5 1    1.302753 534954.442013 528500.521165
  13    5    4 1    1.299825  3073.051341  3053.195874
   5   13    4 1    1.299825  7952.290960  7900.909961
  12    9    3 1    1.299737 644972.978986 643468.592516
   9   12    3 1    1.299737 702238.845634 700600.887685
   0   15    3 1    1.299737 486078.469932 484944.701701
   9    5    6 1    1.298675 19167.084458 18943.262691
   5    9    6 1    1.298675 77726.549207 76818.904977
  15    6    1 1    1.298237 691039.520020 690281.604861
   6   15    1 1    1.298237 869114.259751 868161.036595
   0    7    7 1    1.297440  5795.103293  5774.575373
   0   14    4 1    1.294944 18343.961785 17991.980044
  11    6    5 1    1.292979 27291.875728 28132.900501
   6   11    5 1    1.292979  9365.018284  9653.610114
  13    9    2 1    1.292720  7613.655330  7915.864111
   9   13    2 1    1.292720 30643.196617 31859.516856
  15    5    2 1    1.292720 27151.166390 28228.877491
   5   15    2 1    1.292720 29066.938250 30220.692074
  15    2    3 1    1.290031 109544.544286 109529.381954
   2   15    3 1    1.290031 93388.603698 93375.677550
  12   11    1 1    1.288564 140005.354768 143712.417575
  11   12    1 1    1.288564 147809.220262 151722.913876
  16    3    1 1    1.288564 69177.118241 71008.790483
   3   16    1 1    1.288564 19034.243673 19538.232516
   7    2    7 1    1.287785 37197.776949 37659.720516
   2    7    7 1    1.287785  1768.263375  1790.222695
  10   10    4 1    1.285343  7141.124268  7138.030368
  14    2    4 1    1.285343  6136.638712  6133.980006
   2   14    4 1    1.285343 21691.108458 21681.710759
  16    4    0 1    1.282447  6140.745047  6145.151504
   4   16    0 1    1.282447 10315.154003 10322.555919
  11    9    4 1    1.280623 22584.849975 23360.060517
   9   11    4 1    1.280623 17478.533717 18078.473216
   8   13    3 1    1.280539 15096.055751 15630.427627
  13    8    3 1    1.280539 39625.684881 41028.359324
  13   10    1 1    1.279104 10231.390513 10237.848719
  10   13    1 1    1.279104  9979.271604  9985.570668
   0   16    2 1    1.278472  3693.719180  3668.846641
  15    7    0 1    1.277757 45590.961741 45368.147801
   7   15    0 1    1.277757 53816.734753 53553.719493
  10    4    6 1    1.274865   963.063750   974.398271
   4   10    6 1    1.274865 15277.091753 15456.891383
   8   14    2 1    1.269231 11183.099849 11009.395328
  14    8    2 1    1.269231 15283.741106 15046.342268
   2   16    2 1    1.269231  6035.326602  5941.581260
  16    2    2 1    1.269231 16217.816115 15965.908504
   6    5    7 1    1.269103 11426.889969 11280.390625
   5    6    7 1    1.269103 20822.221179 20555.268251
  12    8    4 1    1.266766 18829.545836 19392.819938
   8   12    4 1    1.266766  2381.841572  2453.092875
  12    5    5 1    1.264927 91029.188272 91796.501432
   5   12    5 1    1.264927 39079.603823 39409.017881
   0   13    5 1    1.264927  9137.322854  9214.344172
  15    4    3 1    1.262166 20015.793692 19220.883990
   4   15    3 1    1.262166 82584.314719 79304.551050
   1   11    6 1    1.261193  5375.627970  5232.078690
  11    1    6 1    1.261193  3195.684154  3110.347489
  14    9    1 1    1.260792 35110.086096 34413.412267
   9   14    1 1    1.260792 68099.410183 66748.143862
   7    4    7 1    1.260062  8291.780058  8145.854090
   4    7    7 1    1.260062  9109.039309  8948.730500
   1    8    7 1    1.260062  4925.340146  4838.659719
   8    1    7 1    1.260062 11506.327707 11303.829329
  14    4    4 1    1.257775 11660.303628 11482.132426
   4   14    4 1    1.257775  4535.650503  4466.345078
   0    0    8 1    1.257050 973846.240431 961357.329885
  13    2    5 1    1.255975 10811.647095 10502.410685
   2   13    5 1    1.255975 42998.298404 41768.454391
  14    7    3 1    1.253272  1237.688020  1218.693518
   7   14    3 1    1.253272   884.183989   870.614629
   1    1    8 1    1.252633 24018.505675 23674.612358
   5   16    1 1    1.251927  9933.482033  9892.021844
  16    5    1 1    1.251927  3542.865775  3528.078625
   0    2    8 1    1.248263 17414.634376 17358.066956
   8    8    6 1    1.247952 15279.078993 15188.273448
  12   12    0 1    1.246314 1668352.094115 1691488.273345
  13    7    4 1    1.244640  8950.082530  8870.551522
   7   13    4 1    1.244640  9472.809729  9388.633734
   9    7    6 1    1.243630 46939.063864 47179.409407
   7    9    6 1    1.243630 18316.648108 18410.436190
  11    3    6 1    1.243630  2448.604055  2461.141822
   3   11    6 1    1.243630 23896.324916 24018.683027
  16    4    2 1    1.242665 12818.610301 12935.061973
   4   16    2 1    1.242665  5887.776807  5941.264778
   8    3    7 1    1.242545  4276.912659  4310.012129
   3    8    7 1    1.242545 17380.783311 17515.294996
  13   11    0 1    1.242009 22028.636252 22109.865376
  11   13    0 1    1.242009  5196.895836  5216.059042
   1   17    0 1    1.242009  2390.150840  2398.964362
  17    1    0 1    1.242009  4223.740267  4239.315027
   2    2    8 1    1.239657  2300.417840  2296.339517
  10    9    5 1    1.238625 115607.198159 114155.110031
   9   10    5 1    1.238625 31986.729219 31584.958823
  15    7    2 1    1.238398 50361.405604 49996.997312
   7   15    2 1    1.238398 65805.957836 65329.794862
  16    6    0 1    1.237748 11864.379774 11896.310260
   6   16    0 1    1.237748 27871.316116 27946.325910
   3    1    8 1    1.235420 12631.786100 12665.783329
   1    3    8 1    1.235420 24049.908713 24114.636715
  15    8    1 1    1.234742 74403.866083 75396.901174
   8   15    1 1    1.234742 43506.624192 44087.287628
   0   17    1 1    1.234742   990.367473  1003.585464
  10    6    6 1    1.230928 32811.145635 33845.534966
   6   10    6 1    1.230928 36238.862099 37381.312068
   8   11    5 1    1.230216 22051.211031 22230.987740
  11    8    5 1    1.230216 16183.640375 16315.580594
  13    4    5 1    1.230216  3787.260454  3818.136819
   4   13    5 1    1.230216  3334.539789  3361.725262
  14   10    0 1    1.229357 14212.129308 14154.109079
  10   14    0 1    1.229357 34300.381537 34160.352134
   1   15    4 1    1.227750 180927.443406 174323.754856
  15    1    4 1    1.227750 85956.807647 82819.461671
   1   16    3 1    1.227676   890.771249   860.145805
  16    1    3 1    1.227676 17353.582914 16756.952525
   2   17    1 1    1.226411 31819.814074 31053.354244
  17    2    1 1    1.226411 13454.535716 13130.449562
   0    9    7 1    1.225739 61991.658543 60996.829495
  17    3    0 1    1.225224  9551.469548  9336.647473
   3   17    0 1    1.225224  1969.590295  1925.292245
   0    4    8 1    1.222966  6701.370949  6620.219955
  15    6    3 1    1.219486 97879.925882 93725.795835
   6   15    3 1    1.219486 64433.635406 61699.002145
   3    3    8 1    1.218898 63210.709760 60681.113720
   7    6    7 1    1.217588  7128.904037  6712.014415
   6    7    7 1    1.217588 36320.427052 34196.452734
   9    2    7 1    1.217588 140754.072210 132522.945576
   2    9    7 1    1.217588 45730.815148 43056.532801
  14    6    4 1    1.215524 49143.821133 47349.548957
   6   14    4 1    1.215524 14970.214928 14423.642857
   4    2    8 1    1.214870   331.642999   327.080671
   2    4    8 1    1.214870  2693.714338  2656.657596
   0   12    6 1    1.214583  5453.047194  5380.675520
  12    7    5 1    1.213899 122872.106569 120488.242495
   7   12    5 1    1.213899 265911.246461 260752.254032
  15    3    4 1    1.211529 27468.224052 27435.803617
   3   15    4 1    1.211529  6466.959307  6459.326428
  12   11    3 1    1.211458 39806.227729 39818.021356
  11   12    3 1    1.211458 18114.532642 18119.899542
  16    3    3 1    1.211458  6705.724039  6707.710783
   3   16    3 1    1.211458  9029.687212  9032.362491
  11    5    6 1    1.210597 11571.698844 11580.933505
   5   11    6 1    1.210597  8448.143249  8454.885193
  12   12    2 1    1.209707 11639.065750 11434.671660
   8    5    7 1    1.209597  4326.567585  4248.213546
   5    8    7 1    1.209597  2753.842313  2703.970293
  15    9    0 1    1.209102 22687.902279 22203.449489
   9   15    0 1    1.209102   571.959163   559.746169
  12    2    6 1    1.206651 13713.438444 13688.538515
   2   12    6 1    1.206651  8278.721151  8263.689212
   1   14    5 1    1.205980 26677.058105 27088.831025
  14    1    5 1    1.205980  2771.980518  2814.767339
  13   11    2 1    1.205770 10493.942693 10688.280924
  11   13    2 1    1.205770 10682.770367 10880.605514
   1   17    2 1    1.205770  1012.529521  1031.280642
  17    1    2 1    1.205770   790.929149   805.576434
  13   10    3 1    1.203586  2019.254985  2087.032000
  10   13    3 1    1.203586  1010.413383  1044.328270
   5    1    8 1    1.203021 15578.033881 16270.980416
   1    5    8 1    1.203021 17449.613205 18225.811864
  16    7    1 1    1.202395  1710.894937  1831.711633
   7   16    1 1    1.202395 33709.596138 36090.035725
  17    4    1 1    1.202395  7734.609376  8280.797182
   4   17    1 1    1.202395   252.994272   270.859736
  16    6    2 1    1.201870  9499.051326 10311.826281
   6   16    2 1    1.201870 17566.203534 19069.234710
  11   11    4 1    1.195935 21052.977265 21376.510906
  14   10    2 1    1.194183 17260.262323 17727.264958
  10   14    2 1    1.194183  5705.070466  5859.429819
   9    4    7 1    1.194076 30851.467831 31699.074479
   4    9    7 1    1.194076 50946.286195 52345.973597
   5   17    0 1    1.193600  5262.822936  5473.654316
  17    5    0 1    1.193600    38.299711    39.834017
  12   10    4 1    1.192129 24621.774425 25882.836515
  10   12    4 1    1.192129 89554.795040 94141.554510
   4    4    8 1    1.191512  9255.847352  9644.362286
  13    6    5 1    1.190596 78996.267541 80708.869551
   6   13    5 1    1.190596 32713.338172 33422.547992
  14    3    5 1    1.190596 18119.513305 18512.335851
   3   14    5 1    1.190596  6749.530842  6895.857503
  17    3    2 1    1.190394  6302.908817  6458.389970
   3   17    2 1    1.190394  5046.736026  5171.229709
  14    9    3 1    1.188293 20381.537180 21754.186899
   9   14    3 1    1.188293 41659.657473 44465.339726
   5    3    8 1    1.187749  6120.840193  6535.021239
   3    5    8 1    1.187749  1689.773502  1804.116000
  13   12    1 1    1.187146 67393.530825 71611.776511
  12   13    1 1    1.187146 54409.477291 57815.034769
   1   10    7 1    1.186537 20065.674562 20787.492597
  10    1    7 1    1.186537 11172.250797 11574.147683
   0    6    8 1    1.184021 1321694.062405 1301204.941635
  12    4    6 1    1.183755 91569.868462 89868.619633
   4   12    6 1    1.183755 124186.589229 121879.364232
  16    8    0 1    1.182357 38245.644562 37365.883004
   8   16    0 1    1.182357 10109.971673  9877.412789
  13    9    4 1    1.180927 55404.943525 54331.524349
   9   13    4 1    1.180927 15817.190969 15510.747626
  15    5    4 1    1.180927 10189.977211  9992.555894
   5   15    4 1    1.180927 16979.399636 16650.439583
  16    5    3 1    1.180862 17709.633614 17342.253504
   5   16    3 1    1.180862  4065.331614  3980.997742
   9    9    6 1    1.180065 1090794.643235 1048248.825818
  14   11    1 1    1.179736  2387.136500  2318.714674
  11   14    1 1    1.179736 18811.688340 18272.494177
   6    2    8 1    1.176669 27381.793248 27343.654047
   2    6    8 1    1.176669 28194.790934 28155.519335
  10    8    6 1    1.176408  2589.824948  2570.758180
   8   10    6 1    1.176408 33055.071191 32811.713677
  15    9    2 1    1.175592 983796.258457 979145.408978
   9   15    2 1    1.175592 890935.682287 886723.826715
   0   18    0 1    1.175036 491556.879103 486196.711867
  10    3    7 1    1.171876 51259.471523 50076.662883
   3   10    7 1    1.171876  1253.196763  1224.279337
   0   16    4 1    1.170036    26.494115    26.879489
   2   18    0 1    1.167849   850.695915   887.981738
  18    2    0 1    1.167849 49247.334838 51405.835195
  15    8    3 1    1.166408 93922.135808 96072.276708
   8   15    3 1    1.166408 102880.327527 105235.546540
   0   17    3 1    1.166408  4982.219619  5096.276589
  11    7    6 1    1.165640  3847.036609  3840.858190
   7   11    6 1    1.165640  3308.748087  3303.434171
   1   13    6 1    1.165640 17613.119840 17584.832814
  13    1    6 1    1.165640   343.859436   343.307191
  15   10    1 1    1.165323 53570.401762 53425.374490
  10   15    1 1    1.165323 172363.905428 171897.277101
  17    6    1 1    1.165323 25513.865560 25444.793718
   6   17    1 1    1.165323   190.075584   189.561006
   1   18    1 1    1.165323 318584.749719 317722.268282
  18    1    1 1    1.165323 178013.242838 177531.320469
   8    7    7 1    1.164747  6893.427335  7041.697347
   7    8    7 1    1.164747 16434.587532 16788.077367
  14    8    4 1    1.162940  9974.815161 10151.166034
   8   14    4 1    1.162940  5706.715529  5807.608052
   2   16    4 1    1.162940 10141.274718 10320.568532
  16    2    4 1    1.162940 32032.087107 32598.402014
  11   10    5 1    1.161516  4486.416706  4645.154406
  10   11    5 1    1.161516 19702.511226 20399.622422
  14    5    5 1    1.161516   754.565613   781.263537
   5   14    5 1    1.161516 20147.929278 20860.800187
  17    5    2 1    1.161328 33054.126663 34239.828991
   5   17    2 1    1.161328 10287.376134 10656.400128
   2   17    3 1    1.159377  2370.743288  2432.011070
  17    2    3 1    1.159377  8383.334518  8599.987379
   5    5    8 1    1.158872 16491.712624 16894.329151
   1    7    8 1    1.158872 12901.993728 13216.973502
   7    1    8 1    1.158872 12637.874786 12946.406555
   9    6    7 1    1.157746 508272.915888 517594.685179
   6    9    7 1    1.157746 530566.950884 540297.594708
   6    4    8 1    1.155408 57890.048935 59464.119240
   4    6    8 1    1.155408 81134.418575 83340.519301
  12    9    5 1    1.154573 600087.676889 596085.196002
   9   12    5 1    1.154573 563599.718977 559840.606450
   0   15    5 1    1.154573 883834.388327 877939.366011
  13    3    6 1    1.151731 15776.228042 15735.907936
   3   13    6 1    1.151731 44000.490075 43888.035791
  18    3    1 1    1.151426 459354.694664 460269.272536
   3   18    1 1    1.151426 541069.153639 542146.425476
  16    8    2 1    1.150965  1151.287203  1170.969675
   8   16    2 1    1.150965 10857.462423 11043.082214
   0   11    7 1    1.150870 19116.130996 19463.005557
  13   13    0 1    1.150444  6110.055528  6216.580181
  17    7    0 1    1.150444    80.158346    81.555852
   7   17    0 1    1.150444   547.041923   556.579226
  12    6    6 1    1.148331 1282410.005874 1327598.265410
   6   12    6 1    1.148331 1611202.617714 1667976.536912
  15    2    5 1    1.147753   531.862318   552.953282
   2   15    5 1    1.147753 28621.947793 29756.949180
  14   12    0 1    1.147055 46999.594147 48337.891727
  12   14    0 1    1.147055  6585.718090  6773.244190
  18    4    0 1    1.147055 35699.708601 36716.245753
   4   18    0 1    1.147055 41018.651858 42186.644125
   7    3    8 1    1.145201 78895.448132 82049.670490
   3    7    8 1    1.145201 32445.075258 33742.222105
  16    9    1 1    1.144661  7559.802798  7685.545141
   9   16    1 1    1.144661 11469.374870 11660.145200
   0   18    2 1    1.144208 1143977.551585 1150925.818775
  10    5    7 1    1.144115 14223.504598 14352.224359
   5   10    7 1    1.144115 13801.695289 13926.597763
  11    2    7 1    1.144115 22037.682698 22237.119147
   2   11    7 1    1.144115   359.449768   362.702713
  16    4    4 1    1.142402  8639.144683  8668.482501
   4   16    4 1    1.142402 19146.778532 19211.799402
   8   13    5 1    1.141053  3286.333164  3318.582198
  13    8    5 1    1.141053  9404.274872  9496.559728
  15    7    4 1    1.139084  6580.202648  6562.790862
   7   15    4 1    1.139084 22213.177989 22154.399997
  16    7    3 1    1.139024 10407.005805 10389.409781
   7   16    3 1    1.139024  9810.199272  9793.612320
  17    4    3 1    1.139024  6852.270034  6840.684309
   4   17    3 1    1.139024  1255.733604  1253.610426
   2   18    2 1    1.137569 250660.176819 251410.670633
  18    2    2 1    1.137569 136117.903137 136525.449503
  15   11    0 1    1.137066    41.214236    41.962391
  11   15    0 1    1.137066   141.736938   144.309862
   0    8    8 1    1.135260 25655.143476 25494.854511
   8    2    8 1    1.128775  5298.619963  5505.215988
   2    8    8 1    1.128775    28.189542    29.288668
  15    4    5 1    1.127996 150847.018613 156398.736898
   4   15    5 1    1.127996 68544.733102 71067.428290
  13   12    3 1    1.126037 26345.099691 25763.470641
  12   13    3 1    1.126037  1529.216783  1495.455783
  13    5    6 1    1.125346  6447.268159  6206.199205
   5   13    6 1    1.125346   571.671550   550.296254
  18    5    1 1    1.125061 55931.296297 53789.797937
   5   18    1 1    1.125061 14978.957131 14405.442583
  11    4    7 1    1.124542  6960.106807  6757.268007
   4   11    7 1    1.124542   728.534556   707.302831
   6    6    8 1    1.122399 242555.199319 233385.591004
   0   14    6 1    1.122173  5765.758552  5550.187657
  14    7    5 1    1.121634  3239.217163  3101.260900
   7   14    5 1    1.121634  2277.348744  2180.357865
  13   13    2 1    1.121465  3470.376356  3315.389822
  17    7    2 1    1.121465  3682.280826  3517.830667
   7   17    2 1    1.121465  3179.029517  3037.054494
  16   10    0 1    1.120982  2745.496668  2621.012671
  10   16    0 1    1.120982   138.133399   131.870271
  14   11    3 1    1.119707  2211.177468  2125.946365
  11   14    3 1    1.119707 25291.216594 24316.352153
   7    5    8 1    1.119252  6443.033542  6218.621984
   5    7    8 1    1.119252  2629.325707  2537.746007
  17    8    1 1    1.118748  7600.828756  7372.909426
   8   17    1 1    1.118748  1304.229651  1265.120870
  14   12    2 1    1.118325   593.235735   578.969266
  12   14    2 1    1.118325 12183.375817 11890.383101
  18    4    2 1    1.118325  2932.833687  2862.303243
   4   18    2 1    1.118325 72224.895973 70487.990803
  12   12    4 1    1.116638 220566.369572 212620.366409
  10   10    6 1    1.115908 26358.595582 25415.805291
  14    2    6 1    1.115908  3415.247608  3293.091544
   2   14    6 1    1.115908 30643.020216 29546.985268
   0    1    9 1    1.115822  1783.615960  1719.320278
  18    6    0 1    1.114737 153146.769887 149816.278036
   6   18    0 1    1.114737 123615.490733 120927.217354
  13   11    4 1    1.113539   734.620812   706.094310
  11   13    4 1    1.113539   366.294482   352.070680
   1   17    4 1    1.113539 13793.628538 13257.999860
  17    1    4 1    1.113539  2999.802820  2883.315675
  11    9    6 1    1.112815 20294.113629 19525.187083
   9   11    6 1    1.112815 10017.284423  9637.738114
   9    8    7 1    1.112038 41289.354719 39423.103568
   8    9    7 1    1.112038  7323.944976  6992.907574
   1   12    7 1    1.112038 164930.960184 157476.191360
  12    1    7 1    1.112038 165921.141688 158421.617324
   1   19    0 1    1.111653 13085.299731 12564.939666
  19    1    0 1    1.111653  5872.996897  5639.446798
  16    6    4 1    1.110465 21683.527296 21098.683960
   6   16    4 1    1.110465  5460.722730  5313.437316
   8    4    8 1    1.109966 20500.814739 19640.749962
   4    8    8 1    1.109966  2751.097652  2635.681645
   2    1    9 1    1.109662  4385.408190  4149.627232
   1    2    9 1    1.109662  2215.020069  2095.929775
  15   11    2 1    1.109062  1262.875099  1180.061532
  11   15    2 1    1.109062 109492.193686 102312.196922
  15   10    3 1    1.107362 18945.296685 18539.661010
  10   15    3 1    1.107362 70240.325007 68736.417093
  17    6    3 1    1.107362 35816.612010 35049.746449
   6   17    3 1    1.107362 12127.402329 11867.743845
   1   18    3 1    1.107362 120192.333681 117618.908776
  18    1    3 1    1.107362 159979.038568 156553.744877
   1    9    8 1    1.106922 13107.845020 12943.383997
   9    1    8 1    1.106922  2753.794622  2719.243414
   0   19    1 1    1.106434 16085.663093 15673.746087
  10    7    7 1    1.105941  3191.809789  3086.014424
   7   10    7 1    1.105941 11257.769485 10884.620734
  14   10    4 1    1.104393  7197.638599  6896.627956
  10   14    4 1    1.104393 48761.647199 46722.398549
  12    8    6 1    1.103687 53776.800259 53572.976932
   8   12    6 1    1.103687 60549.285146 60319.792936
   0    3    9 1    1.103603 255832.593637 255126.327132
   1   16    5 1    1.103174 10383.258091 10357.573276
  16    1    5 1    1.103174  5370.226228  5356.942029
  17    3    4 1    1.101394 11286.129977 11280.405282
   3   17    4 1    1.101394 21621.603575 21610.636391
  14   13    1 1    1.100428  1593.540123  1617.092155
  13   14    1 1    1.100428 32530.922479 33011.719487
   2   19    1 1    1.100428  4105.729139  4166.410551
  19    2    1 1    1.100428 22756.778297 23093.116466
  12    3    7 1    1.099942 246931.161588 251080.404296
   3   12    7 1    1.099942 234035.024278 237967.570141
  17    9    0 1    1.099570 15330.523202 15639.110350
   9   17    0 1    1.099570  2361.083857  2408.609967
  19    3    0 1    1.099570  3289.396564  3355.608623
   3   19    0 1    1.099570 22560.870862 23014.997229
  14    4    6 1    1.097725  7645.347042  7740.243840
   4   14    6 1    1.097725  1728.357871  1749.810870
   3    2    9 1    1.097643  4245.571338  4289.235130
   2    3    9 1    1.097643 36963.201035 37343.350931
  15    6    5 1    1.097220 277510.940485 280153.017323
   6   15    5 1    1.097220 273571.963939 276176.539269
  18    3    3 1    1.095416 289824.309507 289915.534021
   3   18    3 1    1.095416 297253.601191 297347.164135
   9    3    8 1    1.094990 82076.511316 82222.914381
   3    9    8 1    1.094990 157474.955723 157755.849927
  15   12    1 1    1.094518 272635.915817 274076.170211
  12   15    1 1    1.094518 224440.915913 225626.570469
  16   10    2 1    1.094122 22524.587731 22591.634671
  10   16    2 1    1.094122 57466.787066 57637.843348
  11    6    7 1    1.094040 70452.408925 70411.811475
   6   11    7 1    1.094040  6992.793699  6988.764176
   4    1    9 1    1.091778 11450.218110 11239.648007
   1    4    9 1    1.091778  5166.185230  5071.178817
  12   11    5 1    1.091362 40852.205482 40537.940624
  11   12    5 1    1.091362 14989.147823 14873.840403
  16    3    5 1    1.091362 35622.346788 35348.313804
   3   16    5 1    1.091362 26886.392574 26679.562900
  15    9    4 1    1.089639 28509.936645 27873.269853
   9   15    4 1    1.089639 64256.261972 62821.329701
  16    9    3 1    1.089587 115685.833718 113297.632684
   9   16    3 1    1.089587 19447.649383 19046.175021
  13    7    6 1    1.088961 19472.800758 19612.779697
   7   13    6 1    1.088961 29763.618779 29977.572581
  18    7    1 1    1.088703 32123.160157 32584.092884
   7   18    1 1    1.088703 23099.496931 23430.949816
  18    6    2 1    1.088313 34078.052870 34710.727495
   6   18    2 1    1.088313 26675.271862 27170.510475
  13   10    5 1    1.085596 26842.360820 27723.850140
  10   13    5 1    1.085596 27884.163085 28799.864655
   1   19    2 1    1.085443 32656.008072 33743.774439
  19    1    2 1    1.085443  1308.813603  1352.409973
   7    7    8 1    1.083436  9751.239424  9830.310960
  16   11    1 1    1.082979 23097.333151 23551.266841
  11   16    1 1    1.082979 10630.221049 10839.137613
  19    4    1 1    1.082979   539.166912   549.763201
   4   19    1 1    1.082979 34286.615290 34960.452816
   8    6    8 1    1.080604 15596.754340 16112.818457
   6    8    8 1    1.080604 55199.780700 57026.226476
   0   10    8 1    1.080604  7348.369816  7591.512069
   4    3    9 1    1.080324  9105.814203  9384.270283
   3    4    9 1    1.080324  7606.753373  7839.368125
   0    5    9 1    1.080324 25690.754888 26476.378966
   5   17    4 1    1.078252  2100.315425  2142.657232
  17    5    4 1    1.078252  2878.383373  2936.410824
   1   15    6 1    1.077595 57468.369910 58972.163105
  15    1    6 1    1.077595 12607.325343 12937.225253
  12    5    7 1    1.076889 78892.115231 81844.166643
   5   12    7 1    1.076889 121942.964634 126505.928878
   0   13    7 1    1.076889  4519.699669  4688.821587
   5   19    0 1    1.076540    32.056808    33.156486
  19    5    0 1    1.076540 10269.559912 10621.847149
  10    2    8 1    1.075007  2432.506736  2452.424165
   2   10    8 1    1.075007   376.634067   379.717957
   5    2    9 1    1.074731  3992.715460  4002.070611
   2    5    9 1    1.074731 17484.718577 17525.686229
  14    9    5 1    1.074334 18831.308537 18520.693046
   9   14    5 1    1.074334  6290.671390  6186.909085
  17    9    2 1    1.074185 28676.303237 28081.628889
   9   17    2 1    1.074185  7676.188561  7517.003732
  19    3    2 1    1.074185  5131.546726  5025.131364
   3   19    2 1    1.074185   630.853945   617.771622
  18    8    0 1    1.073762 76115.997843 74882.983090
   8   18    0 1    1.073762 34149.440991 33596.248945
   5   18    3 1    1.072641 280849.975072 279880.308911
  18    5    3 1    1.072641 222531.659889 221763.344277
   9    5    8 1    1.072241 73844.844343 74266.481846
   5    9    8 1    1.072241  2543.560457  2558.083617
  13    2    7 1    1.071349  9058.105534  9058.257331
   2   13    7 1    1.071349  2653.661030  2653.705501
  16    8    4 1    1.069942 21572.974977 21480.328350
   8   16    4 1    1.069942 13301.749699 13244.624419
  14    6    6 1    1.069300 56918.154325 55928.929276
   6   14    6 1    1.069300  6822.685076  6704.108305
   5   16    5 1    1.068833  2343.134262  2299.014659
  16    5    5 1    1.068833 19379.990020 19015.078171
  14   14    0 1    1.068269 11779.793654 11809.702678
   8   17    3 1    1.067166 19296.930165 19864.732824
  17    8    3 1    1.067166 33216.802209 34194.190242
  15    3    6 1    1.066577 597401.235510 614992.883607
   3   15    6 1    1.066577 507097.755552 522030.241018
  17   10    1 1    1.066335 17745.445209 18312.722844
  10   17    1 1    1.066335 21852.719873 22551.296837
  15   13    0 1    1.065554 58166.355460 60630.317872
  13   15    0 1    1.065554 22641.449596 23600.555256
   0   18    4 1    1.064507 484819.793541 479232.120486
   6    1    9 1    1.063800  3067.487015  3025.920012
   1    6    9 1    1.063800 95380.271318 94087.789204
  10    9    7 1    1.060520 74109.549077 72441.281521
   9   10    7 1    1.060520 24786.671774 24228.703188
   2   18    4 1    1.059155 31041.585126 30761.773007
  18    2    4 1    1.059155 10599.757711 10504.210378
  10    4    8 1    1.058722  2603.098342  2583.633958
   4   10    8 1    1.058722 21942.415913 21778.343890
   5    4    9 1    1.058459  5156.417613  5099.171662
   4    5    9 1    1.058459  7785.900740  7699.462572
  15    8    5 1    1.058079 101267.196068 99681.766899
   8   15    5 1    1.058079 101137.364197 99553.967663
   0   17    5 1    1.058079  1303.124307  1282.722723
  16   12    0 1    1.057533 48928.245192 48694.144522
  12   16    0 1    1.057533 23513.576723 23401.074342
   0   20    0 1    1.057533 23917.921502 23803.484505
   0   19    3 1    1.056462  9497.696492  9367.763008
  11   11    6 1    1.055891 23467.896391 23538.583946
  19    6    1 1    1.055656  6374.901736  6434.267203
   6   19    1 1    1.055656 22251.370751 22458.583832
  11    8    7 1    1.055227  6422.364301  6473.138287
   8   11    7 1    1.055227  5364.790126  5407.203132
  13    4    7 1    1.055227   516.185867   520.266734
   4   13    7 1    1.055227  6455.642997  6506.680077
  12   10    6 1    1.053269 16385.729331 16997.539537
  10   12    6 1    1.053269 53074.216341 55055.900926
   6    3    9 1    1.053196 666772.856652 690056.375983
   3    6    9 1    1.053196 498696.283643 516110.616643
   2   17    5 1    1.052823  9636.057107  9877.552499
  17    2    5 1    1.052823  5261.428808  5393.288841
   5   19    2 1    1.052683  1392.655477  1425.937034
  19    5    2 1    1.052683   930.395903   952.630422
   2   20    0 1    1.052284   312.250889   317.844445
  20    2    0 1    1.052284  7263.363637  7393.477043
  14   13    3 1    1.051229   768.366685   768.841243
  13   14    3 1    1.051229   547.646073   547.984310
   2   19    3 1    1.051229  3399.739824  3401.839569
  19    2    3 1    1.051229 10224.885159 10231.200246
   1   11    8 1    1.050853  4111.119017  4107.194577
  11    1    8 1    1.050853  6977.334686  6970.674181
   1   20    1 1    1.050435  4402.688423  4383.923966
  20    1    1 1    1.050435   203.151248   202.285408
  18    8    2 1    1.050085 59375.944381 59285.428595
   8   18    2 1    1.050085 19547.261928 19517.463063
   0    7    9 1    1.048012  5679.672939  5597.717063
  13   13    4 1    1.046120  1060.405397  1090.638284
   7   17    4 1    1.046120 21587.867413 22203.352360
  17    7    4 1    1.046120 17341.533953 17835.953013
  15   12    3 1    1.046074 517621.353232 533006.308807
  12   15    3 1    1.046074 477529.434010 491722.761009
  13    9    6 1    1.045520 48793.326651 49038.712403
   9   13    6 1    1.045520   392.997402   394.973819
  15    5    6 1    1.045520 34803.056781 34978.084287
   5   15    6 1    1.045520 58235.669691 58528.541783
  18    9    1 1    1.045291 434413.891070 433548.997385
   9   18    1 1    1.045291 331355.574268 330695.863910
  14   14    2 1    1.044946  2260.475358  2248.704925
  12    7    7 1    1.044875 41488.441309 41180.130738
   7   12    7 1    1.044875 10303.075537 10226.510909
  17   11    0 1    1.044556   379.069572   373.927604
  11   17    0 1    1.044556  1581.739804  1560.283965
  19    7    0 1    1.044556  3155.927530  3113.118293
   7   19    0 1    1.044556  3596.388642  3547.604679
  14   12    4 1    1.043570  5665.835993  5623.198417
  12   14    4 1    1.043570 107551.270342 106741.906033
  18    4    4 1    1.043570 174840.515126 173524.773599
   4   18    4 1    1.043570 37112.648533 36833.361705
   8    8    8 1    1.043156   313.758760   318.330920
   7    2    9 1    1.042904  7173.246397  7311.975912
   2    7    9 1    1.042904  6810.579161  6942.294746
  15   13    2 1    1.042405 21674.750476 22222.716035
  13   15    2 1    1.042405 21984.171895 22539.960025
  18    7    3 1    1.040993 260330.061813 263776.087328
   7   18    3 1    1.040993 325705.006423 330016.409243
   9    7    8 1    1.040628 26057.850643 26443.604742
   7    9    8 1    1.040628 27533.407884 27941.005774
  11    3    8 1    1.040628 13017.319751 13210.024994
   3   11    8 1    1.040628 32625.197812 33108.173324
  20    3    1 1    1.040222 16898.963423 16995.000412
   3   20    1 1    1.040222   388.156482   390.362380
   1   14    7 1    1.039812 10796.047368 10743.848326
  14    1    7 1    1.039812   363.350583   361.593777
   0   16    6 1    1.037939  5304.637759  5239.898732
  16    7    5 1    1.037512   874.591846   862.102345
   7   16    5 1    1.037512  4806.993962  4738.348280
  17    4    5 1    1.037512 24876.487650 24521.242045
   4   17    5 1    1.037512   310.892595   306.452931
  20    4    0 1    1.036996 13051.484148 12968.581398
   4   20    0 1    1.036996  4249.905096  4222.909790
  15   11    4 1    1.036031 57979.197351 60201.698884
  11   15    4 1    1.036031 32168.563812 33401.673024
  16   11    3 1    1.035986 13118.252980 13645.316418
  11   16    3 1    1.035986 28286.431292 29422.919796
  19    4    3 1    1.035986  3607.749955  3752.701656
   4   19    3 1    1.035986 29222.547213 30396.646860
  16   12    2 1    1.034891 66813.489309 69260.537217
  12   16    2 1    1.034891 56750.813189 58829.315002
   0   20    2 1    1.034891  2455.938742  2545.887641
  10    6    8 1    1.033152  4436.800016  4344.172222
   6   10    8 1    1.033152   684.776115   670.479933
  14    8    6 1    1.032975   220.232355   215.414762
   8   14    6 1    1.032975  4495.640571  4397.298221
   2   16    6 1    1.032975  4895.760255  4788.665267
  16    2    6 1    1.032975 12924.180167 12641.463114
   6    5    9 1    1.032907  8209.932332  8030.248905
   5    6    9 1    1.032907 31059.041287 30379.279905
   2   20    2 1    1.029971  3386.496120  3469.382372
  20    2    2 1    1.029971  8114.991729  8313.610367
  13    6    7 1    1.029903  6273.466847  6428.128030
   6   13    7 1    1.029903  3543.078946  3630.427265
  14    3    7 1    1.029903  6373.978705  6531.117829
   3   14    7 1    1.029903 27219.354134 27890.398966
   7    4    9 1    1.028015  9307.807764  9301.068171
   4    7    9 1    1.028015 11374.025603 11365.789904
   1    8    9 1    1.028015  9344.344923  9337.578875
   8    1    9 1    1.028015  7160.274314  7155.089706
  13   12    5 1    1.027668 12892.199064 12841.179279
  12   13    5 1    1.027668 50064.836800 49866.709453
  18   10    0 1    1.027166    14.147628    14.034524
  10   18    0 1    1.027166 15825.049525 15698.535459
  15   14    1 1    1.025446 91562.463264 91108.852477
  14   15    1 1    1.025446 82216.186633 81808.878357
  16   10    4 1    1.023821  7145.935894  7198.296542
  10   16    4 1    1.023821  2321.198550  2338.206744
   0   12    8 1    1.023430 3076295.608421 3057230.458702
  14   11    5 1    1.022849  1925.997619  1930.030980
  11   14    5 1    1.022849  2281.853116  2286.631698
  17   11    2 1    1.022721 43710.100202 43901.461430
  11   17    2 1    1.022721 45890.755649 46091.663708
  19    7    2 1    1.022721 13281.731784 13339.878723
   7   19    2 1    1.022721   283.980446   285.223702
  17   10    3 1    1.021388  8893.528562  8850.826250
  10   17    3 1    1.021388  2134.836983  2124.586555
  11    5    8 1    1.021042 12038.048356 12103.873426
   5   11    8 1    1.021042  3071.421437  3088.216230
  16   13    1 1    1.020659  2838.120263  2904.812220
  13   16    1 1    1.020659   974.210323   997.102938
  19    8    1 1    1.020659  6059.556919  6201.948245
   8   19    1 1    1.020659 21757.781416 22269.059615
  20    5    1 1    1.020659  4951.346603  5067.696498
   5   20    1 1    1.020659  3995.506401  4089.395354
  18    6    4 1    1.019057 2185979.001873 2168058.186757
   6   18    4 1    1.019057 2382310.177660 2362779.825261
  12    2    8 1    1.018671   642.874461   645.587013
   2   12    8 1    1.018671 22608.324811 22703.718618
  16    4    6 1    1.018502  8590.181089  8591.299663
   4   16    6 1    1.018502 43267.605662 43273.239767
   8    3    9 1    1.018436 16827.150708 16781.234400
   3    8    9 1    1.018436  6872.974463  6854.220152
   1   19    4 1    1.016699  2351.578550  2302.157693
  19    1    4 1    1.016699  2292.232705  2244.059062
  15    7    6 1    1.016148 37471.904662 37092.921070
   7   15    6 1    1.016148 16395.676849 16229.854147
  20    4    2 1    1.015622 15502.846249 15402.007927
   4   20    2 1    1.015622  1120.440150  1113.152243
   6   17    5 1    1.013413 36661.923867 37575.246366
  15   10    5 1    1.013413  1155.906484  1184.702447
  10   15    5 1    1.013413 16354.577699 16762.003230
  17    6    5 1    1.013413 23074.394936 23649.224673
   1   18    5 1    1.013413 260760.812146 267256.890133
  18    1    5 1    1.013413 109271.303312 111993.471962
  20    6    0 1    1.012932    62.158030    64.055855
   6   20    0 1    1.012932 24468.494892 25215.573488
  19    6    3 1    1.011991 42335.484116 43099.543895
   6   19    3 1    1.011991  4887.834412  4976.048773
  17   12    1 1    1.011283 14412.615869 14746.448659
  12   17    1 1    1.011283 59682.426813 61064.823404
  11   10    7 1    1.010906  9483.750884  9712.595697
  10   11    7 1    1.010906  6741.288333  6903.956974
  14    5    7 1    1.010906  1547.415499  1584.754946
   5   14    7 1    1.010906 10122.033397 10366.280095
   0    9    9 1    1.009120 107287.985545 110336.611040
  17    9    4 1    1.007430  1740.110815  1794.120496
   9   17    4 1    1.007430  8001.497725  8249.848772
  19    3    4 1    1.007430 25595.437810 26389.870801
   3   19    4 1    1.007430 19167.199302 19762.112177
   1   20    3 1    1.007390   430.248162   443.622127
  20    1    3 1    1.007390   257.036013   265.025799
  18   10    2 1    1.006382 104159.570080 105617.066300
  10   18    2 1    1.006382 148478.632891 150556.282078
  12    9    7 1    1.006319 114753.670326 116386.632473
   9   12    7 1    1.006319 99218.914955 100630.815175
   0   15    7 1    1.006319 161309.497674 163604.956310
  19    9    0 1    1.006034 30740.588335 31203.179973
   9   19    0 1    1.006034  5397.109531  5478.326511
  21    1    0 1    1.006034  9597.586388  9742.013136
   1   21    0 1    1.006034 26783.968729 27187.020220
   0    0   10 1    1.005640 140926.764684 142373.672848
   4   12    8 1    1.004783 21243.381751 21350.203156
  12    4    8 1    1.004783 52275.282379 52538.146324
   7    6    9 1    1.004557  2391.255865  2391.604696
   6    7    9 1    1.004557  5311.844389  5312.619268
   9    2    9 1    1.004557  3287.251727  3287.731264
   2    9    9 1    1.004557 71097.189291 71107.560783
  18    3    5 1    1.004233 179037.813883 178841.252482
   3   18    5 1    1.004233 117375.148754 117246.285341
   1    1   10 1    1.003374  5420.224819  5403.735163
  18    9    3 1    1.002850 50282.110380 50486.344583
   9   18    3 1    1.002850 67593.718712 67868.268631
   9    9    8 1    1.002523  1204.924379  1209.029653
   0   21    1 1    1.002160 102310.390278 102208.063055
  15    2    7 1    1.001794 139338.024477 138950.837096
   2   15    7 1    1.001794 50557.517185 50417.029814
   0    2   10 1    1.001124  4922.163709  4942.322590
  10    8    8 1    1.000278 34558.008799 34222.918610
   8   10    8 1    1.000278 24260.186208 24024.948396
  12   12    6 1    1.000118  1897.234149  1878.576490
   8    5    9 1    1.000055  4952.099310  4903.859865
   5    8    9 1    1.000055  1737.045043  1720.124121
  16    9    5 1    0.999736 14075.049704 13963.497354
   9   16    5 1    0.999736 41252.003649 40925.059302
  20    3    3 1    0.998371  5217.308948  5284.664752
   3   20    3 1    0.998371  8663.283332  8775.126894
  13   11    6 1    0.997889 21657.672351 21766.481657
  11   13    6 1    0.997889   810.253445   814.324202
   1   17    6 1    0.997889  8762.049001  8806.070004
  17    1    6 1    0.997889  3132.131946  3147.867944
  18   11    1 1    0.997691 98939.139746 99666.864403
  11   18    1 1    0.997691 187027.515053 188403.154002
   2   21    1 1    0.997691 71296.902613 71821.310993
  21    2    1 1    0.997691 110873.273837 111688.777342
  13    8    7 1    0.997329 10325.710775 10417.290895
   8   13    7 1    0.997329  3233.882621  3262.564362
  15   15    0 1    0.997051 63422.419028 63283.478038
  21    3    0 1    0.997051  6096.128979  6082.774045
   3   21    0 1    0.997051    73.443434    73.282540
   2    2   10 1    0.996668 19736.385292 19365.176565
   6   16    6 1    0.995675  2497.632742  2434.776196
  16    6    6 1    0.995675  4176.214690  4071.114196
  16   14    0 1    0.994843  3532.941978  3428.878917
  14   16    0 1    0.994843   993.721425   964.451289
   3    1   10 1    0.994462 19025.622126 18380.284451
   1    3   10 1    0.994462 14663.738403 14166.353204
  11    7    8 1    0.993633 12147.745662 11970.133789
   7   11    8 1    0.993633  8570.417894  8445.110037
   1   13    8 1    0.993633 19990.475280 19698.195062
  13    1    8 1    0.993633 14208.174197 14000.436853
  20    7    1 1    0.993280   893.753522   885.692763
   7   20    1 1    0.993280 20514.200292 20329.182805
  20    6    2 1    0.992984  4870.389330  4848.618741
   6   20    2 1    0.992984  5598.524921  5573.499574
  14   10    6 1    0.991291 18535.321805 18345.659844
  10   14    6 1    0.991291 18006.150923 17821.903682
   9    4    9 1    0.991231 18735.958011 18533.762558
   4    9    9 1    0.991231  3575.188479  3536.605619
   5   19    4 1    0.989629 22436.160103 22859.028341
  19    5    4 1    0.989629  9146.656288  9319.048997
  17    3    6 1    0.989121 18165.838675 18353.648827
   3   17    6 1    0.989121 18203.182495 18391.378733
  15    4    7 1    0.988575 13926.713672 14312.814301
   4   15    7 1    0.988575 99218.295320 101968.997826
  17   13    0 1    0.988305  8806.610983  9169.843385
  13   17    0 1    0.988305 11086.137067 11543.389488
   0    4   10 1    0.987932  5187.283402  5384.777652
  18    8    4 1    0.987469 18118.929072 18586.600318
   8   18    4 1    0.987469 195330.015634 200371.717129
   1   10    9 1    0.986905  1818.386241  1884.129928
  10    1    9 1    0.986905  2497.466437  2587.762243
   5   18    5 1    0.986598 157120.787327 163844.708075
  18    5    5 1    0.986598 304730.856162 317771.690295
  19    9    2 1    0.986482  5367.723342  5600.481863
   9   19    2 1    0.986482  1308.620136  1365.365328
  21    1    2 1    0.986482 65753.770230 68605.025655
   1   21    2 1    0.986482 25675.994247 26789.372501
   3    3   10 1    0.985783 493759.197792 498429.494927
  15   14    3 1    0.985286 23187.627217 23028.014772
  14   15    3 1    0.985286 26481.217450 26298.933519
  13    3    8 1    0.984975 53781.165752 53172.610230
   3   13    8 1    0.984975 20886.641314 20650.300567
  21    4    1 1    0.984632  4202.560707  4137.052059
   4   21    1 1    0.984632 20720.300055 20397.316294
  14    7    7 1    0.984284  1348.305090  1327.205680
   7   14    7 1    0.984284  2704.158912  2661.841964
   4    2   10 1    0.983649 18384.108505 18094.785899
   2    4   10 1    0.983649 12366.228402 12171.613068
  14   14    4 1    0.983193 16774.665609 16708.449845
  12    6    8 1    0.982846 349521.089470 349268.869910
   6   12    8 1    0.982846 354376.644518 354120.921118
  17    8    5 1    0.982332  5807.639434  5886.610945
   8   17    5 1    0.982332  2354.053069  2386.063171
   8   20    0 1    0.981894  3805.739473  3858.971198
  20    8    0 1    0.981894  5071.959453  5142.902080
  15   13    4 1    0.981075 20818.542759 21265.162535
  13   15    4 1    0.981075 90205.523887 92140.701160
  16   13    3 1    0.981037 12952.199209 13234.023991
  13   16    3 1    0.981037 37468.348933 38283.616604
  19    8    3 1    0.981037 17913.526479 18303.303969
   8   19    3 1    0.981037  7539.863966  7703.922632
  20    5    3 1    0.981037   530.926029   542.478362
   5   20    3 1    0.981037  5486.695213  5606.079315
  15    9    6 1    0.980580 304283.602456 310869.616162
   9   15    6 1    0.980580 313587.278684 320374.664198
  19   10    1 1    0.980392  2413.610973  2462.813698
  10   19    1 1    0.980392 23054.466926 23524.444324
   5   21    0 1    0.979785 33189.720358 33699.467187
  21    5    0 1    0.979785 70976.213676 72066.307220
  10    3    9 1    0.978421  2876.558178  2895.599456
   3   10    9 1    0.978421 15474.731462 15577.165919
  15   15    2 1    0.978009 284076.335557 283874.948009
  21    3    2 1    0.978009 276551.148270 276355.095481
   3   21    2 1    0.978009 228481.541298 228319.566041
  18   12    0 1    0.977689 99886.604147 100317.248180
  12   18    0 1    0.977689 123886.894357 124421.011543
   5    1   10 1    0.977328  6922.337383  6943.325969
   1    5   10 1    0.977328 10579.097039 10611.172951
  16   14    2 1    0.975925 16017.277449 15766.386548
  14   16    2 1    0.975925 37859.291090 37266.271978
  16   12    4 1    0.974803  3137.441626  3106.421230
  12   16    4 1    0.974803  2507.152057  2482.363436
   0   20    4 1    0.974803  4976.395816  4927.193380
   8    7    9 1    0.974260 11135.752406 10930.276940
   7    8    9 1    0.974260  6845.916504  6719.596537
   0   19    5 1    0.973964 10330.989398 10116.079905
  17   12    3 1    0.972702 85691.606813 85939.366696
  12   17    3 1    0.972702 18307.648873 18360.581723
  17    5    6 1    0.972257  8038.275404  8034.121009
   5   17    6 1    0.972257  1085.298572  1084.737660
   1   16    7 1    0.971738  9741.432902  9748.090712
  16    1    7 1    0.971738   460.498027   460.812755
   4    4   10 1    0.971127 14519.717077 14478.948350
   2   20    4 1    0.970688 18847.298256 18789.936927
  20    2    4 1    0.970688 14719.803837 14675.004445
   9    6    9 1    0.970152 283548.061017 277758.437463
   6    9    9 1    0.970152 301005.182277 294859.110648
  14   13    5 1    0.969860 11148.108553 11028.456542
  13   14    5 1    0.969860 21443.874150 21213.718276
   2   19    5 1    0.969860  5654.419427  5593.730867
  19    2    5 1    0.969860   939.287466   929.206147
  17   13    2 1    0.969750  2215.342951  2205.466055
  13   17    2 1    0.969750 22717.742017 22616.457121
   5    3   10 1    0.969086 11240.110502 11332.048723
   3    5   10 1    0.969086 16841.079197 16978.830411
  13    5    8 1    0.968319  9874.690596  9923.069277
   5   13    8 1    0.968319 12845.783902 12908.718744
  15    6    7 1    0.967662 472388.162185 473663.824026
   6   15    7 1    0.967662 382986.458218 384020.694995
   0    6   10 1    0.967058 928641.593435 936240.872420
   0   14    8 1    0.966295  8990.823570  9117.452777
  16    8    6 1    0.966151 28040.585735 28342.920871
   8   16    6 1    0.966151 10848.424696 10965.393007
   0   11    9 1    0.966095 10311.535821 10406.415530
  15   12    5 1    0.965807 181840.015752 182205.528927
  12   15    5 1    0.965807 214467.419382 214898.516285
  17   11    4 1    0.964612 11838.149209 11690.217570
  11   17    4 1    0.964612   463.707900   457.913323
  19    7    4 1    0.964612 10917.861397 10781.429839
   7   19    4 1    0.964612 21297.053536 21030.921729
   0   21    3 1    0.964576 399186.489292 394052.432765
  21    6    1 1    0.963962 176294.238148 170936.690860
   6   21    1 1    0.963962 156234.577453 151486.639316
  20    8    2 1    0.963692  6233.897486  6054.878374
   8   20    2 1    0.963692  6865.193229  6668.045169
  12   11    7 1    0.963636 13979.577587 13590.332234
  11   12    7 1    0.963636 65254.229374 63437.299971
  16    3    7 1    0.963636   501.575341   487.609549
   3   16    7 1    0.963636  5486.091411  5333.337468
  19   11    0 1    0.963386  2276.340538  2227.314418
  11   19    0 1    0.963386  9512.638153  9307.762068
   6    2   10 1    0.963040 50525.868809 49927.691649
   2    6   10 1    0.963040 17398.044310 17192.068381
  10   10    8 1    0.962287  1623.215168  1621.756374
  14    2    8 1    0.962287  2221.976881  2219.979977
   2   14    8 1    0.962287  1929.916858  1928.182429
   0   18    6 1    0.962144 642427.145448 642026.977154
  10    5    9 1    0.962089  3088.817899  3086.977119
   5   10    9 1    0.962089  3854.516389  3852.219290
  11    2    9 1    0.962089  4320.099512  4317.524948
   2   11    9 1    0.962089  4988.720738  4985.747710
  18    7    5 1    0.961804 215291.631478 215535.494119
   7   18    5 1    0.961804 143498.191370 143660.732978
   5   21    2 1    0.961697 61462.014080 61664.109089
  21    5    2 1    0.961697 11001.494925 11037.669256
   0   22    0 1    0.961393  4941.669919  4965.758560
  18   11    3 1    0.960589 62884.678735 63182.244671
  11   18    3 1    0.960589 29534.009859 29673.762744
   2   21    3 1    0.960589 70818.346056 71153.453554
  21    2    3 1    0.960589 28404.183637 28538.590263
  11    9    8 1    0.960301 12186.028847 12316.394775
   9   11    8 1    0.960301  8165.365611  8252.718552
  16   15    1 1    0.959983 45636.838857 46065.619126
  15   16    1 1    0.959983 12492.959518 12610.336941
  20    9    1 1    0.959983  4027.365613  4065.204669
   9   20    1 1    0.959983    17.965809    18.134606
  18   12    2 1    0.959715 629137.430417 637955.482057
  12   18    2 1    0.959715 703499.752624 713360.073831
  13   10    7 1    0.959660  2175.300342  2208.070213
  10   13    7 1    0.959660 15028.942806 15255.346719
  20    4    4 1    0.958649 13491.018274 13006.912273
   4   20    4 1    0.958649  3626.211522  3496.090079
  18    2    6 1    0.958187 23419.242698 22578.919930
   2   18    6 1    0.958187 53912.439767 51977.968564
  16   11    5 1    0.957851  1404.309670  1359.542216
  11   16    5 1    0.957851 20601.171258 19944.434355
  19    4    5 1    0.957851  1885.054453  1824.961519
   4   19    5 1    0.957851 17507.145028 16949.041410
   2   22    0 1    0.957445  2224.001986  2165.559093
  22    2    0 1    0.957445   650.371457   633.280830
  20    7    3 1    0.956650  5758.227585  5637.525097
   7   20    3 1    0.956650   112.465042   110.107578
  17   14    1 1    0.956052 18721.247055 18430.891050
  14   17    1 1    0.956052  4589.834173  4518.648428
  22    1    1 1    0.956052  4228.811177  4163.224696
   1   22    1 1    0.956052 30261.379384 29792.042421
  21    7    0 1    0.955489 13360.535605 13019.942432
   7   21    0 1    0.955489 20951.521642 20417.415417
  12    8    8 1    0.954417  5225.680519  5106.694686
   8   12    8 1    0.954417 12371.942260 12090.240032
   5    5   10 1    0.953210  4823.115384  4811.560983
   1    7   10 1    0.953210  7097.685447  7080.682018
   7    1   10 1    0.953210  4440.980143  4430.341198
  14    9    7 1    0.951854 15218.702355 14938.749371
   9   14    7 1    0.951854 86865.620130 85267.698769
   6    4   10 1    0.951279  4822.651497  4831.905933
   4    6   10 1    0.951279  2619.054786  2624.080626
  18   10    4 1    0.950867 33650.826451 33918.453935
  10   18    4 1    0.950867  4658.030240  4695.075895
  14    4    8 1    0.950554  3007.683180  3010.270212
   4   14    8 1    0.950554 10633.477056 10642.623347
   4   11    9 1    0.950363  7605.602141  7574.023573
  11    4    9 1    0.950363  3712.496587  3697.082248
  21    4    3 1    0.948917 74343.712419 74455.963539
   4   21    3 1    0.948917 168881.409809 169136.402823
  13   13    6 1    0.948503  1718.356603  1715.029260
  17    7    6 1    0.948503  1849.831970  1846.250044
   7   17    6 1    0.948503 10425.307277 10405.120216
  18   13    1 1    0.948332 57160.403311 56816.451177
  13   18    1 1    0.948332 75053.476105 74601.855722
  22    3    1 1    0.948332 14178.125511 14092.811268
   3   22    1 1    0.948332  4743.211370  4714.669975
  16    5    7 1    0.948022  4515.294329  4457.810947
   5   16    7 1    0.948022  7851.184397  7751.232412
  14   12    6 1    0.946601  6649.453927  6630.314528
  12   14    6 1    0.946601 13541.042105 13502.066361
  18    4    6 1    0.946601 13775.597739 13735.946865
   4   18    6 1    0.946601 31092.481218 31002.986440
  17   10    5 1    0.946277 13826.645422 13776.993075
  10   17    5 1    0.946277  9124.127684  9091.362372
  19   11    2 1    0.946176 54726.703239 54485.552888
  11   19    2 1    0.946176  9668.847963  9626.242691
  20   10    0 1    0.945886 17336.829369 17162.088705
  10   20    0 1    0.945886   175.779293   174.007585
  22    4    0 1    0.945886   520.500337   515.254131
   4   22    0 1    0.945886   428.515961   424.196881
   7    3   10 1    0.945559 64754.169795 63590.074199
   3    7   10 1    0.945559  4034.083173  3961.561844
  19   10    3 1    0.945119 19526.093516 19393.349025
  10   19    3 1    0.945119 28414.680332 28221.508448
  13    7    8 1    0.944846  5069.326543  5075.720673
   7   13    8 1    0.944846  2708.329432  2711.745549
   0   22    2 1    0.944288  1360.910197  1368.521694
   9    8    9 1    0.942779  5968.986712  5995.519708
   8    9    9 1    0.942779 23110.811053 23213.541900
   1   12    9 1    0.942779 142358.671141 142991.475711
  12    1    9 1    0.942779 92287.562728 92697.794089
  15   11    6 1    0.940964 33995.664886 33807.081895
  11   15    6 1    0.940964  6454.270739  6418.467183
   2   22    2 1    0.940546 23878.105715 23721.141910
  22    2    2 1    0.940546 20983.619169 20845.682402
  15    8    7 1    0.940494 46969.844349 46666.260490
   8   15    7 1    0.940494 42440.409275 42166.100867
   0   17    7 1    0.940494 24885.901974 24725.054983
   0    8   10 1    0.939940  3186.665377  3180.032995
  20    6    4 1    0.939541 32854.127839 32497.445479
   6   20    4 1    0.939541  6608.336316  6536.592607
  10    7    9 1    0.939055   782.365888   771.663229
   7   10    9 1    0.939055  1382.277057  1363.367694
  19    6    5 1    0.938790 26144.796840 25882.906838
   6   19    5 1    0.938790   125.057356   123.804668
  21    7    2 1    0.938691 33857.606607 33627.566119
   7   21    2 1    0.938691 24834.457403 24665.723364
   1   15    8 1    0.937393 11151.526097 10960.178195
  15    1    8 1    0.937393 15481.804246 15216.153541
  19   12    1 1    0.937096 31389.514577 30789.014115
  12   19    1 1    0.937096  1125.535128  1104.002958
  21    8    1 1    0.937096 15604.886269 15306.355325
   8   21    1 1    0.937096 25741.602005 25249.149538
   2   17    7 1    0.936797  5424.281924  5320.404928
  17    2    7 1    0.936797  1911.567593  1874.960370
   8    2   10 1    0.936249  5931.859643  5867.413123
   2    8   10 1    0.936249  4717.433299  4666.180879
  12    3    9 1    0.935375 192625.391735 192949.153117
   3   12    9 1    0.935375 253704.570242 254130.992437
   1   20    5 1    0.935113  2051.563236  2050.622353
  20    1    5 1    0.935113  3153.946327  3152.499873
  16   16    0 1    0.934736    58.326244    58.328900
  19    9    4 1    0.934029  3679.881817  3639.922416
   9   19    4 1    0.934029 21760.701345 21524.404465
  21    1    4 1    0.934029 21276.181924 21045.146383
   1   21    4 1    0.934029 73274.558916 72478.879155
   5   22    1 1    0.933439 17648.889025 17755.295320
  22    5    1 1    0.933439  1532.260749  1541.498849
  17   15    0 1    0.932915  8153.445059  8202.488372
  15   17    0 1    0.932915    36.716775    36.937628
   6    6   10 1    0.932601 13113.737084 13239.942739
  14    6    8 1    0.931917  2906.298231  3010.539199
   6   14    8 1    0.931917 20676.135830 21417.732269
  16   10    6 1    0.931788  3268.883069  3393.406905
  10   16    6 1    0.931788  6374.147749  6616.962591
  11    6    9 1    0.931737   693.269983   720.385889
   6   11    9 1    0.931737 28286.284770 29392.647737
  18    9    5 1    0.931479 247608.581894 259123.419067
   9   18    5 1    0.931479 293341.582532 306983.195973
   7    5   10 1    0.930793   547.219986   558.361593
   5    7   10 1    0.930793   228.135236   232.780156
  21    6    3 1    0.930374 160661.063849 161917.401612
   6   21    3 1    0.930374 174021.278686 175382.090687
  15    3    8 1    0.930113 38160.176894 38473.254558
   3   15    8 1    0.930113 39463.663818 39787.435684
  20   10    2 1    0.929581 18617.484987 18543.908679
  10   20    2 1    0.929581 18198.183223 18126.263995
  22    4    2 1    0.929581  2500.765535  2490.882508
   4   22    2 1    0.929581  7983.211757  7951.662101
  18    6    6 1    0.928192 23462.004275 23413.061435
   6   18    6 1    0.928192 41313.393636 41227.211961
  20    3    5 1    0.927886 19618.333124 19678.956026
   3   20    5 1    0.927886 24409.018409 24484.445079
  18   14    0 1    0.927517  3660.805158  3717.064336
  14   18    0 1    0.927517  5277.092416  5358.190664
  22    6    0 1    0.927517  7101.025088  7210.153495
   6   22    0 1    0.927517  9745.403803  9895.170967
  15   15    4 1    0.926827  9813.929642 10034.085605
  21    3    4 1    0.926827 42713.041545 43671.223553
   3   21    4 1    0.926827  4890.111803  4999.811721
  16   15    3 1    0.926795 26207.214894 26806.467258
  15   16    3 1    0.926795 34383.953562 35170.174667
  20    9    3 1    0.926795   851.448312   870.917470
   9   20    3 1    0.926795 44868.741146 45894.706679
   1   19    6 1    0.926409   944.424019   964.831751
  19    1    6 1    0.926409  5200.434973  5312.809371
  16    7    7 1    0.925961  1097.497505  1112.817674
   7   16    7 1    0.925961  1988.067411  2015.819209
   4   17    7 1    0.925961  2124.600515  2154.258203
  17    4    7 1    0.925961 12892.106755 13072.070041
  21    9    0 1    0.925739     5.696921     5.769894
   9   21    0 1    0.925739  1175.775275  1190.835952
   8    4   10 1    0.925432 20158.176879 20404.837092
   4    8   10 1    0.925432  8249.115515  8350.053640
  16   14    4 1    0.925052 21322.930014 21477.045109
  14   16    4 1    0.925052 14963.689795 15071.842403
   1    9   10 1    0.923665  8856.891341  8824.409923
   9    1   10 1    0.923665 16141.343612 16082.147478
  17   14    3 1    0.923256  9876.490395  9868.693021
  14   17    3 1    0.923256  6841.001012  6835.600122
  22    1    3 1    0.923256  3185.491398  3182.976490
   1   22    3 1    0.923256 12337.013405 12327.273477
  11   11    8 1    0.923001  9621.266029  9634.698606
  20   11    1 1    0.922718 21805.405207 21767.597292
  11   20    1 1    0.922718  2884.498211  2879.496843
  12   10    8 1    0.921248 41346.038772 40649.399419
  10   12    8 1    0.921248 13386.573606 13161.023244
  12    5    9 1    0.921074 107528.082044 105438.083761
   5   12    9 1    0.921074 22708.182462 22266.808809
   0   13    9 1    0.921074 10279.059788 10079.268097
  17   13    4 1    0.919789  7868.080935  7885.005759
  13   17    4 1    0.919789  8486.077076  8504.331255
  17    9    6 1    0.919381 11844.064414 11922.200859
   9   17    6 1    0.919381  5115.330926  5149.077262
  19    3    6 1    0.919381 11241.023440 11315.181566
   3   19    6 1    0.919381 35903.820669 36140.681669
  16   16    2 1    0.918991 17221.863832 17580.754816
  13   12    7 1    0.918943 79526.567346 81326.498002
  12   13    7 1    0.918943 72750.912552 74397.489314
  19   13    0 1    0.918726  2377.696647  2442.640827
  13   19    0 1    0.918726  2691.246801  2764.755260
  23    1    0 1    0.918726   114.617260   117.747905
   1   23    0 1    0.918726  9004.996888  9250.958515
  13    2    9 1    0.917601  1592.711320  1589.338032
   2   13    9 1    0.917601  1594.784132  1591.406454
  15   14    5 1    0.917354  1704.690598  1706.250952
  14   15    5 1    0.917354 45485.711394 45527.345821
  17   15    2 1    0.917261 18848.123589 18928.801034
  15   17    2 1    0.917261 12496.443821 12549.933557
   9    3   10 1    0.916699 273205.072088 276846.468255
   3    9   10 1    0.916699 279988.342847 283720.149400
  18   13    3 1    0.916299 65703.182811 67304.163042
  13   18    3 1    0.916299 36973.600579 37874.531113
  22    3    3 1    0.916299 26794.623992 27447.524832
   3   22    3 1    0.916299  5541.895802  5676.934399
  13    9    8 1    0.916049 15119.483524 15611.665136
   9   13    8 1    0.916049  5155.556293  5323.384117
  15    5    8 1    0.916049 49174.173524 50774.930851
   5   15    8 1    0.916049 51654.445959 53335.943113
   0   23    1 1    0.915773  9845.423034 10133.274632
  14   11    7 1    0.915493  7013.540555  7112.662485
  11   14    7 1    0.915493  3414.346666  3462.601414
  20    8    4 1    0.914614 29042.163654 28693.354919
   8   20    4 1    0.914614  2901.605049  2866.755539
  16   13    5 1    0.913921  1952.615855  1931.906911
  13   16    5 1    0.913921  5827.256651  5765.454259
  19    8    5 1    0.913921 37189.863442 36795.437270
   8   19    5 1    0.913921  1703.348652  1685.283372
   5   20    5 1    0.913921  9795.782405  9691.890844
  20    5    5 1    0.913921  4274.873991  4229.535772
   0    1   11 1    0.913365 10321.907464 10228.372036
   5   21    4 1    0.912909 48640.723885 48333.446781
  21    5    4 1    0.912909  4917.896848  4886.829114
  22    7    1 1    0.912358   517.835865   518.227816
   7   22    1 1    0.912358  1562.690664  1563.873468
   2   23    1 1    0.912358  6275.541184  6280.291154
  23    2    1 1    0.912358  5653.283788  5657.562770
  18   14    2 1    0.912129 38621.492878 38782.598820
  14   18    2 1    0.912129 69573.992886 69864.214284
  22    6    2 1    0.912129 14222.132988 14281.459285
   6   22    2 1    0.912129  5037.533310  5058.546909
  23    3    0 1    0.911869   184.777927   185.528715
   3   23    0 1    0.911869  1313.758526  1319.096577
  18   12    4 1    0.911213 208581.788569 206993.265077
  12   18    4 1    0.911213 193949.436146 192472.350166
   0   16    8 1    0.910937  7699.552363  7662.956945
  10    9    9 1    0.910769 13099.334505 13020.204181
   9   10    9 1    0.910769 16355.743320 16256.941715
  21    9    2 1    0.910437 230598.035718 228630.622028
   9   21    2 1    0.910437 188588.862630 186979.862323
   2    1   11 1    0.909978  7858.455953  7792.028529
   1    2   11 1    0.909978  1448.378871  1436.135744
   7    7   10 1    0.909887  2422.314362  2399.404777
  15   10    7 1    0.908708 20659.885120 20516.918285
  10   15    7 1    0.908708 76864.208789 76332.306864
  17    6    7 1    0.908708  5196.466781  5160.507122
   6   17    7 1    0.908708 18121.292526 17995.892805
   1   18    7 1    0.908708 79893.265417 79340.402357
  18    1    7 1    0.908708 127522.523272 126640.064756
   8    6   10 1    0.908208  5967.124172  5924.370036
   6    8   10 1    0.908208  1124.043979  1115.990262
   0   10   10 1    0.908208  3550.020097  3524.584387
  14    8    8 1    0.907576 16480.012172 16404.425163
   8   14    8 1    0.907576 18439.463458 18354.889255
  16    2    8 1    0.907576   567.263406   564.661603
   2   16    8 1    0.907576  6948.219547  6916.350934
  11    8    9 1    0.907410   875.172123   870.955589
   8   11    9 1    0.907410  4563.382756  4541.396613
  13    4    9 1    0.907410  3404.193655  3387.792426
   4   13    9 1    0.907410  2572.945130  2560.548813
  17   12    5 1    0.907171 27267.244824 27245.322682
  12   17    5 1    0.907171 18217.282796 18202.636584
  20   12    0 1    0.906827 32339.381044 32548.318899
  12   20    0 1    0.906827    54.615663    54.968524
   0    3   11 1    0.906628 346087.897566 348845.887371
  19   12    3 1    0.906151 67062.750716 68051.709653
  12   19    3 1    0.906151 24016.696182 24370.864868
  21    8    3 1    0.906151 168356.358590 170839.071029
   8   21    3 1    0.906151 63872.320609 64814.231008
   5   19    6 1    0.905791  3530.306958  3608.525389
  19    5    6 1    0.905791 22433.410487 22930.451173
  21   10    1 1    0.905643 38278.767558 39111.505194
  10   21    1 1    0.905643 43347.433611 44290.437833
  10    2   10 1    0.904877 15626.307132 15732.080734
   2   10   10 1    0.904877  6410.058311  6453.447639
  18    8    6 1    0.904134 18658.616414 19188.829832
   8   18    6 1    0.904134 20400.592093 20980.306442
  19   13    2 1    0.903763 24025.475041 25013.367706
  13   19    2 1    0.903763 21387.703538 22267.134867
  23    1    2 1    0.903763   963.800912  1003.431007
   1   23    2 1    0.903763  7366.788367  7669.700013
   8   22    0 1    0.903511  8859.264276  9181.300221
  22    8    0 1    0.903511 17571.464921 18210.191020
   3    2   11 1    0.903314 35405.433878 36410.806835
   2    3   11 1    0.903314 17952.099169 18461.867107
   9    5   10 1    0.903226 15467.256120 15851.207672
   5    9   10 1    0.903226  4142.551071  4245.383720
   5   22    3 1    0.902843  3365.907302  3446.495490
  22    5    3 1    0.902843  1454.124434  1488.939788
  17   16    1 1    0.902340 12976.144681 13207.988766
  16   17    1 1    0.902340 20909.465038 21283.053335
  23    4    1 1    0.902340   428.572136   436.229411
   4   23    1 1    0.902340  2980.799000  3034.056777
  18    3    7 1    0.902072 249105.749309 251499.444982
   3   18    7 1    0.902072 291188.340913 293986.414719
  14   14    6 1    0.900848  4502.485132  4540.441851
  12    7    9 1    0.900802  7629.656878  7688.828392
   7   12    9 1    0.900802 70011.870660 70554.845062
   0   21    5 1    0.900569 236542.175795 239245.900678
   4    1   11 1    0.900037   547.906560   561.951391
   1    4   11 1    0.900037  2202.602871  2259.063563
  19   11    4 1    0.899600  4463.712316  4556.146044
  11   19    4 1    0.899600 14498.824465 14799.063438
  15   13    6 1    0.899218  5956.752623  6070.343686
  13   15    6 1    0.899218  5550.842614  5656.693261
  18   15    1 1    0.899073 174145.806031 178067.486422
  15   18    1 1    0.899073 214054.480635 218874.885320
  16    9    7 1    0.898808 33164.613086 33901.983450
   9   16    7 1    0.898808  2480.233321  2535.377958
   5   23    0 1    0.898605  1063.270353  1081.069978
  23    5    0 1    0.898605  4728.166614  4807.318253
   0   22    4 1    0.897977   227.260551   228.094513
  16    4    8 1    0.897713  2049.947829  2058.372654
   4   16    8 1    0.897713 12883.846458 12936.796175
   1   14    9 1    0.897552  1614.965905  1619.995439
  14    1    9 1    0.897552  4496.951114  4510.956094
  18   11    5 1    0.897321 73208.710048 73284.659698
  11   18    5 1    0.897321 39297.993213 39338.762526
   2   21    5 1    0.897321 39979.235310 40020.711371
  21    2    5 1    0.897321 93554.528140 93651.585357
   3   23    2 1    0.897234  4269.169385  4271.325027
  23    3    2 1    0.897234 21254.827357 21265.559609
  15    7    8 1    0.896100  7192.646458  7148.886070
   7   15    8 1    0.896100 17824.013971 17715.571860
  10    4   10 1    0.895101 10002.849913  9929.212606
   4   10   10 1    0.895101  5355.215358  5315.792230
   2   22    4 1    0.894757  5963.657528  5899.011334
  22    2    4 1    0.894757 22942.520979 22693.823488
  16   12    6 1    0.894382 18509.072526 18389.256676
  12   16    6 1    0.894382  7238.067022  7191.212424
   0   20    6 1    0.894382  4534.689824  4505.335154
  20    7    5 1    0.894108  1252.906998  1253.258685
   7   20    5 1    0.894108  1694.670518  1695.146207
   4    3   11 1    0.893588  6358.712950  6485.840484
   3    4   11 1    0.893588 11325.302523 11551.725353
   0    5   11 1    0.893588  3131.920121  3194.535509
  21    7    4 1    0.893160 50657.130571 52096.198303
   7   21    4 1    0.893160 12433.426679 12786.635456
  20   11    3 1    0.893131 10409.472955 10711.775826
  11   20    3 1    0.893131 10723.561274 11034.985624
  19   14    1 1    0.892644 20123.190915 20562.930975
  14   19    1 1    0.892644  5661.654888  5785.375648
  20   12    2 1    0.892429 52332.863094 52919.125292
  12   20    2 1    0.892429 24808.071767 25085.985754
  11   21    0 1    0.892186 15579.897954 15627.962875
  21   11    0 1    0.892186  7939.885165  7964.380188
   2   20    6 1    0.891200  7377.142349  7292.266916
  20    2    6 1    0.891200  3152.324336  3116.056242
  13    6    9 1    0.891156  3989.695799  3943.379081
   6   13    9 1    0.891156  1736.532337  1716.372785
  14    3    9 1    0.891156 21097.490806 20852.568241
   3   14    9 1    0.891156  5155.048678  5095.203280
   5    2   11 1    0.890414  1437.167190  1448.071735
   2    5   11 1    0.890414  3977.073249  4007.249400
   1   11   10 1    0.890330  2234.912628  2252.364632
  11    1   10 1    0.890330  2800.582021  2822.451229
   8   22    2 1    0.889269  2992.333789  2975.271420
  22    8    2 1    0.889269 17551.684007 17451.603826
  18    5    7 1    0.889225 17326.436646 17202.820641
   5   18    7 1    0.889225 26971.600713 26779.170982
  21    4    5 1    0.887785 43473.664177 42490.373831
   4   21    5 1    0.887785 46427.087519 45376.996440
   0   23    3 1    0.886829  7742.393043  7757.758771
  17   11    6 1    0.886491 18557.787960 18769.374262
  11   17    6 1    0.886491 14423.513236 14587.962676
  19    7    6 1    0.886491   444.770558   449.841602
   7   19    6 1    0.886491   309.941481   313.475273
   6   23    1 1    0.886352  1135.661668  1149.320202
  22    9    1 1    0.886352  2943.208723  2978.606518
   9   22    1 1    0.886352  1842.845137  1865.008925
  23    6    1 1    0.886352  5724.645533  5793.495500
   8   17    7 1    0.886098  2617.944015  2648.122418
  17    8    7 1    0.886098 27982.932648 28305.506478
   8    8   10 1    0.885634 16597.272239 16651.355811
  20   10    4 1    0.885301  2591.777082  2584.352211
  10   20    4 1    0.885301  5856.855987  5840.077383
  22    4    4 1    0.885301  8055.021496  8031.945631
   4   22    4 1    0.885301  2699.396092  2691.662916
  12   12    8 1    0.885048 1594164.478218 1585263.280785
  19   10    5 1    0.884673  3246.934906  3235.606008
  10   19    5 1    0.884673   249.538085   248.667420
   5   23    2 1    0.884590 14323.288769 14302.403898
  23    5    2 1    0.884590  4529.090678  4522.486784
   6    1   11 1    0.884169 37612.102654 37869.387501
   1    6   11 1    0.884169  2830.471281  2849.833064
   9    7   10 1    0.884086  7646.021121  7711.550226
   7    9   10 1    0.884086 16099.587487 16237.566646
  11    3   10 1    0.884086 40657.193701 41005.640230
   3   11   10 1    0.884086  3553.021189  3583.471837
  22    7    3 1    0.883727  2704.607827  2754.087672
   7   22    3 1    0.883727   552.681418   562.792530
   2   23    3 1    0.883727   988.671044  1006.758432
  23    2    3 1    0.883727  4286.362724  4364.780216
  13   11    8 1    0.883503  2988.859522  3048.263591
  11   13    8 1    0.883503 35814.656485 36526.478601
   1   17    8 1    0.883503  7048.735936  7188.830708
  17    1    8 1    0.883503  4737.164244  4831.316153
  20   13    1 1    0.883255  1398.569821  1423.325096
  13   20    1 1    0.883255  4359.513003  4436.678218
   6   16    8 1    0.881965  5693.838196  5689.017766
  16    6    8 1    0.881965  7565.139692  7558.735009
  20    4    6 1    0.881856   793.966406   790.806199
   4   20    6 1    0.881856  6080.697551  6056.494681
   0   24    0 1    0.881277 549178.693372 534749.430163
   5    4   11 1    0.881094  2474.138071  2429.583128
   4    5   11 1    0.881094    38.958448    38.256874
   0   19    7 1    0.879942  1834.026554  1793.862307
  17   17    0 1    0.879751  5446.632834  5337.221401
  23    7    0 1    0.879751  2905.337378  2846.975243
   7   23    0 1    0.879751   926.465818   907.855063
  10    6   10 1    0.879488 14714.838899 14412.055252
   6   10   10 1    0.879488  4050.956246  3967.600708
  14   10    8 1    0.878914 18548.138243 18128.377854
  10   14    8 1    0.878914   663.677352   648.657760
  11   10    9 1    0.878763  3527.885667  3444.780654
  10   11    9 1    0.878763 11682.436665 11407.238107
  14    5    9 1    0.878763  1884.113991  1839.730660
   5   14    9 1    0.878763  5516.777827  5386.821265
  11   21    2 1    0.878465 48615.088980 47690.684487
  21   11    2 1    0.878465 24744.570537 24274.058343
  18   16    0 1    0.878233 15608.195519 15429.836330
  16   18    0 1    0.878233 42619.785768 42132.757630
   2   24    0 1    0.878233 119302.228379 117938.928655
  24    2    0 1    0.878233  3068.594878  3033.529192
   6    3   11 1    0.878052 102162.899163 101567.332609
   3    6   11 1    0.878052 142973.852761 142140.375584
  21   10    3 1    0.877619 22870.691933 22781.989858
  10   21    3 1    0.877619 108259.253986 107839.379482
  17    3    8 1    0.877400  1477.742913  1471.521486
   3   17    8 1    0.877400  6150.586330  6124.691821
  24    1    1 1    0.877157 253448.660352 254020.804658
   1   24    1 1    0.877157 261245.868135 261835.614144
  14   13    7 1    0.876911  2208.876509  2237.735630
  13   14    7 1    0.876911  8262.745637  8370.698968
   2   19    7 1    0.876911  1728.399372  1750.981027
  19    2    7 1    0.876911  8717.113995  8831.003679
  16   16    4 1    0.876139 10547.463865 10736.969004
  18   10    6 1    0.875787 60076.853881 61239.220636
  10   18    6 1    0.875787 22199.746523 22629.267139
  12    9    9 1    0.875745 132609.864804 135105.432887
   9   12    9 1    0.875745 121536.638533 123823.820988
   0   15    9 1    0.875745 155192.779473 158113.332539
  22   10    0 1    0.875220  2836.031258  2858.926455
  10   22    0 1    0.875220  2164.595597  2182.070313
   0    7   11 1    0.875041  1672.588838  1678.500455
  17   15    4 1    0.874640  6914.238988  6902.133816
  15   17    4 1    0.874640  2837.389645  2832.422057
  17   16    3 1    0.874613 28345.346842 28290.444092
  16   17    3 1    0.874613  8989.408654  8971.996863
  23    4    3 1    0.874613 19308.432959 19271.034015
   4   23    3 1    0.874613   626.041341   624.828747
  15   12    7 1    0.873912 104619.819399 104020.260449
  12   15    7 1    0.873912 110752.187599 110117.485057
  15   19    0 1    0.873725   277.372171   274.876386
  19   15    0 1    0.873725  8590.635452  8513.337221
   0   12   10 1    0.873467 119525.043601 117768.460032
  15    2    9 1    0.872757 47716.602878 46896.932159
   2   15    9 1    0.872757 78608.042606 77257.722027
  21    6    5 1    0.872545 216120.199689 213764.477887
   6   21    5 1    0.872545 152813.310572 151147.637267
   7    2   11 1    0.872061  3764.440030  3795.502365
   2    7   11 1    0.872061   951.717895   959.571010
  11    5   10 1    0.871981  1734.879713  1751.722215
   5   11   10 1    0.871981  5065.771337  5114.950693
  18   15    3 1    0.871637 169817.766066 173464.319571
  15   18    3 1    0.871637 97229.391966 99317.231114
  15    9    8 1    0.871422 115233.928258 117526.789259
   9   15    8 1    0.871422 58755.230573 59924.309670
  21   12    1 1    0.871184 100815.293528 102265.630200
  12   21    1 1    0.871184 125756.928394 127566.077369
  24    3    1 1    0.871184 117827.488392 119522.563825
   3   24    1 1    0.871184 151662.160998 153843.984669
  18    7    7 1    0.870943  1134.289211  1150.965251
   7   18    7 1    0.870943 15873.826078 16107.199144
  12    2   10 1    0.870503  7979.249003  7969.306469
   2   12   10 1    0.870503  9822.173257  9809.934349
  18   14    4 1    0.870187 14256.900343 14138.208673
  14   18    4 1    0.870187 31733.392091 31469.204980
  22    6    4 1    0.870187 22488.256725 22301.037294
   6   22    4 1    0.870187  1744.505019  1729.981651
   8   13    9 1    0.869800  1821.403971  1817.453665
  13    8    9 1    0.869800 10635.947071 10612.879563
  15   16    5 1    0.869590  4881.676291  4884.011700
  16   15    5 1    0.869590  2230.437340  2231.504388
  20    9    5 1    0.869590 31181.169201 31196.086372
   9   20    5 1    0.869590 14930.667025 14937.809904
  24    4    0 1    0.869286 47765.813721 48386.833508
   4   24    0 1    0.869286    39.926503    40.445601
  21    9    4 1    0.868718 37156.073393 37440.167114
   9   21    4 1    0.868718 41119.144651 41433.539843
   0   24    2 1    0.868045 33904.621613 33921.188340
  16   11    7 1    0.868005  2308.841379  2310.212419
  11   16    7 1    0.868005  6132.365725  6136.007256
  19    4    7 1    0.868005  2674.160353  2675.748327
   4   19    7 1    0.868005  3790.007988  3792.258576
  20    6    6 1    0.866914  3586.220452  3581.144362
   6   20    6 1    0.866914  5218.607311  5211.220670
  17   14    5 1    0.866665 11904.756176 11941.664369
  14   17    5 1    0.866665  6121.164315  6140.141698
  22    1    5 1    0.866665  3588.272115  3599.396798
   1   22    5 1    0.866665  3367.330188  3377.769887
  17   17    2 1    0.866587 14004.995390 14059.845228
  23    7    2 1    0.866587  3891.196426  3906.436095
   7   23    2 1    0.866587  7478.816689  7508.107087
  20   14    0 1    0.866364 15877.080773 15985.534132
  14   20    0 1    0.866364  4661.046693  4692.885428
   6    5   11 1    0.866191 30086.902934 30308.922963
   5    6   11 1    0.866191 45837.306518 46175.553367
  19   14    3 1    0.865775 22743.914864 23018.602092
  14   19    3 1    0.865775  5532.560163  5599.379073
   5   17    8 1    0.865565  1321.692740  1338.665940
  17    5    8 1    0.865565  5357.325468  5426.124331
  23    8    1 1    0.865332  9291.156526  9416.203934
   8   23    1 1    0.865332   616.917116   625.220053
  18   16    2 1    0.865136 17674.542125 17943.261274
  16   18    2 1    0.865136 25342.209117 25727.505485
   2   24    2 1    0.865136 11334.363828 11506.688553
  24    2    2 1    0.865136 20090.747435 20396.201942
  15    4    9 1    0.863976 14690.567857 14741.226060
   4   15    9 1    0.863976 44625.847257 44779.732746
   7    4   11 1    0.863300  5705.332701  5747.200958
   4    7   11 1    0.863300  4133.871273  4164.207451
   1    8   11 1    0.863300  6104.904069  6149.704558
   8    1   11 1    0.863300  1921.456463  1935.556961
  19   13    4 1    0.862914  7267.359196  7293.962689
  13   19    4 1    0.862914 11740.999571 11783.979639
  23    1    4 1    0.862914   871.568974   874.759511
   1   23    4 1    0.862914   944.906873   948.365876
  19    9    6 1    0.862577  1736.682206  1746.822795
   9   19    6 1    0.862577  6357.273378  6394.393866
  21    1    6 1    0.862577 30668.895699 30847.973162
   1   21    6 1    0.862577 56929.728407 57262.144397
  22   10    2 1    0.862255  5914.033818  5962.576137
  10   22    2 1    0.862255 16415.523665 16550.262088
  12    4   10 1    0.861788 49041.639062 49168.084897
   4   12   10 1    0.861788 17053.370417 17097.339740
  16    8    8 1    0.861249 12272.756060 12411.350933
   8   16    8 1    0.861249  2380.540890  2407.424074
  14    7    9 1    0.861107  2689.965545  2727.228230
   7   14    9 1    0.861107  3851.427247  3904.779053
  18   13    5 1    0.860902 30080.655956 30692.083162
  13   18    5 1    0.860902 100092.797289 102127.309417
  22    3    5 1    0.860902 18757.192411 19138.455964
   3   22    5 1    0.860902 15802.678635 16123.887975
  15   19    2 1    0.860826 37246.240892 38088.902619
  19   15    2 1    0.860826 58203.049913 59519.840047
   9    9   10 1    0.860361 473910.422695 482961.575868
   6   23    3 1    0.860030 11686.395788 11804.227903
  22    9    3 1    0.860030 13040.443427 13171.928195
   9   22    3 1    0.860030  8695.241657  8782.914429
  23    6    3 1    0.860030  1387.949443  1401.943922
   5   24    1 1    0.859595 78488.612510 79143.514785
  24    5    1 1    0.859595 90698.427964 91455.207896
  17   10    7 1    0.859364 22092.842473 22259.055079
  10   17    7 1    0.859364  1476.062542  1487.167505
  10    8   10 1    0.858941  1718.834417  1700.928082
   8   10   10 1    0.858941   891.899886   882.608323
   0   18    8 1    0.858407 128183.248284 125615.259696
   8    3   11 1    0.857604   297.933833   296.006872
   3    8   11 1    0.857604 19097.879175 18974.358892
  23    3    4 1    0.857226  5662.917776  5600.560176
   3   23    4 1    0.857226  3347.817487  3310.952770
  20   13    3 1    0.857201 11065.328756 10938.501885
  13   20    3 1    0.857201 24266.917982 23988.779181
  15   15    6 1    0.856896 260866.672688 256347.068912
  21    3    6 1    0.856896 155077.450447 152390.680905
   3   21    6 1    0.856896 138840.271761 136434.816859
  22   11    1 1    0.856770  2947.019702  2900.705865
  11   22    1 1    0.856770 12748.412549 12548.065093
  24    4    2 1    0.856580 106381.402970 105216.059702
   4   24    2 1    0.856580 35426.061658 35037.990799
  21   13    0 1    0.856365  3816.260936  3794.297019
  13   21    0 1    0.856365  5401.720940  5370.632145
   9   23    0 1    0.856365   313.693650   311.888233
  23    9    0 1    0.856365   289.780354   288.112566
   2   18    8 1    0.855593   401.432220   400.925105
  18    2    8 1    0.855593  5165.877739  5159.351874
  16   14    6 1    0.855492  8369.779529  8370.679738
  14   16    6 1    0.855492  4223.725980  4224.180261
  24    6    0 1    0.854964 97785.321956 97969.269018
   6   24    0 1    0.854964 112307.936221 112519.202232
  11    7   10 1    0.854723    41.255582    41.358466
   7   11   10 1    0.854723  1798.831226  1803.317178
   1   13   10 1    0.854723  7913.304231  7933.038546
  13    1   10 1    0.854723  3597.462309  3606.433714
  20   14    2 1    0.853784  1178.881786  1162.904723
  14   20    2 1    0.853784  3153.375415  3110.638578
  19    6    7 1    0.853745 14100.631953 13897.419196
   6   19    7 1    0.853745  2536.308494  2499.756214
  20   12    4 1    0.853032 27677.997575 27066.011657
  12   20    4 1    0.853032  1483.614942  1450.810854
   1   16    9 1    0.852668  8671.612567  8519.218259
  16    1    9 1    0.852668 12753.130886 12529.008262
  19   12    5 1    0.852470 40064.816244 39460.835879
  12   19    5 1    0.852470 12255.529941 12070.776830
  21    8    5 1    0.852470 40606.331455 39994.187705
   8   21    5 1    0.852470 98287.903381 96806.205240
   0    9   11 1    0.852019 261019.379227 259347.053587
  24    1    3 1    0.851623 14018.135112 14078.837173
   1   24    3 1    0.851623 10311.466906 10356.118158
  17   13    6 1    0.851324 10238.402312 10386.341984
  13   17    6 1    0.851324 22854.551673 23184.788245
  18   17    1 1    0.851201   755.503231   768.150823
  17   18    1 1    0.851201 10750.958984 10930.936705
   1   20    7 1    0.850976  2480.511530  2515.299814
  20    1    7 1    0.850976    52.899730    53.641630
   8   22    4 1    0.850271  9055.660292  9122.250486
  22    8    4 1    0.850271 16980.279965 17105.143322
   6   15    9 1    0.849910 202185.891149 204645.539284
  15    6    9 1    0.849910 210531.729716 213092.907321
   5   22    5 1    0.849714  3960.333654  4026.440592
  22    5    5 1    0.849714  5373.302900  5462.995495
   7    6   11 1    0.849267   919.965121   944.163252
   6    7   11 1    0.849267  5923.256616  6079.057894
   9    2   11 1    0.849267 13883.152108 14248.325015
   2    9   11 1    0.849267  5209.883445  5346.920645
  13    3   10 1    0.849194  9803.630695 10057.394877
   3   13   10 1    0.849194  2098.015550  2152.322084
  13   13    8 1    0.848677 23712.814593 24418.800034
  17    7    8 1    0.848677  4539.942205  4675.106805
   7   17    8 1    0.848677  1522.715234  1568.049995
  19   16    1 1    0.848457  9790.107809 10057.965561
  16   19    1 1    0.848457 16066.592641 16506.175276
  18    9    7 1    0.848235 242829.751991 247773.853607
   9   18    7 1    0.848235 219418.666166 223886.109603
  12    6   10 1    0.847828 603102.736942 604903.614073
   6   12   10 1    0.847828 527510.108120 529085.264113
  14   12    8 1    0.847314 94059.591743 93954.345424
  12   14    8 1    0.847314 21226.786809 21203.035471
  18    4    8 1    0.847314 26449.913567 26420.317903
   4   18    8 1    0.847314 85310.930462 85215.473303
  20    8    6 1    0.847217  4230.068619  4224.000435
   8   20    6 1    0.847217   661.535639   660.586643
  12   11    9 1    0.847179 81007.511528 80883.102221
  11   12    9 1    0.847179 44401.628085 44333.437177
  16    3    9 1    0.847179  9336.845189  9322.505896
   3   16    9 1    0.847179  9838.437604  9823.327978
   8    5   11 1    0.846542    43.082427    43.105969
   5    8   11 1    0.846542  5842.905771  5846.098690
   5   23    4 1    0.846178  8140.670495  8063.657932
  23    5    4 1    0.846178  2943.906963  2916.056945
  12   21    3 1    0.846154 181465.434637 179698.508770
  21   12    3 1    0.846154 187988.672071 186158.229552
  24    3    3 1    0.846154 197637.752951 195713.357494
   3   24    3 1    0.846154 148359.442037 146914.868660
   5   21    6 1    0.845860 61089.049016 60403.509647
  21    5    6 1    0.845860 13046.191502 12899.787555
  20    3    7 1    0.845519  7898.535331  7802.616076
   3   20    7 1    0.845519  1671.388413  1651.091190
  25    1    0 1    0.845350   515.797198   511.066383
   1   25    0 1    0.845350   721.793964   715.173777
  18   12    6 1    0.844511 420837.978454 417778.358669
  12   18    6 1    0.844511 349386.460983 346846.315408
  13   10    9 1    0.844473   909.449452   904.250760
  10   13    9 1    0.844473  8453.802427  8405.477908
  21   13    2 1    0.844209 66115.289282 66555.192021
  13   21    2 1    0.844209 22952.662314 23105.379471
   9   23    2 1    0.844209  4917.787761  4950.508609
  23    9    2 1    0.844209 22190.724793 22338.372345
  22   12    0 1    0.844003   509.563105   515.185974
  12   22    0 1    0.844003  2088.411084  2111.456045
  15   11    8 1    0.843264 29041.333306 28948.777824
  11   15    8 1    0.843264 21697.542425 21628.391795
  20   15    1 1    0.843048 28396.730620 28211.192446
  15   20    1 1    0.843048  6661.277095  6617.753733
  24    7    1 1    0.843048 82345.850214 81807.820013
   7   24    1 1    0.843048 116414.849499 115654.219733
   0   25    1 1    0.843048  1322.622729  1313.980995
  24    6    2 1    0.842867 372502.325201 371074.096375
   6   24    2 1    0.842867 401592.147752 400052.384259
  20   11    5 1    0.841603  1230.040664  1202.512005
  11   20    5 1    0.841603  1259.003435  1230.826581
   9    4   11 1    0.841169  2106.430697  2074.777037
   4    9   11 1    0.841169 48186.694998 47462.586081
  11   21    4 1    0.840812 15194.852299 14949.942561
  21   11    4 1    0.840812  8096.428464  7965.930705
   8   23    3 1    0.840788  2643.574342  2600.568384
  23    8    3 1    0.840788   683.181881   672.067803
  23   10    1 1    0.840382 12200.926076 12048.445997
  10   23    1 1    0.840382  5530.494716  5461.377809
   2   25    1 1    0.840382  3289.576081  3248.464872
  25    2    1 1    0.840382  3070.147036  3031.778124
  25    3    0 1    0.840000  5274.151374  5206.071372
   3   25    0 1    0.840000  6716.225661  6629.531020
  14    9    9 1    0.839139 34538.303033 34211.491612
   9   14    9 1    0.839139 37842.009627 37483.937578
   1   10   11 1    0.838520   802.237627   805.923346
  10    1   11 1    0.838520  9495.502342  9539.127519
  13    5   10 1    0.838450  3328.784500  3348.678250
   5   13   10 1    0.838450  2461.833826  2476.546435
   0    0   12 1    0.838033 20799.452982 20934.062023
  15   14    7 1    0.837527 68653.773002 69129.603123
  14   15    7 1    0.837527  3702.642174  3728.304691
   0   14   10 1    0.837135  6293.206285  6303.611846
   1    1   12 1    0.836721  3049.775655  3036.840860
  16   10    8 1    0.836640  7092.063083  7068.957352
  10   16    8 1    0.836640 15553.253289 15502.581250
   5   16    9 1    0.836510   377.661732   377.180326
  16    5    9 1    0.836510  1412.766368  1410.965513
   0   23    5 1    0.836323  6688.993303  6678.766486
  24    8    0 1    0.836053  1558.059205  1551.735529
   8   24    0 1    0.836053 15744.584593 15680.682236
   5   24    3 1    0.835524 128722.847910 129131.356593
  24    5    3 1    0.835524 108651.309121 108996.119726
   0    2   12 1    0.835414  8655.050542  8710.811052
  19   11    6 1    0.835241 14544.168977 14678.394271
  11   19    6 1    0.835241  9959.147258 10051.058282
  21   14    1 1    0.835125 71418.756926 72046.002183
  14   21    1 1    0.835125 40343.790466 40698.115468
  13   16    7 1    0.834912  9705.263482  9759.240506
  16   13    7 1    0.834912  7094.858289  7134.317221
  19    8    7 1    0.834912  2390.608647  2403.904313
   8   19    7 1    0.834912  1328.546725  1335.935602
   5   20    7 1    0.834912 13038.677598 13111.193817
  20    5    7 1    0.834912  8968.130336  9018.007703
  10   10   10 1    0.834525 22575.630843 22601.314509
  14    2   10 1    0.834525  3511.193128  3515.187715
   2   14   10 1    0.834525  1667.334996  1669.231877
   6   18    8 1    0.834034 34541.936987 34369.415735
  18    6    8 1    0.834034 40903.565392 40699.270702
   0   22    6 1    0.833942  2071.816300  2056.819747
  22    7    5 1    0.833720 11945.822214 11795.393152
   2   23    5 1    0.833720  2124.995451  2098.236215
   7   22    5 1    0.833720  1852.441240  1829.114173
  23    2    5 1    0.833720  1799.292262  1776.634479
  25    1    2 1    0.833651  9175.255043  9045.613028
   1   25    2 1    0.833651  2600.378192  2563.636078
  10    3   11 1    0.833298 12076.521166 11857.639119
   3   10   11 1    0.833298  1312.695131  1288.903065
  11    9   10 1    0.833228 23866.262290 23461.167084
   9   11   10 1    0.833228 19767.965454 19432.432896
  22   11    3 1    0.832928 10521.940099 10447.689209
  11   22    3 1    0.832928  1545.766465  1534.858350
   2    2   12 1    0.832820    92.915615    92.718535
   1   19    8 1    0.832740   853.494462   855.439853
  19    1    8 1    0.832740  1547.489780  1551.017012
  25    4    1 1    0.832533  8511.398134  8624.075862
   4   25    1 1    0.832533  5949.531725  6028.294310
  22   12    2 1    0.832358  5080.959439  5174.831515
  12   22    2 1    0.832358  9695.456573  9874.582709
   0   24    4 1    0.831662 57930.206106 59049.396463
   3    1   12 1    0.831532   895.164966   911.512645
   1    3   12 1    0.831532  2726.982481  2776.783172
   2   22    6 1    0.831361  7528.116209  7649.815234
  22    2    6 1    0.831361   109.610228   111.382180
  15    8    9 1    0.831325  5977.288106  6070.133450
   8   15    9 1    0.831325 23946.896045 24318.863692
   0   17    9 1    0.831325  7762.655528  7883.233022
  18   18    0 1    0.830876 14237.526672 14453.289246
   8    7   11 1    0.830723   865.194301   877.068831
   7    8   11 1    0.830723   216.846999   219.823159
  17   17    4 1    0.830379 22170.069241 22288.710583
  23    7    4 1    0.830379   273.863659   275.329218
   7   23    4 1    0.830379  9456.592312  9507.198505
  21    7    6 1    0.830079 37227.222868 37258.334624
   7   21    6 1    0.830079  1158.370481  1159.338561
  17   12    7 1    0.829757 29958.838532 30190.920594
  12   17    7 1    0.829757  8687.922051  8755.224756
  19   17    0 1    0.829597  2759.809555  2787.954800
  17   19    0 1    0.829597  1031.891587  1042.415082
  11   23    0 1    0.829597 10297.342016 10402.356951
  23   11    0 1    0.829597  2888.491809  2917.949389
   5   25    0 1    0.829597   308.408022   311.553246
  25    5    0 1    0.829597  1924.602406  1944.229995
  12    8   10 1    0.829376 11690.639971 11807.997438
   8   12   10 1    0.829376 52238.378267 52762.777594
  18   16    4 1    0.829102 44637.358014 45062.465674
  16   18    4 1    0.829102  6311.163349  6371.268248
   2   24    4 1    0.829102 36101.184691 36444.997381
  24    2    4 1    0.829102 83819.754157 84618.018686
   2   17    9 1    0.828768  9374.448161  9430.607053
  17    2    9 1    0.828768  1722.767829  1733.088301
  21   10    5 1    0.828586 19857.369478 19860.770854
  10   21    5 1    0.828586 36099.472209 36105.655700
  25    3    2 1    0.828518 11501.936286 11487.382391
   3   25    2 1    0.828518  5621.097730  5613.985113
   9    6   11 1    0.828172 44483.669662 44076.029110
   6    9   11 1    0.828172 49831.554620 49374.906988
  17   18    3 1    0.827809 88838.684015 86877.191270
  18   17    3 1    0.827809 42542.618948 41603.309239
   0    4   12 1    0.827703 10194.974246  9957.438290
  17    9    8 1    0.827625  6574.237273  6416.682458
   9   17    8 1    0.827625  6283.734862  6133.142080
  19    3    8 1    0.827625  7449.950200  7271.408497
   3   19    8 1    0.827625  2338.159525  2282.124387
  14    4   10 1    0.826837 20004.373609 19247.638592
   4   14   10 1    0.826837  7360.819944  7082.371325
  22   10    4 1    0.826566  2675.878417  2571.938765
  10   22    4 1    0.826566 10643.626915 10230.194499
   3    3   12 1    0.826438 32911.334851 31669.434118
  17   16    5 1    0.826055 14543.204232 14114.954743
  16   17    5 1    0.826055  8703.513288  8447.223473
  23    4    5 1    0.826055  9740.220685  9453.403250
   4   23    5 1    0.826055 10044.706403  9748.922866
  20   16    0 1    0.825794 11600.170112 11414.308029
  16   20    0 1    0.825794 17570.441216 17288.921311
   0   11   11 1    0.825644 14254.447997 14080.571884
  15   19    4 1    0.825307  7397.842730  7357.830657
  19   15    4 1    0.825307 10368.869875 10312.788663
  19   16    3 1    0.825284  1641.123090  1632.982335
  16   19    3 1    0.825284  1846.942405  1837.780687
   4    2   12 1    0.825179  6649.320562  6624.153978
   2    4   12 1    0.825179  3562.453382  3548.970082
  22   13    1 1    0.824900  2811.402731  2791.024091
  13   22    1 1    0.824900   823.329606   817.361646
   8   24    2 1    0.824730 129004.981124 127898.470953
  24    8    2 1    0.824730 55303.340931 54828.989408
   0   21    7 1    0.824695 113024.030756 112071.611148
  20   10    6 1    0.823759 24643.719689 24271.607059
  10   20    6 1    0.823759  6964.976212  6859.807201
  22    4    6 1    0.823759  1037.312865  1021.649758
   4   22    6 1    0.823759 25565.151840 25179.125866
  18   15    5 1    0.823546 56005.460199 55061.255521
  15   18    5 1    0.823546 37379.574346 36749.386346
  10    5   11 1    0.823139  3158.581483  3093.828379
   5   10   11 1    0.823139  4466.592877  4375.024635
  11    2   11 1    0.823139  6733.624574  6595.580615
   2   11   11 1    0.823139  3981.373215  3899.752312
  13    7   10 1    0.823072  3832.350899  3752.393757
   7   13   10 1    0.823072  2558.233587  2504.859287
  24    9    1 1    0.822402 64249.754995 62545.735903
   9   24    1 1    0.822402 38620.313192 37596.033005
  18   11    7 1    0.822199 36801.770413 35834.220331
  11   18    7 1    0.822199 77865.328920 75818.182694
   2   21    7 1    0.822199 47218.565442 45977.148891
  21    2    7 1    0.822199 41303.322233 40217.422496
  24    4    4 1    0.821562  4206.893888  4148.146274
   4   24    4 1    0.821562 37980.224668 37449.845810
   5    1   12 1    0.821437  6503.762464  6431.537003
   1    5   12 1    0.821437 13638.403662 13486.946717
  16    7    9 1    0.821237  8267.853714  8218.546887
   7   16    9 1    0.821237  2010.989463  1998.996567
  17    4    9 1    0.821237  3387.320576  3367.119683
   4   17    9 1    0.821237   987.751922   981.861287
  15   20    3 1    0.820304 46827.579089 46623.854607
  20   15    3 1    0.820304 22594.808438 22496.509194
  24    7    3 1    0.820304 133709.188860 133127.483896
   7   24    3 1    0.820304 97663.801173 97238.912514
   0   25    3 1    0.820304  3037.141511  3023.928355
  25    6    1 1    0.819926 26737.800544 26913.250560
   6   25    1 1    0.819926  4813.912550  4845.500826
  18   18    2 1    0.819759  1899.531601  1904.454719
  20    7    7 1    0.819725  6179.436242  6187.109200
   7   20    7 1    0.819725  1044.378868  1045.675665
  21   15    0 1    0.819571     9.314175     9.282393
  15   21    0 1    0.819571  4196.314429  4181.995678
  20   14    4 1    0.819094 22024.673381 21928.330137
  14   20    4 1    0.819094 19246.613412 19162.422327
  19   14    5 1    0.818597  3931.501075  3941.774287
  14   19    5 1    0.818597   158.586523   159.000918
  17   19    2 1    0.818531   805.498889   807.968028
  19   17    2 1    0.818531 39286.805084 39407.233018
  23   11    2 1    0.818531 18389.883369 18446.254857
  11   23    2 1    0.818531  6293.447375  6312.739014
   5   25    2 1    0.818531  2482.774217  2490.384797
  25    5    2 1    0.818531 18200.517868 18256.308884
   1   15   10 1    0.818131  4612.870465  4618.823238
  15    1   10 1    0.818131 29195.501954 29233.177887
  23   10    3 1    0.817847  4574.573083  4574.669497
  10   23    3 1    0.817847 20684.349314 20684.785256
   2   25    3 1    0.817847  7392.871132  7393.026944
  25    2    3 1    0.817847   714.163486   714.178538
   4    4   12 1    0.817745  2748.984229  2750.523434
   5   19    8 1    0.817669   956.326507   956.864171
  19    5    8 1    0.817669 15821.395938 15830.291013
   5    3   12 1    0.816525  6450.352304  6497.073657
   3    5   12 1    0.816525 12926.147399 13019.774393
  18    8    8 1    0.816450 90387.442543 91029.271322
   8   18    8 1    0.816450 27653.860389 27850.226643
  16   16    6 1    0.816363 12109.458750 12208.037777
  13   12    9 1    0.816329 80184.301196 80893.803504
  12   13    9 1    0.816329 51357.056228 51811.483708
  11    4   11 1    0.815759 10081.352903 10235.643265
   4   11   11 1    0.815759  1525.741177  1549.091928
   0    6   12 1    0.815311 361419.359145 364273.089631
  15   17    6 1    0.815150  3091.401711  3096.028574
  17   15    6 1    0.815150 39156.069159 39214.673566
  16   20    2 1    0.814878  8661.745244  8625.944656
  20   16    2 1    0.814878 12907.240678 12853.892675
  21    4    7 1    0.814844 17857.990820 17771.575523
   4   21    7 1    0.814844 43157.222392 42948.383434
  25    7    0 1    0.814693  1188.671160  1178.276434
   7   25    0 1    0.814693  1878.312711  1861.887187
   6   14   10 1    0.814483 19062.262563 18790.527496
  14    6   10 1    0.814483  4188.079475  4128.377849
  14   14    8 1    0.814028  6475.468276  6428.169447
  14   11    9 1    0.813908  7594.217306  7537.511750
  11   14    9 1    0.813908   466.223949   462.742683
  22    9    5 1    0.813735 25442.200901 25214.912847
   9   22    5 1    0.813735  6120.441586  6065.764585
  23    6    5 1    0.813735   504.733922   500.224879
   6   23    5 1    0.813735 12121.835377 12013.544888
  24   10    0 1    0.813487 66205.600353 65411.329515
  10   24    0 1    0.813487  1964.673860  1941.103601
   0   26    0 1    0.813487    13.630296    13.466773
  15    3   10 1    0.813278 231292.108709 227737.629042
   3   15   10 1    0.813278 224668.337807 221215.651751
  21   14    3 1    0.812999 23926.811181 23819.977201
  14   21    3 1    0.812999 39674.490744 39497.342869
   6    2   12 1    0.812898  5451.319158  5467.828861
   2    6   12 1    0.812898 10627.404532 10659.590374
  13   15    8 1    0.812825  7929.100591  7992.443619
  15   13    8 1    0.812825  4897.749509  4936.876051
  23   12    1 1    0.812631 19646.304476 19995.331045
  12   23    1 1    0.812631 17137.337646 17441.791146
  19   10    7 1    0.812436 13044.527240 13362.838088
  10   19    7 1    0.812436  6008.775639  6155.400996
  18   14    6 1    0.811541 44000.939095 45235.845509
  14   18    6 1    0.811541 89220.754147 91724.775283
  22    6    6 1    0.811541  3028.341518  3113.333304
   6   22    6 1    0.811541  5555.338491  5711.251598
  20   13    5 1    0.811337  4565.264966  4721.538583
  13   20    5 1    0.811337  3837.993778  3969.372169
  14   22    0 1    0.811090  5251.308552  5444.070264
  22   14    0 1    0.811090  1787.258657  1852.864217
   2   26    0 1    0.811090   388.348751   402.604011
  26    2    0 1    0.811090  4305.500679  4463.544274
   9    8   11 1    0.810948 41213.735911 42598.885272
   8    9   11 1    0.810948  6586.698796  6808.070662
   1   12   11 1    0.810948  2365.878097  2445.392717
  12    1   11 1    0.810948  3484.489078  3601.599010
  21   13    4 1    0.810628  2741.339853  2783.402152
  13   21    4 1    0.810628 18987.264730 19278.599645
   9   23    4 1    0.810628  7235.295346  7346.311555
  23    9    4 1    0.810628  4297.238722  4363.174268
  25    4    3 1    0.810607  3000.530097  3041.750100
   4   25    3 1    0.810607 13298.041725 13480.724554
  21    9    6 1    0.810349 150757.918655 150584.437046
   9   21    6 1    0.810349 123591.423060 123449.202743
  26    1    1 1    0.810243  2228.173938  2223.473325
   1   26    1 1    0.810243  1518.903696  1515.699378
  24    6    4 1    0.809440 124761.244050 123756.654972
   6   24    4 1    0.809440 149134.173387 147933.331227
  16   12    8 1    0.809247  2114.800513  2100.568882
  12   16    8 1    0.809247  3450.843572  3427.620987
   0   20    8 1    0.809247  9174.780315  9113.038278
  15   10    9 1    0.809129 35817.386916 35692.060745
  10   15    9 1    0.809129 33451.935319 33334.885938
  17    6    9 1    0.809129  7989.983321  7962.026117
   6   17    9 1    0.809129  5763.734041  5743.566553
  18    1    9 1    0.809129 51324.198406 51144.613411
   1   18    9 1    0.809129 91676.231355 91355.453319
  21   15    2 1    0.808896 112675.797379 113679.487286
  15   21    2 1    0.808896 145196.047127 146489.419887
  10    7   11 1    0.808574  1306.800632  1325.115674
   7   10   11 1    0.808574  1367.971070  1387.143427
  11   11   10 1    0.808511  6409.786922  6492.300715
  12   10   10 1    0.807332  4977.568674  5029.471589
  10   12   10 1    0.807332 17302.594382 17483.014814
   5    5   12 1    0.806960  2949.156608  2968.531881
   1    7   12 1    0.806960 10495.583542 10564.537085
   7    1   12 1    0.806960  7188.413914  7235.640121
   2   20    8 1    0.806888   801.062816   806.586515
  20    2    8 1    0.806888  3957.937140  3985.228949
  24    1    5 1    0.806603 31701.413365 32179.015902
   1   24    5 1    0.806603 27100.735510 27509.025824
  12    3   11 1    0.806221 191320.298438 194475.835204
   3   12   11 1    0.806221 230813.854671 234620.777462
   6    4   12 1    0.805788  1684.046918  1715.770232
   4    6   12 1    0.805788  2445.002535  2491.060385
  13   19    6 1    0.805633  7198.285981  7344.491247
  19   13    6 1    0.805633  2320.021518  2367.143759
  23    1    6 1    0.805633  2173.866973  2218.020651
   1   23    6 1    0.805633   907.871244   926.311127
  19   18    1 1    0.805528 10134.724022 10342.183510
  18   19    1 1    0.805528 10964.728863 11189.178689
  26    3    1 1    0.805528  5300.802510  5409.310820
   3   26    1 1    0.805528  2799.455581  2856.760903
   3   18    9 1    0.804434 148744.610058 149892.402293
  18    3    9 1    0.804434 169488.408947 170796.271326
  25    7    2 1    0.804205  8106.991857  8186.115934
   7   25    2 1    0.804205  8143.306750  8222.785259
  26    4    0 1    0.804027  2695.879400  2728.956473
   4   26    0 1    0.804027   102.737907   103.998449
  11    6   11 1    0.803888 12202.255123 12364.914055
   6   11   11 1    0.803888 23339.305627 23650.424063
  13    9   10 1    0.803826 11883.498237 12050.943402
   9   13   10 1    0.803826 15534.367825 15753.255794
  15    5   10 1    0.803826 35848.986217 36354.118570
   5   15   10 1    0.803826 13487.352841 13677.397219
  22   13    3 1    0.803556   188.418878   192.496882
  13   22    3 1    0.803556  4971.494116  5079.093601
  11   17    8 1    0.803388 13583.577333 13947.995442
  17   11    8 1    0.803388  4535.051673  4656.717337
  19    7    8 1    0.803388  2077.379508  2133.111123
   7   19    8 1    0.803388  2044.001899  2098.838065
  20   17    1 1    0.803201  7438.372439  7681.027933
  17   20    1 1    0.803201 10459.080331 10800.277727
   8   25    1 1    0.803201  4094.602397  4228.177016
  25    8    1 1    0.803201 11360.828281 11731.442608
  24   10    2 1    0.803045 17220.038715 17842.102742
  10   24    2 1    0.803045 32568.475664 33744.993178
   0   26    2 1    0.803045  7404.624124  7672.111926
  21    6    7 1    0.803013 160506.259242 166410.457158
   6   21    7 1    0.803013 188145.656522 195066.565391
   7    3   12 1    0.802302  5824.549670  5988.665214
   3    7   12 1    0.802302 21428.684175 22032.469938
  16    9    9 1    0.802117  5923.511523  6084.338506
   9   16    9 1    0.802117   974.453093  1000.910094
  12   21    5 1    0.801952 166568.328173 171241.061652
  21   12    5 1    0.801952 156078.837952 160457.310256
  24    3    5 1    0.801952 138010.363801 141881.962048
   3   24    5 1    0.801952 136426.933260 140254.111605
  25    1    4 1    0.801267  4365.859376  4464.867171
   1   25    4 1    0.801267  6216.254967  6357.225539
  24    9    3 1    0.801247 138243.332034 141420.622888
   9   24    3 1    0.801247 184948.175289 189198.898540
  23    3    6 1    0.800997  2105.625087  2157.207818
   3   23    6 1    0.800997  3616.499329  3705.094831
  22   14    2 1    0.800740 15443.416136 15810.533205
  14   22    2 1    0.800740  9305.548850  9526.758056
   2   26    2 1    0.800740  5998.256039  6140.845098
  26    2    2 1    0.800740  2258.559673  2312.249595
  16   15    7 1    0.800708 36699.342144 37594.833425
  15   16    7 1    0.800708 18935.647240 19397.691136
  20    9    7 1    0.800708  3717.443603  3808.151996
   9   20    7 1    0.800708  9355.132757  9583.404963
  23   13    0 1    0.800564  7676.156292  7904.987987
  13   23    0 1    0.800564  9035.118812  9304.462150
   0   16   10 1    0.800365  1863.806630  1931.069182
  22   12    4 1    0.800120  3130.688517  3241.292125
  12   22    4 1    0.800120  1123.495069  1163.186852
  20    4    8 1    0.799933  3162.229704  3262.543759
   4   20    8 1    0.799933    54.385054    56.110287
  25    6    3 1    0.798957  2284.596927  2315.743117
   6   25    3 1    0.798957   925.877912   938.500519
   0    8   12 1    0.798861  1553.890092  1575.550470
  11   24    1 1    0.798608 104487.867587 106299.509503
  21   16    1 1    0.798608  5857.355056  5958.911630
  16   21    1 1    0.798608 13438.627788 13671.630738
  24   11    1 1    0.798608 111147.151883 113074.254463
  17   14    7 1    0.798422  5762.686108  5880.333980
  14   17    7 1    0.798422  3627.007056  3701.054064
  22    1    7 1    0.798422  9456.686392  9649.748968
   1   22    7 1    0.798422   618.542785   631.170619
  14    8   10 1    0.798083   633.889430   640.254718
   8   14   10 1    0.798083  2741.940280  2769.473851
  16    2   10 1    0.798083 13923.594945 14063.410640
   2   16   10 1    0.798083  8828.566119  8917.219381
  20   12    6 1    0.797573  2899.609823  2927.268154
  12   20    6 1    0.797573 31637.912644 31939.695263
  23    8    5 1    0.797379  8685.224215  8778.487209
   8   23    5 1    0.797379  6953.054710  7027.717457
  12    5   11 1    0.797010 10294.378400 10263.782989
   5   12   11 1    0.797010 49264.247629 49117.831805
   0   13   11 1    0.797010  6363.915308  6345.001432
  25    3    4 1    0.796706 25955.361399 25841.799541
   3   25    4 1    0.796706  1657.616300  1650.363772
   2    8   12 1    0.796592  2194.862357  2191.084576
   8    2   12 1    0.796592    76.117158    75.986146
   5   26    1 1    0.796340  1757.655297  1764.374322
  26    5    1 1    0.796340  3699.988185  3714.132206
  25    9    0 1    0.796015 10742.915148 10798.572230
   9   25    0 1    0.796015   214.047869   215.156812
  18   10    8 1    0.795395  3003.639186  3066.200630
  10   18    8 1    0.795395 31398.950047 32052.944594
  22    8    6 1    0.795314   938.931329   960.995413
   8   22    6 1    0.795314 19764.291917 20228.735890
   5   18    9 1    0.795283 28368.736166 29061.475714
  18    5    9 1    0.795283 15931.425434 16320.456810
  13    2   11 1    0.794756   352.062472   363.419518
   2   13   11 1    0.794756   152.797781   157.726825
   6    6   12 1    0.794341 1327034.868382 1358283.552367
  26    4    2 1    0.793941 14688.343753 14931.387708
   4   26    2 1    0.793941  1365.934931  1388.536678
  18   13    7 1    0.793910 85197.865332 86677.645461
  13   18    7 1    0.793910 92224.796790 93826.625910
  22    3    7 1    0.793910 19086.111020 19417.612845
   3   22    7 1    0.793910  1560.796109  1587.905181
   8   24    4 1    0.793337  5056.598499  5073.988422
  24    8    4 1    0.793337 19502.241172 19569.310463
   7    5   12 1    0.793223  8429.921843  8420.049735
   5    7   12 1    0.793223 17876.041405 17855.107141
   8   17    9 1    0.793044  5494.586167  5455.989750
  17    8    9 1    0.793044  4699.722038  4666.709100
   5   24    5 1    0.792884 91617.289233 90745.482661
  24    5    5 1    0.792884 94006.626621 93112.083729
  26    6    0 1    0.792654  4056.686811  4038.021436
   6   26    0 1    0.792654    50.747044    50.513550
  23   12    3 1    0.792203  7870.936342  7838.511140
  12   23    3 1    0.792203  2725.533053  2714.304915
   5   23    6 1    0.791962  2553.666238  2527.057167
  23    5    6 1    0.791962 10046.962659  9942.273826
  15   22    1 1    0.791863 18013.223591 17791.101836
  22   15    1 1    0.791863 11127.956639 10990.737377
  16    4   10 1    0.791351  7766.717478  7666.011145
   4   16   10 1    0.791351 14386.457742 14199.917237
  22   11    5 1    0.790665  1689.897805  1676.266421
  11   22    5 1    0.790665 10471.395730 10386.929310
  23   13    2 1    0.790606   815.124434   809.157952
  13   23    2 1    0.790606 24003.417673 23827.719393
  10    9   11 1    0.790305 31301.369999 31027.390877
   9   10   11 1    0.790305    57.398789    56.896381
  15    7   10 1    0.790246  5217.445882  5175.102438
   7   15   10 1    0.790246 19415.192491 19257.623801
  26    1    3 1    0.789990  7100.674613  7084.545012
   1   26    3 1    0.789990  9054.002453  9033.435752
   8    4   12 1    0.789897   841.859488   840.411354
   4    8   12 1    0.789897    81.512218    81.372003
  18   18    4 1    0.788909 816772.917150 820873.584583
   1    9   12 1    0.788798 30624.424551 30899.574939
   9    1   12 1    0.788798 12619.530183 12732.912513
  20    6    8 1    0.788730 16364.016507 16520.991536
   6   20    8 1    0.788730 24005.633835 24235.912574
   0   19    9 1    0.788621  6822.323526  6875.689576
  24   12    0 1    0.788238 399545.310884 404773.117532
  12   24    0 1    0.788238 409840.239263 415202.748768
  11    8   11 1    0.788107  9645.038939  9843.348363
   8   11   11 1    0.788107  1107.818867  1130.596475
  13    4   11 1    0.788107  1922.581053  1962.110799
   4   13   11 1    0.788107  7865.236447  8026.951762
  19   17    4 1    0.787814 32696.119156 33197.045713
  17   19    4 1    0.787814 32440.066831 32937.070494
  11   23    4 1    0.787814   607.753538   617.064732
  23   11    4 1    0.787814  1454.599655  1476.885101
   5   25    4 1    0.787814  1494.248429  1517.141321
  25    5    4 1    0.787814  3111.749072  3159.423163
  11   21    6 1    0.787558 50648.448149 50945.068070
  21   11    6 1    0.787558 25180.492581 25327.960785
  19   12    7 1    0.787282 12064.422485 12081.977312
  12   19    7 1    0.787282 21420.096029 21451.264208
  21    8    7 1    0.787282 46013.571778 46080.525691
   8   21    7 1    0.787282 26220.876976 26259.030726
  19   19    0 1    0.787146  2742.219719  2737.110723
  14   13    9 1    0.786438  3117.904184  3118.736862
  13   14    9 1    0.786438  6450.841804  6452.564588
   2   19    9 1    0.786438  5138.414509  5139.786791
  19    2    9 1    0.786438  1884.089180  1884.592351
  17   18    5 1    0.786282 59367.969833 59630.580389
  18   17    5 1    0.786282 77217.970788 77559.539723
  25    9    2 1    0.786224 12818.334834 12885.703348
   9   25    2 1    0.786224 14159.202112 14233.617737
  20   18    0 1    0.786058    35.784243    35.991875
  18   20    0 1    0.786058 24982.016301 25126.970246
  19   18    3 1    0.785618 51236.530837 51032.458974
  18   19    3 1    0.785618 44552.690726 44375.240176
  26    3    3 1    0.785618   491.831858   489.872923
   3   26    3 1    0.785618   458.272611   456.447340
  19    9    8 1    0.785460 43600.511022 43163.994980
   9   19    8 1    0.785460  2523.139668  2497.878704
   1   21    8 1    0.785460  1004.131662   994.078578
  21    1    8 1    0.785460 18591.119670 18404.990614
   5   22    7 1    0.785110 12836.981821 12676.201124
  22    5    7 1    0.785110  4208.599022  4155.887139
  20   16    4 1    0.784555 19841.843395 19487.482147
  16   20    4 1    0.784555  8004.752664  7861.793460
   9    3   12 1    0.784446 58388.134640 57350.007760
   3    9   12 1    0.784446 47034.772330 46198.505480
  15   12    9 1    0.784272 122004.666944 120425.250076
  12   15    9 1    0.784272 109259.383839 107844.961602
  19   16    5 1    0.784118  3099.171355  3084.678957
  16   19    5 1    0.784118  1145.471940  1140.115464
  12    7   11 1    0.783767 51702.416680 52157.947852
   7   12   11 1    0.783767 52803.756344 53268.991019
  20   17    3 1    0.783459  1187.311964  1205.392628
  17   20    3 1    0.783459  3193.554410  3242.186603
  25    8    3 1    0.783459 27520.226165 27939.310601
   8   25    3 1    0.783459  2170.439390  2203.491348
  23   14    1 1    0.783130   441.412952   448.598946
  14   23    1 1    0.783130  8067.218093  8198.548588
  25   10    1 1    0.783130   513.810741   522.175337
  26    7    1 1    0.783130  4591.633260  4666.382878
   7   26    1 1    0.783130  3734.782170  3795.582657
  10   25    1 1    0.783130  7050.991500  7165.778306
   6   26    2 1    0.782985 14964.067524 15173.698356
  26    6    2 1    0.782985  3085.545217  3128.770457
  21   17    0 1    0.782821 15655.210047 15847.648883
  17   21    0 1    0.782821  5684.180290  5754.052048
  27    1    0 1    0.782821 33746.965117 34161.793577
   1   27    0 1    0.782821  1618.778239  1638.676778
  12   12   10 1    0.782635 62269.285161 62717.970310
  18    7    9 1    0.782124  8374.220607  8309.226031
   7   18    9 1    0.782124 13716.800634 13610.340858
   1   14   11 1    0.781623  2348.642084  2319.379922
  14    1   11 1    0.781623  6986.743461  6899.694346
  13   11   10 1    0.781566 11131.466479 10987.983622
  11   13   10 1    0.781566   489.273831   482.967168
   1   17   10 1    0.781566  3500.833549  3455.708353
  17    1   10 1    0.781566  1394.569601  1376.593818
  15   15    8 1    0.781163 21348.164215 21096.495459
  21    3    8 1    0.781163   546.895408   540.448180
   3   21    8 1    0.781163   399.462541   394.753366
   0   27    1 1    0.780992 128066.913518 126175.826395
   6   16   10 1    0.780501  3495.764921  3406.180901
  16    6   10 1    0.780501  9197.385069  8961.688805
   7    7   12 1    0.780165 11411.190635 11035.549906
  16   14    8 1    0.780100 19215.109140 18567.316074
  14   16    8 1    0.780100  8278.841573  7999.739533
   0   24    6 1    0.780024  3611.534430  3486.460288
  16   11    9 1    0.779994   538.024516   519.202073
  11   16    9 1    0.779994  5742.055491  5541.173363
  19    4    9 1    0.779994  3737.119007  3606.378296
   4   19    9 1    0.779994  8329.297432  8037.902305
  15   20    5 1    0.779842 19995.993980 19275.510936
  20   15    5 1    0.779842  7718.508582  7440.400148
  24    7    5 1    0.779842 64079.102371 61770.244569
   7   24    5 1    0.779842 80378.560956 77482.411342
   0   25    5 1    0.779842   294.398410   283.790832
  21   15    4 1    0.779213 21379.966003 20618.657858
  15   21    4 1    0.779213  4182.493659  4033.561407
  11   24    3 1    0.779194 16167.423094 15590.900727
  21   16    3 1    0.779194 17465.035260 16842.240680
  24   11    3 1    0.779194  3432.744092  3310.334124
  16   21    3 1    0.779194 26968.055967 26006.388336
   8    6   12 1    0.779106  6645.917794  6409.151737
   6    8   12 1    0.779106  5035.423081  4856.032167
   0   10   12 1    0.779106  3184.020619  3070.587376
  17   17    6 1    0.778965 23774.885148 22944.428267
  23    7    6 1    0.778965   260.457002   251.359238
   7   23    6 1    0.778965  3226.911829  3114.195779
   2   27    1 1    0.778870 68778.468789 66502.332665
  27    2    1 1    0.778870 81632.746627 78931.214494
  24   12    2 1    0.778728  7302.643740  7102.159126
  12   24    2 1    0.778728  1176.657326  1144.353725
  20   11    7 1    0.778698  1051.117797  1023.712658
  11   20    7 1    0.778698  5765.339715  5615.023609
  27    3    0 1    0.778566   373.800317   366.331082
   3   27    0 1    0.778566    86.926840    85.189878
  14   10   10 1    0.778384  3829.475421  3777.115559
  10   14   10 1    0.778384 11981.905305 11818.078453
  16   18    6 1    0.777910 17893.670979 17831.507487
  18   16    6 1    0.777910  1303.814141  1299.284627
   2   24    6 1    0.777910  8070.797485  8042.759139
  24    2    6 1    0.777910 27758.678763 27662.243750
  23   10    5 1    0.777731  7626.210837  7623.853171
  10   23    5 1    0.777731  1212.157207  1211.782465
   2   25    5 1    0.777731  2201.909474  2201.228747
  25    2    5 1    0.777731  5944.851191  5943.013323
  19   19    2 1    0.777674  2637.021643  2635.544610
  16   22    0 1    0.777513   876.990422   873.478432
  22   16    0 1    0.777513  8083.093357  8050.723862
  26    8    0 1    0.777513 18633.889582 18559.268448
   8   26    0 1    0.777513 11363.891308 11318.383555
  13    6   11 1    0.777388  4639.824935  4605.015986
   6   13   11 1    0.777388 30401.511241 30173.432670
  14    3   11 1    0.777388  1411.678836  1401.088123
   3   14   11 1    0.777388 10352.750455 10275.081931
  17    3   10 1    0.777332  6326.486590  6267.417959
   3   17   10 1    0.777332  3356.074690  3324.739962
   5   26    3 1    0.777088  1095.841582  1078.351125
  26    5    3 1    0.777088  2524.747642  2484.450769
  10    2   12 1    0.777000  6720.324442  6606.307448
   2   10   12 1    0.777000   211.023317   207.443097
  13   17    8 1    0.776935  8812.245098  8652.704134
  17   13    8 1    0.776935  6625.857484  6505.899893
  20   18    2 1    0.776625  3028.609146  2954.529864
  18   20    2 1    0.776625   198.739911   193.878766
   9    5   12 1    0.775953  3612.611879  3519.087342
   5    9   12 1    0.775953  2588.379389  2521.370535
  22   10    6 1    0.775814  2604.559282  2541.707805
  10   22    6 1    0.775814 14550.092119 14198.979058
  25    7    4 1    0.775017   324.284971   319.969903
   7   25    4 1    0.775017 11591.268469 11437.030350
  15   19    6 1    0.774773 20345.881400 20060.088596
  19   15    6 1    0.774773  1851.348861  1825.343490
   0   23    7 1    0.774510  6912.572717  6812.731526
  11   25    0 1    0.774380 17065.481961 16844.496720
  25   11    0 1    0.774380  8127.036999  8021.797941
  24   10    4 1    0.773978 31370.858081 30974.717864
  10   24    4 1    0.773978 46681.827075 46092.345301
   0   26    4 1    0.773978 16492.507803 16284.246187
   8   20    8 1    0.773809 10116.290693 10002.223612
  20    8    8 1    0.773809  9582.657309  9474.607256
  17   10    9 1    0.773706  9418.478040  9307.742282
  10   17    9 1    0.773706  7368.683152  7282.047422
  21   14    5 1    0.773558  8903.453849  8784.020386
  14   21    5 1    0.773558 28578.790421 28195.426395
  21   17    2 1    0.773503 11958.823493 11795.767580
  17   21    2 1    0.773503 22159.386971 21857.248631
  27    1    2 1    0.773503 35347.135040 34865.184672
   1   27    2 1    0.773503 23777.608391 23453.405960
  15    9   10 1    0.773165 130343.879788 129285.942105
   9   15   10 1    0.773165 91776.131773 91031.229685
   0    1   13 1    0.773052  5676.785490  5660.735655
  22   15    3 1    0.772925  1948.893838  1959.698932
  15   22    3 1    0.772925  1101.430802  1107.537375
   5   21    8 1    0.772776  8023.866579  8156.729362
  21    5    8 1    0.772776 52843.365557 53718.369711
  24   13    1 1    0.772610 117203.487780 120201.677679
  13   24    1 1    0.772610 115963.300704 118929.765298
  27    4    1 1    0.772610 52595.739733 53941.194707
   4   27    1 1    0.772610 86343.255895 88552.008234
  22    7    7 1    0.772441  1210.693813  1243.051974
   7   22    7 1    0.772441 13792.797074 14161.436555
   2   23    7 1    0.772441  5872.041834  6028.983638
  23    2    7 1    0.772441   607.401101   623.635083
  22   14    4 1    0.771914 37563.187132 37219.336400
  14   22    4 1    0.771914 12531.754634 12417.039847
   2   26    4 1    0.771914  9549.899127  9462.480033
  26    2    4 1    0.771914  3014.724195  2987.127625
  18   12    8 1    0.771746 124798.369031 123388.468061
  12   18    8 1    0.771746 147507.786284 145841.327237
  24    4    6 1    0.771673 111270.017684 110090.628152
   4   24    6 1    0.771673 95359.537721 94348.788888
  25    4    5 1    0.771497  6505.869008  6454.561467
   4   25    5 1    0.771497  5603.546014  5559.354505
   2    1   13 1    0.770995  5899.643976  5868.639097
   1    2   13 1    0.770995  3591.955274  3573.078179
  10    4   12 1    0.770784  1343.068333  1332.045351
   4   10   12 1    0.770784  2881.724452  2858.073237
  15   23    0 1    0.770261  4282.456757  4236.830935
  23   15    0 1    0.770261  4851.550597  4799.861578
   5   27    0 1    0.770261  3847.581915  3806.589302
  27    5    0 1    0.770261 14966.655769 14807.199173
  20   14    6 1    0.769626  8471.297716  8348.411269
  14   20    6 1    0.769626  3175.939944  3129.869083
  19    6    9 1    0.769598  7928.857600  7807.698881
   6   19    9 1    0.769598 10410.966460 10251.879309
  27    3    2 1    0.769398 76579.168148 75058.607823
   3   27    2 1    0.769398 72494.136518 71054.688814
  14    5   11 1    0.769120  1650.536929  1612.721001
   5   14   11 1    0.769120  1990.006034  1944.412432
  11   10   11 1    0.769120  8402.354028  8209.845269
  10   11   11 1    0.769120  1255.409500  1226.646450
   5   17   10 1    0.769066  5637.624949  5504.027225
  17    5   10 1    0.769066  1596.235452  1558.408633
   0    3   13 1    0.768954 173350.495489 169036.238845
  22   16    2 1    0.768381  1563.823762  1536.393053
  16   22    2 1    0.768381  3134.303765  3079.325592
   8   26    2 1    0.768381   771.560315   758.026535
  26    8    2 1    0.768381   342.154021   336.152368
  21   10    7 1    0.768353 21126.988245 20764.143903
  10   21    7 1    0.768353 66002.177335 64868.626431
   1   11   12 1    0.767731  8831.310605  8774.436595
  11    1   12 1    0.767731  2600.155248  2583.410140
   1   20    9 1    0.767568  2659.857378  2668.921527
  20    1    9 1    0.767568 10339.724600 10374.959875
  12    9   11 1    0.767094 213428.101596 215194.259112
   9   12   11 1    0.767094 253076.559987 255170.815922
   0   15   11 1    0.767094 202320.518351 203994.758535
   3    2   13 1    0.766930 22628.506899 22704.783979
   2    3   13 1    0.766930  1165.961228  1169.891497
  26    9    1 1    0.766497 10579.615578 10670.638104
   9   26    1 1    0.766497 22766.869367 22962.745856
  17   16    7 1    0.766333  7423.811233  7483.086684
  16   17    7 1    0.766333 14031.566461 14143.601562
  23    4    7 1    0.766333  9172.108345  9245.343082
   4   23    7 1    0.766333  1161.932462  1171.209917
  16    8   10 1    0.766033  3886.829998  3898.540510
   8   16   10 1    0.766033 16291.158683 16340.241818
  26    4    4 1    0.765818  4188.579566  4185.738623
   4   26    4 1    0.765818   700.171277   699.696379
  18    9    9 1    0.765554 102208.189167 101711.530799
   9   18    9 1    0.765554 109730.584619 109197.372813
  22   13    5 1    0.765411  7597.305210  7562.667289
  13   22    5 1    0.765411  8453.965635  8415.421996
  11   25    2 1    0.765357   634.395834   632.631484
  25   11    2 1    0.765357 10235.399675 10206.933489
  15    2   11 1    0.765084 18621.854053 18762.337275
   2   15   11 1    0.765084  5297.609729  5337.574884
   4    1   13 1    0.764921   187.426903   190.181628
   1    4   13 1    0.764921  8583.773307  8709.934168
  23   14    3 1    0.764798 10106.729398 10324.319453
  14   23    3 1    0.764798  4116.031317  4204.646283
  25   10    3 1    0.764798   691.568410   706.457342
  26    7    3 1    0.764798  3910.502466  3994.692555
  10   25    3 1    0.764798  6545.983970  6686.913934
   7   26    3 1    0.764798   922.791131   942.658109
   8    8   12 1    0.764714  2077.305527  2129.407238
  19   11    8 1    0.764653  7486.912529  7688.283271
  11   19    8 1    0.764653  2179.793302  2238.421821
  20   19    1 1    0.764492  3194.772570  3292.859186
  19   20    1 1    0.764492 15872.517081 16359.838622
  18   15    7 1    0.764329 161172.163530 166884.509871
  15   18    7 1    0.764329 196717.941578 203690.119584
   0   18   10 1    0.764031 349470.987242 360425.492437
   9    7   12 1    0.763716   698.804701   717.659138
   7    9   12 1    0.763716 31043.896394 31881.491234
  11    3   12 1    0.763716  3786.832888  3889.005362
   3   11   12 1    0.763716  3816.300703  3919.268247
   0   22    8 1    0.763655   766.372212   787.694833
  20    3    9 1    0.763556  7073.565573  7276.902959
   3   20    9 1    0.763556  6750.736777  6944.794096
  24    9    5 1    0.763414 135286.167768 138915.392164
   9   24    5 1    0.763414 116809.018072 119942.569307
  13    8   11 1    0.763090 13645.771613 13917.617151
   8   13   11 1    0.763090  4291.786910  4377.286151
  23   13    4 1    0.762823  4715.489776  4801.043143
  13   23    4 1    0.762823  2237.880155  2278.482126
   0   27    3 1    0.762806 78133.662900 79542.435482
  21   13    6 1    0.762591 20611.552742 21050.702692
  13   21    6 1    0.762591 35157.440268 35906.505044
  23    9    6 1    0.762591  7680.720009  7844.365507
   9   23    6 1    0.762591 12137.945306 12396.556491
  21   18    1 1    0.762502 111330.873157 114057.187275
  18   21    1 1    0.762502 141863.715435 145337.729778
  27    6    1 1    0.762502 141373.735223 144835.750738
   6   27    1 1    0.762502 152699.140940 156438.497435
   2   18   10 1    0.762045 40502.546601 41350.211241
  18    2   10 1    0.762045 73054.395301 74583.327008
   2   22    8 1    0.761672  4465.103411  4463.652401
  22    2    8 1    0.761672    90.627244    90.597793
  24    6    6 1    0.761601 221256.221285 220694.375206
   6   24    6 1    0.761601 221778.631000 221215.458341
   6   25    5 1    0.761432  8630.546869  8578.807712
  25    6    5 1    0.761432  9074.784794  9020.382481
  23   15    2 1    0.761380 11519.919598 11442.831184
  15   23    2 1    0.761380  1133.163284  1125.580439
   5   27    2 1    0.761380 81612.865346 81066.732509
  27    5    2 1    0.761380 48378.965966 48055.226053
  24   14    0 1    0.761229  3515.866725  3490.641750
  14   24    0 1    0.761229 118397.238523 117547.784408
   4    3   13 1    0.760950  1375.473672  1366.045649
   3    4   13 1    0.760950 14703.068250 14602.287786
   0    5   13 1    0.760950 10685.874165 10612.629088
   2   27    3 1    0.760829  6198.839085  6153.455561
  27    2    3 1    0.760829 36330.322037 36064.337060
  10    6   12 1    0.760747 10423.413443 10352.641355
   6   10   12 1    0.760747  3672.148211  3647.215342
  21    7    8 1    0.760686 32171.726574 31975.129848
   7   21    8 1    0.760686 116407.989707 115696.637467
  25   12    1 1    0.760528 40625.022968 40434.995495
  12   25    1 1    0.760528  7986.705351  7949.346765
  19   14    7 1    0.760367 36919.039185 36730.992581
  14   19    7 1    0.760367  7347.267098  7309.843897
  26   10    0 1    0.759264  6942.866588  6896.153797
  10   26    0 1    0.759264   248.317370   246.646648
  15    4   11 1    0.759147 32400.369181 32052.669628
   4   15   11 1    0.759147 67307.513142 66585.212969
   5    2   13 1    0.758988   208.661402   205.702749
   2    5   13 1    0.758988  1624.285002  1601.253930
  25    9    4 1    0.758885  2687.262849  2646.884910
   9   25    4 1    0.758885  2676.780393  2636.559959
  22   17    1 1    0.758569 23870.446542 23530.209709
  17   22    1 1    0.758569 18535.541849 18271.345952
  27    7    0 1    0.758288  2913.464552  2871.276373
   7   27    0 1    0.758288 29379.407868 28953.981815
  14   15    9 1    0.757655 42941.513627 42083.323319
  15   14    9 1    0.757655 23141.527303 22679.041640
  14    7   11 1    0.757199  5822.138340  5775.711476
   7   14   11 1    0.757199  1805.325592  1790.929575
  13   13   10 1    0.757147  1646.820242  1635.038825
   7   17   10 1    0.757147  5670.698674  5630.130270
  17    7   10 1    0.757147   419.575772   416.574110
   0   12   12 1    0.756840 47851.373062 47518.931420
   6   23    7 1    0.756467   977.504305   967.172509
  22    9    7 1    0.756467  9574.255326  9473.059607
   9   22    7 1    0.756467  4672.200599  4622.817468
  23    6    7 1    0.756467 27301.580403 27013.014560
  14   12   10 1    0.756178 11669.509722 11524.197360
  12   14   10 1    0.756178  1274.636328  1258.764161
  18    4   10 1    0.756178 20777.028610 20518.306592
   4   18   10 1    0.756178 35887.388391 35440.507476
   6   26    4 1    0.755971  4708.339353  4646.515259
  26    6    4 1    0.755971 17362.496542 17134.513695
  11    5   12 1    0.755873  7365.479656  7278.133768
   5   11   12 1    0.755873 11253.713146 11120.257402
  20   10    8 1    0.755814  3569.459601  3531.775322
  10   20    8 1    0.755814  9324.694611  9226.249907
  22    4    8 1    0.755814   212.953527   210.705288
   4   22    8 1    0.755814  2871.590008  2841.273430
  13   16    9 1    0.755718   995.639210   987.680324
  16   13    9 1    0.755718  1072.256708  1063.685361
  19    8    9 1    0.755718  1351.836323  1341.030088
   8   19    9 1    0.755718  5096.964936  5056.221100
   5   20    9 1    0.755718    62.793481    62.291526
  20    5    9 1    0.755718  5508.295319  5464.263412
  23   12    5 1    0.755580 22698.050044 22643.091440
  12   23    5 1    0.755580   747.664502   745.854188
   0   28    0 1    0.755380  1539.459160  1552.296066
   6    1   13 1    0.755108    76.216828    76.967895
   1    6   13 1    0.755108 15639.961591 15794.083181
  24   13    3 1    0.754990 24134.921272 24320.597097
  13   24    3 1    0.754990 10502.087265 10582.882379
  27    4    3 1    0.754990 29978.295308 30208.925631
   4   27    3 1    0.754990 47193.314572 47556.384229
  12    2   12 1    0.754909 43528.572547 43790.871908
   2   12   12 1    0.754909 19107.919336 19223.061982
  25    1    6 1    0.754781  4300.846506  4307.685671
   1   25    6 1    0.754781  4616.934535  4624.276341
  20   13    7 1    0.754539  5553.159473  5524.041834
  13   20    7 1    0.754539  4026.033159  4004.922910
  22   12    6 1    0.753822 14382.358249 14184.555556
  12   22    6 1    0.753822  1288.862191  1271.136279
  26    1    5 1    0.753658  1243.036218  1222.934830
   1   26    5 1    0.753658  1842.299469  1812.507274
   2   28    0 1    0.753461  2441.162441  2398.793215
  28    2    0 1    0.753461    13.061599    12.834900
  15   11   10 1    0.753295  7449.110800  7334.786374
  11   15   10 1    0.753295 24190.696550 23819.432439
   5    4   13 1    0.753191  5399.730863  5338.409741
   4    5   13 1    0.753191  1026.184654  1014.530963
  23   16    1 1    0.752781 14055.746963 14125.335142
  16   23    1 1    0.752781  7115.476441  7150.704241
  28    1    1 1    0.752781  2053.937727  2064.106506
   1   28    1 1    0.752781  1650.637864  1658.809958
  24   14    2 1    0.752652  6055.792986  6099.684807
  14   24    2 1    0.752652  5103.794998  5140.786827
  24   12    4 1    0.752137 40194.409094 40419.499828
  12   24    4 1    0.752137 38076.283712 38289.512836
  17   12    9 1    0.751888  2158.627553  2179.218698
  12   17    9 1    0.751888 17182.757758 17346.664065
  16    1   11 1    0.751442   316.079297   321.724165
   1   16   11 1    0.751442 10412.246490 10598.199057
   6    3   13 1    0.751288 71135.589548 72567.899133
   3    6   13 1    0.751288 65814.007207 67139.167145
  19   19    4 1    0.751188 30454.309403 31022.068881
  25    3    6 1    0.750966    92.183592    93.211992
   3   25    6 1    0.750966   653.046492   660.331877
  26   10    2 1    0.750753  6116.332333  6176.583613
  10   26    2 1    0.750753  7556.445851  7630.883523
  24    1    7 1    0.750727 142400.993443 143856.605531
   1   24    7 1    0.750727 106369.086492 107456.383177
  25   13    0 1    0.750608  9301.062935  9408.001610
  13   25    0 1    0.750608 26599.884250 26905.715571
  20   18    4 1    0.750242 123895.122173 124890.628345
  18   20    4 1    0.750242 21569.313038 21742.624012
  16   16    8 1    0.750088  1543.371098  1555.785840
  19   18    5 1    0.749860 95556.174612 96160.330200
  18   19    5 1    0.749860 50003.915303 50320.065934
  26    3    5 1    0.749860  4593.073671  4622.113459
   3   26    5 1    0.749860  9438.866344  9498.543742
  27    7    2 1    0.749809 46580.338548 46870.618750
   7   27    2 1    0.749809 16431.191564 16533.587763
   6   15   11 1    0.749552 64081.660023 64240.143311
  15    6   11 1    0.749552 44306.592330 44416.168992
   0    7   13 1    0.749399  3754.343940  3758.718472
  26    9    3 1    0.749283 10915.875409 10910.289357
   9   26    3 1    0.749283  1204.950228  1204.333611
  12    4   12 1    0.749205   675.825982   674.790903
   4   12   12 1    0.749205  4584.722010  4577.700159
  17   15    8 1    0.749147  5434.854725  5425.667015
  15   17    8 1    0.749147 10515.746648 10497.969608
  27    8    1 1    0.748996 42301.057704 42311.079873
   8   27    1 1    0.748996 52382.570055 52394.980784
  28    3    1 1    0.748996 14469.457981 14472.886154
   3   28    1 1    0.748996  1333.331402  1333.647301
  16   10   10 1    0.748563  1780.280816  1792.925802
  10   16   10 1    0.748563  9856.309342  9926.316778
   9    9   12 1    0.748266 37870.117811 38391.083743
  24    8    6 1    0.748142 57028.270792 57798.760400
   8   24    6 1    0.748142 78100.516081 79155.705642
   0   21    9 1    0.748116 92244.766355 93486.424078
  20   17    5 1    0.747982  4598.669408  4661.598808
  17   20    5 1    0.747982  2404.331853  2437.233362
  25    8    5 1    0.747982  8369.155753  8483.681478
   8   25    5 1    0.747982  7344.137612  7444.636720
  20   20    0 1    0.747788  3486.506175  3537.479676
  28    4    0 1    0.747788  2627.350891  2665.763349
   4   28    0 1    0.747788  9222.542993  9357.378634
  11   12   11 1    0.747677 19037.067498 19284.019977
  12   11   11 1    0.747677   693.582038   702.579317
  16    3   11 1    0.747677 28611.861364 28983.019900
   3   16   11 1    0.747677  5510.665690  5582.151099
   7    2   13 1    0.747524  3352.898388  3382.907154
   2    7   13 1    0.747524  2909.404328  2935.443779
  17   21    4 1    0.747426 17819.053333 17949.200773
  21   17    4 1    0.747426 17572.842194 17701.191348
  27    1    4 1    0.747426 25727.234966 25915.142466
   1   27    4 1    0.747426 98010.037705 98725.886929
  20   19    3 1    0.747410  3668.493293  3694.834744
  19   20    3 1    0.747410  8617.110069  8678.984840
  10    8   12 1    0.747332  6314.567942  6360.501228
   8   10   12 1    0.747332   784.707895   790.415999
  11   26    1 1    0.747124  2106.763551  2124.880689
  26   11    1 1    0.747124  2492.534876  2513.969460
   0   28    2 1    0.746998  1879.961770  1896.609689
  21   12    7 1    0.746972 35984.448535 36315.360033
  12   21    7 1    0.746972 49905.805554 50364.737274
   3   24    7 1    0.746972 51429.013193 51901.952267
  24    3    7 1    0.746972 49607.286472 50063.473023
  21   19    0 1    0.746855  4895.389936  4952.908219
  19   21    0 1    0.746855 28738.472614 29076.134705
   6   18   10 1    0.746694  1404.811181  1425.074238
  18    6   10 1    0.746694  8865.086234  8992.956619
  18   14    8 1    0.746343  8108.311720  8239.585441
  14   18    8 1    0.746343  7750.403828  7875.883013
  22    6    8 1    0.746343  5367.925212  5454.832022
   6   22    8 1    0.746343  2685.048474  2728.519460
  11   18    9 1    0.746251  5170.626890  5255.356011
  18   11    9 1    0.746251 30974.932097 31482.506672
   2   21    9 1    0.746251 43482.936237 44195.474777
  21    2    9 1    0.746251 16648.669704 16921.485199
  13   10   11 1    0.745815  9916.252511 10157.563932
  10   13   11 1    0.745815  5465.304789  5598.302659
  19    1   10 1    0.745765 10280.309530 10529.339463
   1   19   10 1    0.745765   272.212420   278.806486
  18   21    3 1    0.745550 57463.444617 58882.763262
  21   18    3 1    0.745550 59232.146507 60695.151213
  27    6    3 1    0.745550 63683.502100 65256.453087
   6   27    3 1    0.745550 48730.914409 49934.543879
  21    9    8 1    0.745415   722.628628   740.707147
   9   21    8 1    0.745415  4160.199665  4264.278369
  24   15    1 1    0.745266 46375.176628 47440.343375
  15   24    1 1    0.745266 59444.396645 60809.743350
  28    2    2 1    0.745141  4469.518107  4563.258563
   2   28    2 1    0.745141   774.712689   790.960956
  11    7   12 1    0.744548 10876.119116 11121.361991
   7   11   12 1    0.744548   445.176039   455.214202
  13    1   12 1    0.744548  2462.261337  2517.782248
   1   13   12 1    0.744548  3150.267827  3221.302424
  18   18    6 1    0.744425 21677.826558 22241.282153
  20    7    9 1    0.744400  2952.786443  3032.261979
   7   20    9 1    0.744400  1158.421582  1189.601004
  21   16    5 1    0.744268 41751.093390 43073.767732
  16   21    5 1    0.744268 57777.745833 59608.144411
  11   24    5 1    0.744268 35830.912963 36966.036032
  24   11    5 1    0.744268  1567.501570  1617.160009
  18   22    0 1    0.744077    89.159701    92.369035
  22   18    0 1    0.744077    14.413419    14.932235
   5    6   13 1    0.743817  4601.096696  4743.287545
   6    5   13 1    0.743817 29977.603483 30904.021939
  27    3    4 1    0.743721  2322.074360  2383.598288
   3   27    4 1    0.743721 14631.764870 15019.437058
  25   12    3 1    0.743704  5987.221526  6141.377591
  12   25    3 1    0.743704  5933.199777  6085.964916
  17   19    6 1    0.743505   502.499167   511.624756
  19   17    6 1    0.743505 22593.832945 23004.146150
  11   23    6 1    0.743505 10086.549817 10269.725668
  23   11    6 1    0.743505 11775.370888 11989.216418
   5   25    6 1    0.743505 10184.886243 10369.847924
  25    5    6 1    0.743505  2964.314554  3018.147713
  23    8    7 1    0.743273  1771.829005  1798.700058
   8   23    7 1    0.743273  3957.508859  4017.527310
   9   27    0 1    0.743158   273.380652   277.103931
  27    9    0 1    0.743158  9077.660758  9201.293007
  22   16    4 1    0.742803  5750.670330  5790.972944
  16   22    4 1    0.742803  8059.981176  8116.468211
   8   26    4 1    0.742803  1846.500723  1859.441616
  26    8    4 1    0.742803 18699.439927 18830.491835
   5   26    5 1    0.742431  5237.316990  5277.329066
  26    5    5 1    0.742431  9788.217087  9862.997148
  25   13    2 1    0.742382   252.895707   255.251575
  13   25    2 1    0.742382   683.411866   689.778241
  14    9   11 1    0.742133  3595.857171  3644.947022
   9   14   11 1    0.742133 11473.313449 11629.944601
  17    9   10 1    0.742084   246.887435   250.253376
   9   17   10 1    0.742084 12991.066581 13168.180341
  19    3   10 1    0.742084  6371.643540  6458.511368
   3   19   10 1    0.742084   776.403023   786.988117
   7    4   13 1    0.741984  1405.038824  1423.176201
   4    7   13 1    0.741984  4461.944635  4519.543024
   1    8   13 1    0.741984  3767.161138  3815.790700
   8    1   13 1    0.741984   181.738323   184.084349
  22   17    3 1    0.741872  7351.077869  7442.061983
  17   22    3 1    0.741872  7881.473968  7979.022782
  19   13    8 1    0.741739  5293.524142  5361.888501
  13   19    8 1    0.741739 18018.822962 18251.530935
  23    1    8 1    0.741739   627.514283   635.618451
   1   23    8 1    0.741739   470.786360   476.866432
   5   28    1 1    0.741593  1691.208025  1710.717279
  28    5    1 1    0.741593  4575.027992  4627.804102
  13    3   12 1    0.740885  3956.344601  3966.524231
   3   13   12 1    0.740885  1728.254647  1732.701427
  16   20    6 1    0.740764  4583.509604  4612.299043
  20   16    6 1    0.740764  4923.968074  4954.895964
  21    4    9 1    0.740738 13228.499524 13322.392883
   4   21    9 1    0.740738  4617.461750  4650.235610
   5   16   11 1    0.740313 12551.229977 12800.770371
  16    5   11 1    0.740313   687.167976   700.830076
  11   25    4 1    0.740069  1169.166580  1198.833073
  25   11    4 1    0.740069  2563.162430  2628.200246
  12    6   12 1    0.739977 146597.795141 150363.106874
   6   12   12 1    0.739977 146159.100888 149913.144916
  20   20    2 1    0.739654  1551.481977  1591.831734
  28    4    2 1    0.739654   597.580639   613.122059
   4   28    2 1    0.739654 16787.480807 17224.076779
   5   24    7 1    0.739628 45195.093691 46368.910758
  24    5    7 1    0.739628 52063.496254 53415.701006
  23   17    0 1    0.739515  1097.574790  1124.826455
  17   23    0 1    0.739515   149.199081   152.903543
  19   10    9 1    0.738928  2674.993974  2689.786691
  10   19    9 1    0.738928  1149.373331  1155.729366
  15   22    5 1    0.738799   442.514743   444.540603
  22   15    5 1    0.738799   607.702696   610.484798
  21   19    2 1    0.738751 10214.883619 10260.795276
  19   21    2 1    0.738751   492.246941   494.459386
  26   12    0 1    0.738613 35178.322609 35276.756491
  12   26    0 1    0.738613  7899.762788  7921.867432
   6   28    0 1    0.738613  1032.910701  1035.800930
  28    6    0 1    0.738613  3233.847252  3242.896010
   8    3   13 1    0.738358 30302.607689 30119.407286
   3    8   13 1    0.738358  2427.462033  2412.786331
  23    3    8 1    0.738117  3362.200221  3327.773233
   3   23    8 1    0.738117  7252.323138  7178.063538
  11   22    7 1    0.737826 11523.076358 11447.328956
  22   11    7 1    0.737826  8697.178545  8640.007294
  15    8   11 1    0.736711 67025.174125 66738.121503
   8   15   11 1    0.736711 20023.334405 19937.579302
   0   17   11 1    0.736711 14985.288721 14921.110351
  23   15    4 1    0.736471  7597.659259  7573.896194
  15   23    4 1    0.736471  3043.627335  3034.107835
   5   27    4 1    0.736471 17513.516843 17458.740125
  27    5    4 1    0.736471 13497.464874 13455.249091
  23   16    3 1    0.736455 12156.723262 12122.226475
  16   23    3 1    0.736455 14543.093332 14501.824812
  28    1    3 1    0.736455  4145.027185  4133.264960
   1   28    3 1    0.736455  2105.103217  2099.129626
  15   21    6 1    0.736262 84657.711821 84664.670072
  21   15    6 1    0.736262 106627.480456 106636.244463
  25   14    1 1    0.736182 14492.124705 14523.538999
  14   25    1 1    0.736182 12914.937378 12942.932834
  18   22    2 1    0.736062 11366.037666 11442.232728
  22   18    2 1    0.736062 11012.945594 11086.773616
  20   12    8 1    0.735435 18992.791055 18870.817207
  12   20    8 1    0.735435  6896.008069  6851.721127
  27    9    2 1    0.735172 49848.492819 49382.778559
   9   27    2 1    0.735172 45099.848281 44678.498682
   2   17   11 1    0.734930  3369.759308  3346.514950
  17    2   11 1    0.734930  2731.869924  2713.025681
   5   19   10 1    0.734882   131.417537   130.534266
  19    5   10 1    0.734882 24054.521670 23892.848723
   0    9   13 1    0.734785 209305.245812 207949.381745
  18   17    7 1    0.734261  2885.309768  2877.605000
  17   18    7 1    0.734261 15532.008276 15490.532481
  18    8   10 1    0.733997  9397.113312  9353.117408
   8   18   10 1    0.733997  2247.358062  2236.836262
  13    5   12 1    0.733717  5330.738353  5321.762036
   5   13   12 1    0.733717  3448.277936  3442.471454
  22    8    8 1    0.733663 18608.547855 18590.107638
   8   22    8 1    0.733663   315.291367   314.978928
  24   16    0 1    0.733267 10847.205077 10888.154499
  16   24    0 1    0.733267  2733.575138  2743.894692
   7    6   13 1    0.733018 37409.906353 37238.665126
   6    7   13 1    0.733018 25140.821691 25025.741340
   9    2   13 1    0.733018  4351.095363  4331.178529
   2    9   13 1    0.733018  8178.863236  8141.425062
  27    8    3 1    0.732910 61620.262392 61146.346465
   8   27    3 1    0.732910 36427.331457 36147.172109
   3   28    3 1    0.732910 19021.600182 18875.306757
  28    3    3 1    0.732910  5368.345618  5327.058152
   0   14   12 1    0.732836 20972.667444 20801.101656
  25    7    6 1    0.732719  5520.462855  5478.014435
   7   25    6 1    0.732719   129.329514   128.335062
  27   10    1 1    0.732640 44715.482578 44440.079274
  10   27    1 1    0.732640 82154.770337 81648.777917
  19   16    7 1    0.732497  3714.104594  3710.331028
  16   19    7 1    0.732497  4514.964531  4510.377284
  14   14   10 1    0.732235  3866.253496  3882.601933
  24   10    6 1    0.731841  9359.321346  9385.461736
  10   24    6 1    0.731841 24394.677465 24462.811293
   0   26    6 1    0.731841  2723.688460  2731.295666
  21    6    9 1    0.731817 78126.563921 78344.740074
   6   21    9 1    0.731817 125130.984950 125480.425596
  23   14    5 1    0.731691  3834.159669  3850.323598
  14   23    5 1    0.731691  1874.751904  1882.655423
  25   10    5 1    0.731691  3538.812388  3553.731201
  10   25    5 1    0.731691 22513.356547 22608.267642
  26    7    5 1    0.731691   972.590146   976.690361
   7   26    5 1    0.731691   577.931772   580.368198
  23   17    2 1    0.731645 23266.881965 23382.329920
  17   23    2 1    0.731645 23108.678597 23223.341563
  13   15   10 1    0.731359   814.904001   821.214216
  15   13   10 1    0.731359 26956.307020 27165.043381
   8    5   13 1    0.731263   614.921133   619.033345
   5    8   13 1    0.731263  5818.592107  5857.503249
  11   26    3 1    0.731156  2261.911975  2272.794359
  26   11    3 1    0.731156  5486.416267  5512.812204
  10   10   12 1    0.731083  1643.518381  1649.906271
  14    2   12 1    0.731083   282.169543   283.266256
   2   14   12 1    0.731083  2845.755029  2856.815672
   5   23    8 1    0.731029   567.017192   569.019715
  23    5    8 1    0.731029   835.119885   838.069261
  28    7    1 1    0.730889   493.185689   494.893280
   7   28    1 1    0.730889  7099.710056  7124.291866
  26   12    2 1    0.730771   582.078169   583.596286
  12   26    2 1    0.730771  7676.138235  7696.158358
  28    6    2 1    0.730771   356.715464   357.645813
   6   28    2 1    0.730771  5885.281707  5900.631101
  11    9   12 1    0.730211  6218.509560  6121.197050
   9   11   12 1    0.730211 11070.546803 10897.305500
  14   22    6 1    0.730095  7723.314315  7602.401579
  22   14    6 1    0.730095  3848.784306  3788.529469
   2   26    6 1    0.730095  2946.850993  2900.716419
  26    2    6 1    0.730095   933.923629   919.302540
  15   16    9 1    0.730071  9233.266406  9090.314670
  16   15    9 1    0.730071 15592.327641 15350.923330
  20    9    9 1    0.730071 19826.698257 19519.736363
   9   20    9 1    0.730071  3488.717012  3434.703824
   0   27    5 1    0.729946 63946.282087 63055.363716
  16    7   11 1    0.729663   466.169997   467.029841
   7   16   11 1    0.729663   922.339272   924.040513
  17    4   11 1    0.729663  5029.990377  5039.268121
   4   17   11 1    0.729663   138.101230   138.355956
  24   15    3 1    0.729415 106106.187227 107685.897987
  15   24    3 1    0.729415 74743.234613 75856.013189
  15   20    7 1    0.729008 10972.863548 11180.632226
  20   15    7 1    0.729008 10637.814790 10839.239395
  24    7    7 1    0.729008 55764.884559 56820.779976
   7   24    7 1    0.729008 19683.014149 20055.707549
   0   25    7 1    0.729008  2415.986312  2461.732463
  29    1    0 1    0.728900   110.208865   112.001433
   1   29    0 1    0.728900  1380.592423  1403.048019
  16   12   10 1    0.728750  1694.869734  1716.845715
  12   16   10 1    0.728750  8484.689477  8594.703460
   0   20   10 1    0.728750   640.929065   649.239464
  24   14    4 1    0.728564 65164.172521 65848.619671
  14   24    4 1    0.728564 11174.955893 11292.331230
  14   17    9 1    0.728337  3063.483914  3068.359768
  17   14    9 1    0.728337  2737.341451  2741.698215
  22    1    9 1    0.728337   974.035699   975.585978
   1   22    9 1    0.728337   940.151979   941.648329
  27    2    5 1    0.728214  4312.332465  4295.899238
   2   27    5 1    0.728214 17959.176529 17890.738572
   9    4   13 1    0.727792 25616.455647 25340.911361
   4    9   13 1    0.727792  2812.739644  2782.484314
  12    8   12 1    0.727614 12481.721179 12325.348797
   8   12   12 1    0.727614   139.309176   137.563895
  21   11    8 1    0.727561  3783.264699  3732.414274
  11   21    8 1    0.727561  7364.731449  7265.742941
  21   20    1 1    0.727422  1285.145638  1265.013556
  20   21    1 1    0.727422 32209.065910 31704.503983
   0   29    1 1    0.727422  2258.493122  2223.113343
  23   10    7 1    0.727282 11891.450823 11680.595082
  10   23    7 1    0.727282 11802.929570 11593.643462
   2   25    7 1    0.727282  2139.212864  2101.280964
  25    2    7 1    0.727282 14895.827860 14631.699380
   2   20   10 1    0.727026  2111.588746  2066.303278
  20    2   10 1    0.727026  1021.080541   999.182286
  26   10    4 1    0.726841 11082.238471 10842.183671
  10   26    4 1    0.726841  9263.932135  9063.264067
  28    8    0 1    0.726316 16360.141140 16202.254911
   8   28    0 1    0.726316  8470.546528  8388.800127
  13   12   11 1    0.726214 16236.900009 16169.946667
  12   13   11 1    0.726214   824.614223   821.213902
   1   10   13 1    0.726074  1486.143879  1490.316598
  10    1   13 1    0.726074  6300.082714  6317.771767
  27    7    4 1    0.725984 21170.296617 21325.005997
   7   27    4 1    0.725984 11293.536656 11376.068143
   5   28    3 1    0.725969 13874.451603 13986.651962
  28    5    3 1    0.725969 12616.462353 12718.489565
   4   14   12 1    0.725898  3293.130241  3331.061008
  14    4   12 1    0.725898  5724.739978  5790.678391
  19   22    1 1    0.725707 10130.058455 10284.728101
  22   19    1 1    0.725707  2705.441721  2746.749451
  26   13    1 1    0.725707 13255.184438 13457.569715
  13   26    1 1    0.725707  3370.048426  3421.503627
   2   29    1 1    0.725707  6473.327442  6572.164706
  29    2    1 1    0.725707  1322.721260  1342.917079
  24   16    2 1    0.725592 39857.524531 40395.108092
  16   24    2 1    0.725592 22336.227579 22637.490362
  25   15    0 1    0.725461  8064.843279  8147.002896
  15   25    0 1    0.725461  7407.472599  7482.935332
  11   27    0 1    0.725461 26261.667037 26529.204600
  27   11    0 1    0.725461  2115.804569  2137.359073
   3   29    0 1    0.725461  1344.661113  1358.359686
  29    3    0 1    0.725461    41.164963    41.584326
  26    4    6 1    0.724931  1183.312579  1170.219745
   4   26    6 1    0.724931  2471.517650  2444.171392
  18   13    9 1    0.724907 17733.074890 17520.272847
  13   18    9 1    0.724907 48967.641656 48380.015751
  22    3    9 1    0.724907  5727.164943  5658.437303
   3   22    9 1    0.724907  8795.010998  8689.468314
  11   14   11 1    0.724508  8439.493998  8334.624364
  14   11   11 1    0.724508  6102.099965  6026.274923
  17   11   10 1    0.724462  4477.851860  4423.482098
  11   17   10 1    0.724462  3637.574156  3593.406987
   7   19   10 1    0.724462    38.937151    38.464378
  19    7   10 1    0.724462   351.781294   347.509991
  21   14    7 1    0.723866 45513.481323 45089.290165
  14   21    7 1    0.723866 23715.231470 23494.202641
   0   28    4 1    0.723432  2543.507143  2517.163660
  13    7   12 1    0.723346  3571.877624  3535.703198
   7   13   12 1    0.723346  9323.802873  9229.375444
  24   13    5 1    0.723089 10310.527193 10257.634013
  13   24    5 1    0.723089  2688.466980  2674.675098
  27    4    5 1    0.723089 18086.131279 17993.349117
   4   27    5 1    0.723089 36691.684374 36503.455406
  10    3   13 1    0.722676  3278.679795  3276.608836
   3   10   13 1    0.722676  1125.860299  1125.149156
  23   13    6 1    0.722389  1083.999010  1085.858373
  13   23    6 1    0.722389  9887.492230  9904.452057
  23   18    1 1    0.722314 34628.470622 34731.229554
  18   23    1 1    0.722314  5039.243005  5054.196806
  25    4    7 1    0.722177  1195.163813  1200.645945
   4   25    7 1    0.722177  9362.448157  9405.393047
  20    4   10 1    0.721926  8577.683951  8646.624695
   4   20   10 1    0.721926  3346.065413  3372.958481
  28    2    4 1    0.721745 12511.085048 12613.607801
   2   28    4 1    0.721745   631.231771   636.404433
   0   24    8 1    0.721608 651403.200568 656561.239804
  29    1    2 1    0.721360  1935.097551  1949.380408
   1   29    2 1    0.721360   959.219130   966.299077
  15   10   11 1    0.721131  4461.088783  4479.316298
  10   15   11 1    0.721131 19403.011138 19482.289695
   6   17   11 1    0.721131  6266.579872  6292.184424
  17    6   11 1    0.721131 18199.790495 18274.152826
   1   18   11 1    0.721131 24824.600533 24926.031104
  18    1   11 1    0.721131 41400.652503 41569.810989
   8    7   13 1    0.720994  2119.858817  2128.458970
   7    8   13 1    0.720994  1007.207349  1011.293535
  14   25    3 1    0.720891  5987.694629  6018.394526
  25   14    3 1    0.720891  3194.177854  3210.554930
  17   17    8 1    0.720770  2483.147080  2501.545416
  23    7    8 1    0.720770   707.408971   712.650363
   7   23    8 1    0.720770  1441.312289  1451.991378
  29    4    1 1    0.720635  3535.409553  3568.572570
   4   29    1 1    0.720635  5222.213592  5271.199249
  15    1   12 1    0.719985  4583.355898  4589.970223
   1   15   12 1    0.719985 44400.198646 44464.273386
  18   16    8 1    0.719934  7870.189618  7875.451437
  16   18    8 1    0.719934  4272.279687  4275.136030
   2   24    8 1    0.719934 152653.607222 152755.667745
  24    2    8 1    0.719934  8501.870101  8507.554247
  19   12    9 1    0.719851 29532.982221 29551.636345
  12   19    9 1    0.719851  7352.169874  7356.813776
  21    8    9 1    0.719851  1476.356056  1477.288577
   8   21    9 1    0.719851 13935.457844 13944.259995
   9    6   13 1    0.719325 131156.793850 132007.661534
   6    9   13 1    0.719325 102983.372411 103651.467604
  25   13    4 1    0.719237  2010.140061  2021.628101
  13   25    4 1    0.719237  3976.541324  3999.267433
  25    9    6 1    0.719042 13099.699116 13164.004408
   9   25    6 1    0.719042  2417.273545  2429.139733
  28    8    2 1    0.718855  4611.255885  4623.759976
   8   28    2 1    0.718855 10584.870401 10613.572818
   5   29    0 1    0.718728   292.243604   292.189135
  29    5    0 1    0.718728    36.216568    36.209818
  10   18   10 1    0.718585 31776.455392 31690.439394
  18   10   10 1    0.718585 31897.053366 31810.710921
   0    0   14 1    0.718314     7.804514     7.724433
  22   10    8 1    0.718272  8127.485574  8034.914678
  10   22    8 1    0.718272  6438.501929  6365.168315
   5   22    9 1    0.718189  3959.058188  3906.747125
  22    5    9 1    0.718189  7408.897497  7311.003684
   9   26    5 1    0.718071  3820.995201  3761.399829
  26    9    5 1    0.718071 10066.676848  9909.668708
  11   27    2 1    0.718026 60658.628052 59655.474841
  15   25    2 1    0.718026  8535.889294  8394.725456
  25   15    2 1    0.718026   972.245658   956.166966
  27   11    2 1    0.718026  6556.352274  6447.925393
  29    3    2 1    0.718026  7042.108392  6925.648231
   3   29    2 1    0.718026  4106.181779  4038.275043
  18    3   11 1    0.717801 37032.074577 36165.355975
   3   18   11 1    0.717801 49561.673857 48401.705770
   0   11   13 1    0.717666  9707.493304  9451.228891
  27   10    3 1    0.717565  3409.799418  3313.477846
  10   27    3 1    0.717565 15908.385935 15458.998579
   6   14   12 1    0.717496  9923.767386  9629.687130
  14    6   12 1    0.717496  5662.709085  5494.900744
   1    1   14 1    0.717487   462.338841   448.571799
  19   15    8 1    0.717445  5825.785085  5648.497574
  15   19    8 1    0.717445  4046.715149  3923.567445
  24   17    1 1    0.717312 32885.300649 31876.672411
  17   24    1 1    0.717312 21700.648911 21035.066208
  28    9    1 1    0.717312  1219.962217  1182.544638
   9   28    1 1    0.717312  3240.467223  3141.078540
  22   13    7 1    0.717177  4582.297231  4451.369093
  13   22    7 1    0.717177    20.665365    20.074902
  20   20    4 1    0.716755 16926.804229 16568.555710
  28    4    4 1    0.716755  2783.753769  2724.836820
   4   28    4 1    0.716755   771.189400   754.867509
   3   15   12 1    0.716671  1797.252032  1762.197880
  15    3   12 1    0.716671 13892.790519 13621.821295
   0    2   14 1    0.716663   932.530980   914.573983
   6   26    6 1    0.716562  3120.880615  3071.558616
  26    6    6 1    0.716562  2649.393090  2607.522419
  20   19    5 1    0.716421 15747.355768 15534.297444
  19   20    5 1    0.716421 21251.703703 20964.172739
  26   14    0 1    0.716251  9147.166793  8996.371266
  14   26    0 1    0.716251  2277.754705  2240.204802
  16    9   11 1    0.716153  8920.876490  8775.123294
   9   16   11 1    0.716153  1340.694738  1318.789879
   5   10   13 1    0.716019  6651.058884  6563.764304
  10    5   13 1    0.716019  9693.056198  9565.835663
   2   11   13 1    0.716019  3592.984070  3545.826461
  11    2   13 1    0.716019   134.912802   133.142083
  19   21    4 1    0.715933  6531.599040  6460.723442
  21   19    4 1    0.715933 34666.164744 34289.995730
  28    7    3 1    0.715918  8886.002538  8792.318000
   7   28    3 1    0.715918  1091.986481  1080.473739
  24    9    7 1    0.715534 54211.598041 53980.516545
   9   24    7 1    0.715534 64399.245456 64124.738256
   2    2   14 1    0.715023 16393.266753 16430.390510
  24    4    8 1    0.714981 29850.354911 29909.156915
   4   24    8 1    0.714981  1120.855934  1123.063901
  21   18    5 1    0.714783 58662.018506 58689.951833
  18   21    5 1    0.714783 68480.545139 68513.153794
   6   27    5 1    0.714783 53208.938439 53234.275151
  27    6    5 1    0.714783 41483.300609 41503.053878
   3    1   14 1    0.714207  4947.167788  4924.283437
   1    3   14 1    0.714207  8374.437585  8335.699547
  27   12    1 1    0.714034 77925.728189 77574.623972
  12   27    1 1    0.714034 60344.869626 60072.978189
  25    6    7 1    0.713902  4021.489193  4004.137315
   6   25    7 1    0.713902   756.620346   753.355689
  20    6   10 1    0.713659  4159.777520  4152.854320
   6   20   10 1    0.713659  1360.375733  1358.111633
  22   18    4 1    0.713485 13769.450184 13778.577980
  18   22    4 1    0.713485 12306.883785 12315.042043
  11   11   12 1    0.713402  1750.025635  1751.290207
  20   14    8 1    0.713353  8667.901044  8672.451627
  14   20    8 1    0.713353  4875.038469  4877.597827
  12   24    6 1    0.713294  1012.471981  1012.476826
  24   12    6 1    0.713294  3258.742500  3258.758093
  11   20    9 1    0.713272  8519.084836  8516.808189
  20   11    9 1    0.713272  5647.814995  5646.305668
  12   25    5 1    0.713156  4053.031014  4044.721133
  25   12    5 1    0.713156  3829.462378  3821.610877
  27    9    4 1    0.712674  7237.239205  7207.556960
   9   27    4 1    0.712674   267.400213   266.303518
  21   20    3 1    0.712660 20240.200911 20153.379349
  20   21    3 1    0.712660  9807.046109  9764.978193
   0   29    3 1    0.712660  5324.797043  5301.956005
  12   10   12 1    0.712592  8309.203731  8266.197059
  10   12   12 1    0.712592 12388.932020 12324.809542
  19   19    6 1    0.712485 10403.865769 10338.600093
  29    6    1 1    0.712412  7822.309797  7770.335540
   6   29    1 1    0.712412   663.030777   658.625360
  21   21    0 1    0.712179   893.525544   888.028903
   0    4   14 1    0.711777  4878.934876  4861.197821
  20   18    6 1    0.711677  2239.415171  2232.018823
  18   20    6 1    0.711677  8300.703502  8273.287910
  17   22    5 1    0.711540  5227.282732  5207.882311
  22   17    5 1    0.711540  5761.975915  5740.591045
   5   29    2 1    0.711497   504.495768   502.563530
  29    5    2 1    0.711497  6074.452500  6051.187107
  20   22    0 1    0.711373   542.544552   541.294843
  22   20    0 1    0.711373 13533.011424 13501.839198
  28   10    0 1    0.711373  8802.867060  8782.590349
  10   28    0 1    0.711373  5042.561382  5030.946239
  18    5   11 1    0.711277 45596.218821 45604.359458
   5   18   11 1    0.711277 50185.130828 50194.090759
   9   19   10 1    0.711234  1248.843508  1250.375455
  19    9   10 1    0.711234  3198.276352  3202.199654
  21    1   10 1    0.711234 22422.582461 22450.088077
   1   21   10 1    0.711234 23764.727550 23793.879566
  11    4   13 1    0.711146  5206.186604  5222.589133
   4   11   13 1    0.711146  4906.368386  4921.826312
  19   22    3 1    0.711047   225.153202   226.328943
  22   19    3 1    0.711047  2046.673476  2057.361122
  26   13    3 1    0.711047   556.722768   559.629952
  13   26    3 1    0.711047  7517.189929  7556.444390
  29    2    3 1    0.711047  1010.972965  1016.252225
   2   29    3 1    0.711047   554.393887   557.288909
   3    3   14 1    0.710972 135976.370505 136844.662148
  16   25    1 1    0.710801  2682.781429  2695.099244
  25   16    1 1    0.710801  2628.967840  2641.038574
  13    9   12 1    0.710178 10506.248070 10483.816977
   9   13   12 1    0.710178  2799.141332  2793.165098
   5   15   12 1    0.710178  8512.083487  8493.909984
  15    5   12 1    0.710178  6526.801448  6512.866570
   4    2   14 1    0.710170  4004.483285  3995.792619
   2    4   14 1    0.710170  4331.432342  4322.032120
   0   23    9 1    0.710049  5607.545926  5591.402247
  17    8   11 1    0.709674  1404.774294  1399.616296
   8   17   11 1    0.709674  3256.604402  3244.646925
  23   17    4 1    0.709460    68.511790    68.138428
  17   23    4 1    0.709460  5359.460938  5330.254005
  21   17    6 1    0.709272  2217.077110  2204.867072
  17   21    6 1    0.709272 39287.876071 39071.507218
   1   27    6 1    0.709272  9894.431168  9839.939887
  27    1    6 1    0.709272 17499.641010 17403.265801
  26   14    2 1    0.709093  6172.178560  6167.248183
  14   26    2 1    0.709093   946.414832   945.658830
  23   12    7 1    0.709071 23152.664546 23145.816086
  12   23    7 1    0.709071 14889.317708 14884.913511
  19   23    0 1    0.708971 12278.651767 12286.503595
  23   19    0 1    0.708971  1138.892739  1139.621026
  29    7    0 1    0.708971  1841.810658  1842.988440
   7   29    0 1    0.708971   192.444849   192.567911
  26   12    4 1    0.708663  1711.860738  1705.210204
  12   26    4 1    0.708663 14948.578537 14890.503702
   6   28    4 1    0.708663  4318.448836  4301.671776
  28    6    4 1    0.708663  7914.592524  7883.844540
  22    7    9 1    0.708454   799.195014   795.187612
   7   22    9 1    0.708454 10492.930764 10440.316079
   2   23    9 1    0.708454  9885.226127  9835.658655
  23    2    9 1    0.708454   265.119811   263.790421
  15   15   10 1    0.708039 107459.456962 106053.434600
  21    3   10 1    0.708039 65945.505730 65082.660724
   3   21   10 1    0.708039 86743.982213 85609.005523
   9    8   13 1    0.707952  5745.768922  5661.339309
   8    9   13 1    0.707952 19658.645641 19369.777106
  12    1   13 1    0.707952  3675.826857  3621.813436
   1   12   13 1    0.707952 13402.497364 13205.558071
  18   23    3 1    0.707854 18368.782205 18075.627336
  23   18    3 1    0.707854 10827.180062 10654.384690
   0   16   12 1    0.707788  1288.423237  1267.345903
   5    1   14 1    0.707780    18.136284    17.839303
   1    5   14 1    0.707780   229.292463   225.537804
  13   21    8 1    0.707739  2482.979788  2442.402818
  21   13    8 1    0.707739 16681.455940 16408.846819
   9   23    8 1    0.707739  7129.729588  7013.215218
  23    9    8 1    0.707739  8013.697969  7882.737748
   1   26    7 1    0.707483  2058.993617  2022.318788
  26    1    7 1    0.707483  2078.562098  2041.538715
  16   14   10 1    0.707247  1871.909959  1834.561989
  14   16   10 1    0.707247 18821.772442 18446.244225
  24    6    8 1    0.706948 65107.044736 63707.632025
   6   24    8 1    0.706948 69797.614512 68297.382559
  16   23    5 1    0.706757 16853.769880 16562.113385
  23   16    5 1    0.706757 23210.984013 22809.315170
  28    1    5 1    0.706757  2676.909898  2630.585653
   1   28    5 1    0.706757  5125.245173  5036.552195
   0   19   11 1    0.706499   665.740020   656.999351
  10    7   13 1    0.706371  1011.502272   999.400264
   7   10   13 1    0.706371   370.772711   366.336642
   4   29    3 1    0.706274  2530.401325  2503.198525
  29    4    3 1    0.706274  8608.004647  8515.465241
  14    8   12 1    0.706208  6340.988478  6278.257202
   8   14   12 1    0.706208   545.028899   539.636939
   2   16   12 1    0.706208  1224.280746  1212.168961
  16    2   12 1    0.706208  1067.419161  1056.859204
  27    3    6 1    0.706103 56089.982036 55609.773407
   3   27    6 1    0.706103 42551.085828 42186.789070
  27   13    0 1    0.705806 24157.205557 24054.513776
  13   27    0 1    0.705806  2944.334448  2931.818143
   4    4   14 1    0.705414  8948.544625  8993.334739
  22   16    6 1    0.705318  5452.050461  5492.910447
  16   22    6 1    0.705318 12831.345961 12927.509528
   8   26    6 1    0.705318  3220.760933  3244.898686
  26    8    6 1    0.705318  4496.554202  4530.253293
  10   21    9 1    0.705296  9239.349374  9313.973060
  21   10    9 1    0.705296 14781.306992 14900.691547
  21   21    2 1    0.705142 70212.344345 71079.523360
  24   18    0 1    0.705022 30098.583756 30515.825861
  18   24    0 1    0.705022 16254.403500 16479.730432
   0   30    0 1    0.705022 23162.309649 23483.397541
  14   13   11 1    0.704928  1538.166183  1558.234221
  13   14   11 1    0.704928  7394.244080  7490.714781
  19    2   11 1    0.704928   538.385396   545.409565
   2   19   11 1    0.704928  1760.093852  1783.057321
  17   13   10 1    0.704886  7804.810901  7900.884022
  13   17   10 1    0.704886  9753.116889  9873.172633
   3   12   13 1    0.704800 107800.337609 108932.132068
  12    3   13 1    0.704800 87491.753943 88410.328824
   3    5   14 1    0.704631  8501.207987  8551.594445
   5    3   14 1    0.704631  7003.246491  7044.754567
  20   22    2 1    0.704359 17083.917474 17218.575228
  22   20    2 1    0.704359  4361.163889  4395.539174
  28   10    2 1    0.704359   252.458527   254.448440
  10   28    2 1    0.704359  7976.691783  8039.565149
  19   18    7 1    0.704337  2747.305828  2770.387560
  18   19    7 1    0.704337  4724.591246  4764.285315
  26    3    7 1    0.704337  3952.169254  3985.373752
   3   26    7 1    0.704337  8812.026071  8886.061083
  24   16    4 1    0.703937   514.387303   519.314051
  16   24    4 1    0.703937  6526.913027  6589.427119
   0    6   14 1    0.703850 316834.061142 318861.132509
  16   17    9 1    0.703733  6487.707504  6507.411772
  17   16    9 1    0.703733  5311.088666  5327.219344
  23    4    9 1    0.703733 10345.458095 10376.879008
   4   23    9 1    0.703733  2006.665616  2012.760201
  27    8    5 1    0.703621 41011.529729 41172.371263
   8   27    5 1    0.703621 39926.440292 40083.026255
  28    3    5 1    0.703621    66.866392    67.128633
   3   28    5 1    0.703621  1291.591552  1296.656995
   2   30    0 1    0.703460  8654.027970  8721.731454
  30    2    0 1    0.703460   876.757156   883.616333
  12   15   11 1    0.703367 106649.728624 107682.998966
  15   12   11 1    0.703367 78287.764626 79046.251557
  11    6   13 1    0.703240  2288.038076  2313.742009
   6   11   13 1    0.703240 24292.193405 24565.093116
  24   17    3 1    0.703145 17690.662094 17908.568439
  17   24    3 1    0.703145 74784.137755 75705.298198
  28    9    3 1    0.703145  7512.952549  7605.494028
   9   28    3 1    0.703145  3762.311465  3808.654080
  11   25    6 1    0.702976   997.480094  1011.541820
  25   11    6 1    0.702976 16819.805193 17056.918199
  26   15    1 1    0.702907  7847.651727  7969.851423
  15   26    1 1    0.702907 14894.908336 15126.844375
   1   30    1 1    0.702907 53220.161794 54048.879452
  30    1    1 1    0.702907 91604.787609 93031.211402
  20   17    7 1    0.702780  5162.054883  5255.810537
  17   20    7 1    0.702780  5371.892960  5469.459792
   8   25    7 1    0.702780  3079.764862  3135.700992
  25    8    7 1    0.702780  1009.349696  1027.681977
  20    8   10 1    0.702549   605.787867   615.256912
   8   20   10 1    0.702549  4261.322350  4327.930907
   6    2   14 1    0.702296   156.142075   158.157136
   2    6   14 1    0.702296 13358.412934 13530.807276
  15   18    9 1    0.702180 81301.098873 82318.348841
  18   15    9 1    0.702180 100094.866659 101347.266704
  11   26    5 1    0.702069  4596.904774  4655.675609
  26   11    5 1    0.702069  7929.838146  8031.220105
  19   23    2 1    0.702027 16888.096722 17111.743397
  23   19    2 1    0.702027 10237.796890 10373.374585
  29    7    2 1    0.702027   208.546097   211.307844
   7   29    2 1    0.702027  2787.598946  2824.514724
  18    7   11 1    0.701817 52502.506660 53419.906000
   7   18   11 1    0.701817 30470.544872 31002.970075
   5   21   10 1    0.701775  7070.611416  7200.663513
  21    5   10 1    0.701775 19607.306538 19967.950218
   4   16   12 1    0.701531   568.702992   579.503488
  16    4   12 1    0.701531   778.417459   793.200737
  25    1    8 1    0.701484  5416.273279  5518.076654
   1   25    8 1    0.701484  5019.214953  5113.555287
  11   28    1 1    0.701359  1268.475618  1293.061550
  29    8    1 1    0.701359  6820.548662  6952.746348
   8   29    1 1    0.701359   362.797115   369.828945
  28   11    1 1    0.701359  5860.230990  5973.815544
  18   12   10 1    0.701004 158652.264416 161011.789280
  12   18   10 1    0.701004 194995.401828 197895.432916
  15    7   12 1    0.700761  6917.629573  6988.743701
   7   15   12 1    0.700761   771.715745   779.649082
  12   22    8 1    0.700713 15775.261733 15928.281004
  22   12    8 1    0.700713 27050.282522 27312.668946
  24   15    5 1    0.700527 68017.111832 68637.680237
  15   24    5 1    0.700527 54749.440067 55248.958083
  16   11   11 1    0.700276   401.533560   404.718355
  11   16   11 1    0.700276  8102.135820  8166.398562
  19    4   11 1    0.700276   235.126542   236.991467
   4   19   11 1    0.700276  5935.339440  5982.416063
  29    1    4 1    0.700070  1468.703064  1472.234444
   1   29    4 1    0.700070   553.418632   554.749283
  27   12    3 1    0.700057 43631.734927 43724.688874
  12   27    3 1    0.700057 59863.570335 59991.104918
  23   15    6 1    0.699891 10952.863309 10961.956940
  15   23    6 1    0.699891  8463.902483  8470.929651
   5   27    6 1    0.699891 42273.680900 42308.778687
  27    5    6 1    0.699891 10990.617366 10999.742343
  30    3    1 1    0.699822 76964.390197 77056.543879
   3   30    1 1    0.699822 79750.345974 79845.835435
  21   16    7 1    0.699697  1826.487284  1833.096287
  16   21    7 1    0.699697  4637.545937  4654.326539
  11   24    7 1    0.699697 76118.978088 76394.408745
  24   11    7 1    0.699697 48788.587099 48965.124842
  17   25    0 1    0.699601  1728.377660  1739.183523
  25   17    0 1    0.699601  6844.374544  6887.165752
  19   14    9 1    0.699104 11263.071806 11320.715034
  14   19    9 1    0.699104  6129.588371  6160.958966
  27   13    2 1    0.698954 25005.114944 25074.081489
  13   27    2 1    0.698954  2144.265156  2150.179248
  30    4    0 1    0.698837  7400.095818  7424.532289
   4   30    0 1    0.698837 16616.084832 16670.954185
  12    5   13 1    0.698622 41373.880340 41685.123979
   5   12   13 1    0.698622  6631.004531  6680.887645
   0   13   13 1    0.698622  1625.655192  1637.884522
  29    6    3 1    0.698528  7222.758666  7293.965391
   6   29    3 1    0.698528  3333.335463  3366.197685
   1    7   14 1    0.698457   469.552596   474.860695
   7    1   14 1    0.698457   918.655361   929.040381
   5    5   14 1    0.698457   542.457517   548.589776
  25    3    8 1    0.698417  4871.313379  4929.673778
   3   25    8 1    0.698417  4858.128425  4916.330862
  24   18    2 1    0.698192 129627.035463 131471.053599
  18   24    2 1    0.698192 107826.010054 109359.896233
   0   30    2 1    0.698192 88303.021967 89559.182562
   5   26    7 1    0.698171  4138.812557  4197.680196
  26    5    7 1    0.698171   842.113423   854.091068
   8   28    4 1    0.697781  1127.895853  1130.930414
  28    8    4 1    0.697781  5610.431442  5625.526094
   6    4   14 1    0.697696  1618.132691  1617.509747
   4    6   14 1    0.697696  2545.259088  2544.279221
   5   28    5 1    0.697473  4245.194831  4216.843618
  28    5    5 1    0.697473  2966.872742  2947.058706
  13    2   13 1    0.697102  1075.220141  1072.756483
   2   13   13 1    0.697102   554.768773   553.497628
  15   25    4 1    0.697023  6193.427897  6192.357962
  25   15    4 1    0.697023 20892.658042 20889.048768
  11   27    4 1    0.697023 14586.318672 14583.798838
  27   11    4 1    0.697023 33709.865327 33704.041839
  29    3    4 1    0.697023  1038.685126  1038.505690
   3   29    4 1    0.697023  1756.123911  1755.820535
  25   16    3 1    0.697009   922.129086   922.325998
  16   25    3 1    0.697009  3876.824892  3877.652748
   2   30    2 1    0.696675 76793.123190 77025.540813
  30    2    2 1    0.696675 40772.632241 40896.032331
  29    9    0 1    0.696560   518.944753   519.995478
   9   29    0 1    0.696560    16.846327    16.880436
  24    8    8 1    0.696144  8987.278435  8958.895443
   8   24    8 1    0.696144 25311.291959 25231.355613
  22    9    9 1    0.696069  1146.511335  1142.866100
   6   23    9 1    0.696069  7019.997937  6997.678451
   9   22    9 1    0.696069   337.143347   336.071429
  23    6    9 1    0.696069  3080.428093  3070.634134
  17   10   11 1    0.695715  5749.711428  5739.692171
  10   17   11 1    0.695715  1388.171647  1385.752665
  19   11   10 1    0.695675  3409.544618  3404.354199
  11   19   10 1    0.695675  2411.617650  2407.946396
  12   12   12 1    0.695437 40528.657723 40549.744260
   7    3   14 1    0.695430  5411.895996  5414.850432
   3    7   14 1    0.695430  2029.864558  2030.972691
  22   15    7 1    0.695147 18844.477991 18805.125148
  15   22    7 1    0.695147  3728.630020  3720.843537
   0   22   10 1    0.694924   709.740261   704.860844
  13   11   12 1    0.694687  5886.822012  5844.659144
  11   13   12 1    0.694687  2536.066973  2517.903037
   1   17   12 1    0.694687    76.164501    75.618992
  17    1   12 1    0.694687  1803.504062  1790.586922
  20   13    9 1    0.694566   742.050900   739.419604
  13   20    9 1    0.694566    91.875270    91.549482
  28   12    0 1    0.694304  5879.280801  5882.179843
  12   28    0 1    0.694304  5558.684198  5561.425156
  10    9   13 1    0.694093  4016.134122  4031.556209
   9   10   13 1    0.694093  3250.038375  3262.518629
  16    6   12 1    0.693938  4355.683100  4385.368511
   6   16   12 1    0.693938  3049.706125  3070.490874
  14   27    1 1    0.693772 42522.594189 42982.305946
  21   22    1 1    0.693772  1336.254577  1350.700825
  22   21    1 1    0.693772   206.863572   209.099975
  27   14    1 1    0.693772 44019.857625 44495.756297
   5   30    1 1    0.693772 36525.465516 36920.342316
  30    5    1 1    0.693772  2851.150931  2881.974723
   2   22   10 1    0.693428   345.045568   351.144142
  22    2   10 1    0.693428  3278.003585  3335.941286
   0    8   14 1    0.693185  1184.611126  1214.713540
  18   18    8 1    0.693147 43944.725870 45106.962729
  14   24    6 1    0.693094   214.976426   220.984399
  24   14    6 1    0.693094  9306.533642  9566.624488
  14   25    5 1    0.692966  5706.166779  5878.821422
  25   14    5 1    0.692966  8484.377174  8741.093665
  25   17    2 1    0.692926 28016.586760 28861.201164
  17   25    2 1    0.692926 18256.063905 18806.428396
  16   26    0 1    0.692813  7905.276264  8122.415231
  26   16    0 1    0.692813  1779.417587  1828.293918
  19    6   11 1    0.692724  3620.535768  3705.592084
   6   19   11 1    0.692724   758.295177   776.109610
  21    7   10 1    0.692684  4317.262884  4410.369469
   7   21   10 1    0.692684  7883.448483  8053.463835
  11    8   13 1    0.692603    10.925325    11.126315
   8   11   13 1    0.692603  1249.899963  1272.894037
  13    4   13 1    0.692603  1880.019326  1914.605536
   4   13   13 1    0.692603  1098.102166  1118.303656
  10   14   12 1    0.692449  1955.521069  1987.846357
  14   10   12 1    0.692449  1224.209488  1244.445999
  17   19    8 1    0.692404   342.866204   348.550780
  19   17    8 1    0.692404  1521.244432  1546.466016
  11   23    8 1    0.692404  4956.581831  5038.759848
  23   11    8 1    0.692404  2564.960383  2607.486334
   5   25    8 1    0.692404  2471.556080  2512.533427
  25    5    8 1    0.692404  2819.536357  2866.283069
  20   23    1 1    0.692284   936.581920   952.345112
  23   20    1 1    0.692284 17130.482066 17418.797567
  30    4    2 1    0.692184 15937.053882 16198.884944
   4   30    2 1    0.692184  8079.615374  8212.355986
  17    3   12 1    0.691708  9682.010537  9820.142988
   3   17   12 1    0.691708  5093.332762  5165.998923
   8    2   14 1    0.691701  3683.437106  3735.872777
   2    8   14 1    0.691701  7706.303345  7816.006639
  26   10    6 1    0.691610  4980.914262  5050.794059
  10   26    6 1    0.691610  6381.167905  6470.692577
  24    1    9 1    0.691589 93082.766439 94393.393514
   1   24    9 1    0.691589 128006.964042 129809.331970
  30    6    0 1    0.691331 10181.680922 10379.691924
   6   30    0 1    0.691331 14466.863827 14748.212085
  20    1   11 1    0.691242  4633.279743  4729.446465
   1   20   11 1    0.691242   729.231467   744.367138
   5   29    4 1    0.691044  3755.311076  3829.056690
  29    5    4 1    0.691044  2032.895873  2072.817240
  27    7    6 1    0.690871 52774.779990 53864.344132
   7   27    6 1    0.690871 29467.364461 30075.734287
   6    6   14 1    0.690226 92202.476646 93433.400392
  20   16    8 1    0.690188  4689.820184  4751.608623
  16   20    8 1    0.690188 14149.120464 14335.535303
  27   10    5 1    0.690010  4889.145920  4971.192410
  10   27    5 1    0.690010 19422.516995 19748.453134
  29    9    2 1    0.689971  8217.429240  8368.819138
   9   29    2 1    0.689971  1472.926358  1500.062116
  18    9   11 1    0.689771 63573.839500 65330.564694
   9   18   11 1    0.689771 53116.396769 54584.153210
  12    7   13 1    0.689651  5942.583877  6123.225625
   7   12   13 1    0.689651 12118.301953 12486.672224
  26   15    3 1    0.689561  4782.257382  4935.756838
  15   26    3 1    0.689561  1531.791630  1580.958616
  30    1    3 1    0.689561 51751.440655 53412.542798
   1   30    3 1    0.689561 50468.507604 52088.430549
   7    5   14 1    0.689492  1458.051818  1507.470773
   5    7   14 1    0.689492  1275.196379  1318.417664
  19   24    1 1    0.689336 26669.637020 27671.655939
  24   19    1 1    0.689336 29556.823997 30667.318932
  14   23    7 1    0.689217   862.576267   894.600273
  23   14    7 1    0.689217  4850.045533  5030.108325
  25   10    7 1    0.689217   509.995805   528.929909
  26    7    7 1    0.689217  4433.663807  4598.268011
  10   25    7 1    0.689217  1091.090892  1131.598733
   7   26    7 1    0.689217  5235.267053  5429.631578
  20   10   10 1    0.688999  2722.978457  2806.971846
  10   20   10 1    0.688999   387.384684   399.334008
  22    4   10 1    0.688999   860.723148   887.273139
   4   22   10 1    0.688999  4209.198832  4339.036390
  26   14    4 1    0.688842  7049.157096  7232.858754
  14   26    4 1    0.688842  2065.854414  2119.690763
  15    9   12 1    0.688768  7224.888525  7397.218141
   9   15   12 1    0.688768 23079.138319 23629.626957
   0   28    6 1    0.688671  1656.246887  1691.242812
  21   12    9 1    0.688650 47374.953391 48344.922522
  12   21    9 1    0.688650 66050.975866 67403.323533
  24    3    9 1    0.688650 38052.649275 38831.750731
   3   24    9 1    0.688650 64644.352824 65967.900865
  28    7    5 1    0.688546   879.023293   893.346788
   7   28    5 1    0.688546   505.719662   513.960255
  20    3   11 1    0.688308  2945.569259  2951.038133
   3   20   11 1    0.688308 18861.395674 18896.414575
   1   14   13 1    0.688189   790.107237   785.398304
  14    1   13 1    0.688189  3683.318741  3661.366657
  11   28    3 1    0.688099 14258.767503 14123.802942
  28   11    3 1    0.688099  2044.334552  2024.984162
   8   29    3 1    0.688099  3203.678982  3173.354964
  29    8    3 1    0.688099  2270.694955  2249.201979
  29   10    1 1    0.687877 16086.373636 15938.023910
  10   29    1 1    0.687877  6070.201955  6014.222104
  28   12    2 1    0.687778   711.891883   707.262212
  12   28    2 1    0.687778   699.975943   695.423766
   0   27    7 1    0.687758 37782.996291 37560.008064
   4    8   14 1    0.687304  5857.825649  5835.883743
   8    4   14 1    0.687304  1284.660166  1279.848160
   2   28    6 1    0.687215  1992.309327  1988.046319
  28    2    6 1    0.687215  1703.437185  1699.792285
  30    3    3 1    0.686647 53035.671385 52596.606613
   3   30    3 1    0.686647 40154.296626 39821.872493
   1    9   14 1    0.686580 16704.390081 16567.706959
   9    1   14 1    0.686580  4434.832596  4398.544725
  21   15    8 1    0.686542   998.240480   990.236173
  15   21    8 1    0.686542  7970.791130  7906.878013
  16   26    2 1    0.686328 12848.154312 12737.310454
  26   16    2 1    0.686328 14336.059156 14212.378815
   2   27    7 1    0.686308 21773.135663 21585.449149
  27    2    7 1    0.686308 82052.367604 81345.068340
  17    5   12 1    0.685865  3001.741114  2980.306291
   5   17   12 1    0.685865  3075.014138  3053.056086
  23    8    9 1    0.685749  3070.915459  3055.140490
   8   23    9 1    0.685749   901.324780   896.694769
  21   20    5 1    0.685645 18673.489317 18635.247590
  20   21    5 1    0.685645 28412.166493 28353.980778
   0   29    5 1    0.685645   761.873566   760.313314
  13    6   13 1    0.685293  7635.839500  7595.597077
   6   13   13 1    0.685293  3432.249077  3414.160428
   3   14   13 1    0.685293  1927.562872  1917.404225
  14    3   13 1    0.685293  9253.779721  9205.010424
  21   21    4 1    0.685218  6103.347844  6054.689687
  25   13    6 1    0.685049  4354.437007  4291.915650
  13   25    6 1    0.685049  3639.936741  3587.674236
  25   18    1 1    0.684985 20835.900421 20497.024171
  18   25    1 1    0.684985 15403.222466 15152.703594
  30    7    1 1    0.684985 17620.820965 17334.234947
   7   30    1 1    0.684985  4597.561985  4522.786979
  30    6    2 1    0.684887  2805.874125  2753.899242
   6   30    2 1    0.684887  1460.148503  1433.101300
  27   15    0 1    0.684778    28.454217    27.884210
  15   27    0 1    0.684778  2127.269408  2084.655024
  16   16   10 1    0.684653  1932.959808  1891.944821
  20   22    4 1    0.684499  3572.050163  3493.824942
  22   20    4 1    0.684499 17808.430339 17418.439064
  10   28    4 1    0.684499  1105.618109  1081.405901
  28   10    4 1    0.684499  2850.717269  2788.288698
  19   22    5 1    0.684209   423.653230   414.319385
  22   19    5 1    0.684209   300.687289   294.062605
  26   13    5 1    0.684209   137.229387   134.205976
  13   26    5 1    0.684209  6340.733104  6201.035302
  29    2    5 1    0.684209  3304.851765  3232.039913
   2   29    5 1    0.684209   663.126250   648.516381
  15   14   11 1    0.683975 19244.470247 18849.630620
  14   15   11 1    0.683975  4348.279704  4259.065862
  17   15   10 1    0.683937  3847.539924  3771.511227
  15   17   10 1    0.683937 15827.336140 15514.582598
  16    8   12 1    0.683711  2069.745404  2033.225589
   8   16   12 1    0.683711  4840.044276  4754.643665
   3    9   14 1    0.683704 109397.410413 107454.131341
   9    3   14 1    0.683704 124200.999496 121994.757117
  25    7    8 1    0.683667  1082.991622  1063.039968
   7   25    8 1    0.683667  5533.445326  5431.504196
  28   13    1 1    0.683552  5319.239335  5219.737800
  13   28    1 1    0.683552   336.799711   330.499546
  24   10    8 1    0.682954 77850.503180 77725.862006
  10   24    8 1    0.682954  3956.124473  3949.790590
   0   26    8 1    0.682954  3977.504418  3971.136305
  20   20    6 1    0.682903  1878.203304  1875.630402
   4   28    6 1    0.682903  3520.949033  3516.125775
  28    4    6 1    0.682903  1386.363793  1384.464649
   5   24    9 1    0.682883 24307.265791 24276.333251
  24    5    9 1    0.682883 73344.653031 73251.317299
  13   16   11 1    0.682549  3427.753266  3441.260511
  16   13   11 1    0.682549   837.231752   840.530909
   5   20   11 1    0.682549  1453.008979  1458.734639
  19    8   11 1    0.682549  9973.337826 10012.638296
   8   19   11 1    0.682549  3652.932158  3667.326732
  20    5   11 1    0.682549   261.185419   262.214634
  19   23    4 1    0.682359 21457.372862 21528.366634
  23   19    4 1    0.682359  3860.842299  3873.616266
  29    7    4 1    0.682359   781.523168   784.108912
   7   29    4 1    0.682359  7961.214239  7987.554678
   0   18   12 1    0.682287 93902.142676 94168.413919
  21   19    6 1    0.682192 20587.264252 20638.338642
  19   21    6 1    0.682192   790.928611   792.890804
  24   13    7 1    0.682013 47855.778183 47933.120275
  13   24    7 1    0.682013 42406.571166 42475.106525
  27    4    7 1    0.682013 12231.018368 12250.785523
   4   27    7 1    0.682013 36461.932799 36520.860734
  11   29    0 1    0.681924  1607.069695  1607.847877
  29   11    0 1    0.681924   303.716210   303.863277
  31    1    0 1    0.681924    92.532281    92.577088
   1   31    0 1    0.681924  2269.690364  2270.789403
  18   14   10 1    0.681802 40593.506537 40546.505032
  14   18   10 1    0.681802 20138.567846 20115.250249
   6   22   10 1    0.681802  5289.230989  5283.106812
  22    6   10 1    0.681802  5349.125157  5342.931631
  14   22    8 1    0.681534  7451.204539  7439.976890
  22   14    8 1    0.681534  8958.152079  8944.653727
   2   26    8 1    0.681534   785.577368   784.393642
  26    2    8 1    0.681534  8237.633695  8225.221037
  22   11    9 1    0.681464  7196.721172  7183.854236
  11   22    9 1    0.681464  7362.941141  7349.777022
  23   18    5 1    0.681363  2938.694711  2933.640116
  18   23    5 1    0.681363 16247.107061 16219.161812
  30    8    0 1    0.681217 30021.251139 29978.317541
   8   30    0 1    0.681217  5891.058768  5882.633924
  21    9   10 1    0.681094 77765.743754 77608.888206
   9   21   10 1    0.681094 63963.824420 63834.807706
  21   22    3 1    0.680930 12462.508988 12418.223460
  22   21    3 1    0.680930 24243.110920 24156.963021
  14   27    3 1    0.680930 23158.695589 23076.401160
  27   14    3 1    0.680930  8250.362840  8221.045174
   5   30    3 1    0.680930 97583.896479 97237.132084
  30    5    3 1    0.680930 66328.360365 66092.662524
  18    2   12 1    0.680871   573.872451   571.411547
   2   18   12 1    0.680871 22775.597490 22677.930189
   7    7   14 1    0.680864  2104.554135  2095.293376
   0   31    1 1    0.680714   952.293264   945.020233
   8    6   14 1    0.680160  5939.998479  5860.599934
   6    8   14 1    0.680160  3192.035403  3149.368226
   0   10   14 1    0.680160   480.544151   474.120832
  18   22    6 1    0.680073  9551.409740  9423.404037
  22   18    6 1    0.680073  2809.744332  2772.088812
  29    4    5 1    0.679953  9493.658281  9362.206832
   4   29    5 1    0.679953   193.487819   190.808741
  22   22    0 1    0.679808   432.106889   426.330492
  17   12   11 1    0.679724 22263.638377 21978.872181
  12   17   11 1    0.679724   639.227564   631.051434
  10   11   13 1    0.679609   923.415667   912.166372
  11   10   13 1    0.679609  2943.132712  2907.278687
  14    5   13 1    0.679609  6335.139541  6257.963186
   5   14   13 1    0.679609  4489.296674  4434.606868
  27   13    4 1    0.679536 17919.420731 17693.381495
  13   27    4 1    0.679536 51075.722349 50431.442744
  23   20    3 1    0.679523  2204.225466  2176.074708
  20   23    3 1    0.679523  1415.616968  1397.537742
  27    9    6 1    0.679371 50522.575040 49787.533059
   9   27    6 1    0.679371 58379.653263 57530.300355
  17   26    1 1    0.679308   511.603574   503.858936
  26   17    1 1    0.679308  1383.895888  1362.946517
  31    2    1 1    0.679308  8614.266816  8483.864320
   2   31    1 1    0.679308  3200.181963  3151.737711
  21   23    0 1    0.679106  2220.289368  2177.981260
  23   21    0 1    0.679106    95.692772    93.869325
  31    3    0 1    0.679106   395.896099   388.352211
   3   31    0 1    0.679106  1931.142507  1894.344156
  24   18    4 1    0.678835 49688.152026 48811.539894
  18   24    4 1    0.678835 56049.501848 55060.661021
   0   30    4 1    0.678835 50192.217907 49306.712905
  10    2   14 1    0.678757  2249.259226  2212.144435
   2   10   14 1    0.678757 10274.592189 10105.052221
  17   18    9 1    0.678652 16765.531063 16493.525990
  18   17    9 1    0.678652  4656.281684  4580.737865
  27   15    2 1    0.678514 55264.964892 54373.955015
  15   27    2 1    0.678514 45362.998627 44631.633286
  19   13   10 1    0.678287  2557.229222  2511.326182
  13   19   10 1    0.678287  5181.373167  5088.365947
   1   23   10 1    0.678287   962.703501   945.422681
  23    1   10 1    0.678287   561.292567   551.217195
  12    9   13 1    0.678210 68106.166270 66811.602199
   9   12   13 1    0.678210 52422.931230 51426.474566
   0   15   13 1    0.678210 49028.581898 48096.645129
   9    5   14 1    0.678059  5106.427347  5011.306775
   5    9   14 1    0.678059 16218.793875 15916.676395
   9   26    7 1    0.677798 11345.242883 11234.434711
  26    9    7 1    0.677798  1080.993837  1070.435848
   2   30    4 1    0.677441 54915.998753 54870.636429
  30    2    4 1    0.677441   659.926247   659.381127
  13   13   12 1    0.677370  1237.476323  1234.931069
  17    7   12 1    0.677370  3973.493967  3965.321244
   7   17   12 1    0.677370  3411.504657  3404.487839
  26    4    8 1    0.677328  5806.157216  5786.653772
   4   26    8 1    0.677328   324.135765   323.046962
  19   16    9 1    0.677259  1998.962824  1987.256449
  16   19    9 1    0.677259  6099.644523  6063.923636
  17   24    5 1    0.677159 31061.181198 30765.612975
  24   17    5 1    0.677159 27596.390238 27333.791853
  28    9    5 1    0.677159 10476.151704 10376.464009
   9   28    5 1    0.677159  2625.771326  2600.785330
  24   20    0 1    0.677016  2152.907048  2127.254858
  20   24    0 1    0.677016  8884.783181  8778.919743
   0   21   11 1    0.676933 65160.134915 64450.228269
  15    2   13 1    0.676820  2952.160825  2928.887117
   2   15   13 1    0.676820 13286.162820 13181.419789
  19   24    3 1    0.676735 26799.530716 26643.744043
  24   19    3 1    0.676735 35940.622296 35731.698117
  12   14   12 1    0.676677 23828.979532 23714.543014
  14   12   12 1    0.676677  3398.120813  3381.801646
  18    4   12 1    0.676677 44168.213333 43956.099484
   4   18   12 1    0.676677  2640.596177  2627.914953
  17   23    6 1    0.676585 10968.395950 10924.283433
  23   17    6 1    0.676585 10977.588286 10933.438800
  19   20    7 1    0.676410  3283.734202  3271.588526
  20   19    7 1    0.676410   306.901013   305.765866
  12   26    6 1    0.675893  1405.793855  1415.535907
  26   12    6 1    0.675893    26.029391    26.209773
  28    6    6 1    0.675893  4577.296418  4609.016758
   6   28    6 1    0.675893  3891.156943  3918.122386
  11   29    2 1    0.675738  4986.830422  5010.240159
  29   11    2 1    0.675738  9953.364321 10000.088515
  31    1    2 1    0.675738  5891.414810  5919.070948
   1   31    2 1    0.675738  2121.831114  2131.791650
  14   28    0 1    0.675633  4670.662915  4684.105937
  28   14    0 1    0.675633 15171.915711 15215.583259
  18   11   11 1    0.675550 14018.024603 14051.113487
  11   18   11 1    0.675550 35606.939813 35690.988310
   2   21   11 1    0.675550  9632.362817  9655.099554
  21    2   11 1    0.675550 41861.273358 41960.084913
   3   23   10 1    0.675513  7039.534518  7054.197166
  23    3   10 1    0.675513  7727.368575  7743.463913
  13    8   13 1    0.675438  2543.618352  2546.979990
   8   13   13 1    0.675438  7572.325659  7582.333220
  29   10    3 1    0.675353  4799.235787  4801.570767
  10   29    3 1    0.675353   931.807262   932.260616
  23   13    8 1    0.675253 13105.459100 13100.138224
  13   23    8 1    0.675253 21227.935992 21219.317354
  31    4    1 1    0.675143  1803.695257  1802.113732
   4   31    1 1    0.675143  3937.506326  3934.053822
  30    8    2 1    0.675050  2137.485551  2136.363276
   8   30    2 1    0.675050  2586.365952  2585.007994
  21   18    7 1    0.675030 37748.794560 37736.790176
  18   21    7 1    0.675030 47097.275545 47082.298279
  27    6    7 1    0.675030 67192.340191 67170.972552
   6   27    7 1    0.675030 48251.842219 48236.497792
  15   11   12 1    0.674608 10234.092033 10231.087820
  11   15   12 1    0.674608  1793.497247  1792.970767
  10    4   14 1    0.674601  6847.082389  6844.184506
   4   10   14 1    0.674601  8892.080443  8888.317057
  15   20    9 1    0.674498  1125.156360  1122.967048
  20   15    9 1    0.674498 12632.734561 12608.153981
   7   24    9 1    0.674498 45230.078330 45142.070343
  24    7    9 1    0.674498 27555.172971 27501.556542
   0   25    9 1    0.674498  4169.759543  4161.646089
  27   12    5 1    0.674400 28753.658095 28675.470178
  12   27    5 1    0.674400 43322.462990 43204.659088
  20    7   11 1    0.674176   872.196809   869.136264
   7   20   11 1    0.674176  4655.998394  4639.660460
  17   25    4 1    0.673993  5111.784939  5114.606211
  25   17    4 1    0.673993  9429.113138  9434.317210
  30    9    1 1    0.673771 35585.803472 35777.823265
   9   30    1 1    0.673771 18545.002226 18645.070431
  22   22    2 1    0.673679  6110.827211  6150.779145
  12   25    7 1    0.673659  4723.020541  4755.255768
  25   12    7 1    0.673659  5311.856137  5348.110244
  19   25    0 1    0.673574  1720.853399  1734.784436
  25   19    0 1    0.673574   284.920766   287.227320
   5   31    0 1    0.673574    28.617081    28.848748
  31    5    0 1    0.673574  1018.283423  1026.526859
  20   12   10 1    0.673456 15735.711190 15855.947020
  12   20   10 1    0.673456  6107.020891  6153.684351
  30    4    4 1    0.673309 167298.699949 168209.681432
   4   30    4 1    0.673309  5948.351179  5980.741376
  10   23    9 1    0.673130  3785.686728  3809.662606
  23   10    9 1    0.673130 13640.509865 13726.899263
   2   25    9 1    0.673130   407.191048   409.769910
  25    2    9 1    0.673130  9719.086618  9780.640478
  29    6    5 1    0.673033   700.187803   705.202222
   6   29    5 1    0.673033  2633.831408  2652.693685
  21   23    2 1    0.672996  6544.854495  6593.937659
  23   21    2 1    0.672996 36859.426300 37135.853722
  31    3    2 1    0.672996  7625.225460  7682.410870
   3   31    2 1    0.672996  3951.491548  3981.125776
   4   15   13 1    0.672699  2433.463611  2448.419354
  15    4   13 1    0.672699  8359.411360  8410.787189
  25   18    3 1    0.672616 14686.068229 14745.364094
  18   25    3 1    0.672616  6752.809921  6780.074788
  30    7    3 1    0.672616 80435.023101 80759.784237
   7   30    3 1    0.672616 42949.341322 43122.751814
   1   11   14 1    0.672552   230.906363   231.562229
  11    1   14 1    0.672552   549.579341   551.140366
  25    9    8 1    0.672517   572.516051   573.910440
   9   25    8 1    0.672517  1284.232581  1287.360386
  16   27    1 1    0.672408 24441.038857 24501.413659
  27   16    1 1    0.672408 13775.570158 13809.598880
  29   12    1 1    0.672408    98.543560    98.786984
  12   29    1 1    0.672408  5751.730429  5765.938482
  17   22    7 1    0.672297 18247.543969 18311.389417
  22   17    7 1    0.672297  7410.739628  7436.668705
  22    8   10 1    0.672094   843.058635   844.208773
   8   22   10 1    0.672094  2545.730958  2549.203958
  24   16    6 1    0.671790 33984.026744 34032.634105
  16   24    6 1    0.671790 15534.866219 15557.085742
  25   16    5 1    0.671674  1121.868829  1126.194754
  16   25    5 1    0.671674  4860.279902  4879.021136
  21    4   11 1    0.671453  5400.569584  5441.221662
   4   21   11 1    0.671453 38329.564399 38618.085160
   7   14   13 1    0.671343  2938.157233  2958.282900
  14    7   13 1    0.671343  2328.531392  2344.481270
  29    9    4 1    0.671272  2892.034442  2907.384457
   9   29    4 1    0.671272  4492.242877  4516.086298
  28   13    3 1    0.671259    60.648853    60.951238
  13   28    3 1    0.671259  3122.365162  3137.932731
  16   10   12 1    0.671203   470.847980   472.442045
  10   16   12 1    0.671203  1769.405277  1775.395634
  24   20    2 1    0.670961 20586.430409 20496.937791
  20   24    2 1    0.670961 46380.046756 46178.425020
   8    8   14 1    0.670521  2648.941109  2624.943423
   6   26    8 1    0.670486  2608.714607  2586.749554
  26    6    8 1    0.670486  2312.104144  2292.636514
  14   21    9 1    0.670419 23688.008786 23522.577621
  21   14    9 1    0.670419 13947.526247 13850.120191
  10   19   11 1    0.670104   418.138606   418.665584
  19   10   11 1    0.670104  1929.384853  1931.816446
   0    1   15 1    0.670090  1822.085128  1824.169513
   5   23   10 1    0.670068  4031.388076  4034.786601
  23    5   10 1    0.670068  6541.013958  6546.528139
   6   18   12 1    0.669855 482453.983660 478493.550598
  18    6   12 1    0.669855 481337.363657 477386.096855
   9    7   14 1    0.669848  7077.476169  7016.762406
   7    9   14 1    0.669848   700.091231   694.085535
   3   11   14 1    0.669848  7653.691630  7588.034833
  11    3   14 1    0.669848  5164.700643  5120.395526
  14   28    2 1    0.669615  9303.551392  9173.246802
  28   14    2 1    0.669615  2608.635440  2572.099159
  12   28    4 1    0.669252  2613.370573  2607.189978
  28   12    4 1    0.669252  2827.263840  2820.577389
   1   19   12 1    0.669184  2417.381884  2412.243998
  19    1   12 1    0.669184  5254.181933  5243.014733
  25    4    9 1    0.669076  1929.683621  1923.199904
   4   25    9 1    0.669076  3272.569960  3261.574160
  26   18    0 1    0.668842  4938.325785  4903.653937
  18   26    0 1    0.668842   420.960560   418.005008
  30   10    0 1    0.668842   399.000287   396.198917
  10   30    0 1    0.668842  5623.345131  5583.863781
   1    2   15 1    0.668749  1624.428900  1614.592150
   2    1   15 1    0.668749  1415.684991  1407.112293
   0   31    3 1    0.668571  2313.438172  2296.931657
  29    1    6 1    0.668426  2642.328649  2621.261033
   1   29    6 1    0.668426  1184.333032  1174.890196
  31    6    1 1    0.668367  1471.917891  1460.763224
   6   31    1 1    0.668367   629.626957   624.855441
  23   16    7 1    0.668258  3747.056453  3716.982344
  16   23    7 1    0.668258  2539.623277  2519.240101
   1   28    7 1    0.668258  1343.248265  1332.467270
  28    1    7 1    0.668258  3054.834538  3030.316244
  16   26    4 1    0.667916  8184.508991  8070.370154
  26   16    4 1    0.667916  5184.909486  5112.602211
  10    6   14 1    0.667842   301.363832   296.939189
   6   10   14 1    0.667842  2187.022815  2154.912808
  24   12    8 1    0.667807 308915.447285 304392.860601
  12   24    8 1    0.667807 318619.118725 313954.468263
  19   25    2 1    0.667610 13186.145452 13086.699385
  25   19    2 1    0.667610  9220.308332  9150.771452
   5   31    2 1    0.667610  5162.918724  5123.981495
  31    5    2 1    0.667610  4663.528490  4628.357516
   0    3   15 1    0.667416 35302.963719 35421.691013
  11   21   10 1    0.667394 33950.086796 34099.965859
  21   11   10 1    0.667394  2403.263406  2413.873065
  16    1   13 1    0.667321  2232.608914  2248.897781
   1   16   13 1    0.667321  3628.975701  3655.452307
  26   17    3 1    0.667239  9210.895362  9295.770149
  17   26    3 1    0.667239  5898.792783  5953.147844
  31    2    3 1    0.667239  1047.155446  1056.804572
   2   31    3 1    0.667239  2570.344822  2594.029541
  19   19    8 1    0.667143   475.712759   480.430819
  30    6    4 1    0.666588 249698.730230 248539.615925
   6   30    4 1    0.666588 261210.159300 259997.608351
   9   17   12 1    0.666521 13424.490949 13375.918678
  17    9   12 1    0.666521  5846.866137  5825.711103
   3   19   12 1    0.666521   882.793240   879.599132
  19    3   12 1    0.666521  3029.041022  3018.081397
  20   18    8 1    0.666480  1560.388646  1556.280523
  18   20    8 1    0.666480 23950.689803 23887.633481
   8   28    6 1    0.666433  1320.827558  1318.961204
  28    8    6 1    0.666433  2588.017925  2584.361008
   3    2   15 1    0.666091 10965.827402 10966.756646
   2    3   15 1    0.666091   699.707670   699.766963
   6   15   13 1    0.665996 38610.580972 38602.918064
  15    6   13 1    0.665996 35264.799133 35257.800251
  11   27    6 1    0.665772 18008.891452 17966.921492
  27   11    6 1    0.665772  3364.171682  3356.331436
  25   15    6 1    0.665772  1432.731829  1429.392829
  15   25    6 1    0.665772   615.079051   613.645601
  29    3    6 1    0.665772  7836.525319  7818.262193
   3   29    6 1    0.665772  4278.359788  4268.389014
  27    8    7 1    0.665605 28588.092622 28522.195810
   8   27    7 1    0.665605 25270.626625 25212.376718
  28    3    7 1    0.665605  7753.029651  7735.158577
   3   28    7 1    0.665605  8969.444172  8948.769208
  29   13    0 1    0.665523    10.361535    10.347389
  13   29    0 1    0.665523  7723.071735  7712.527926
  31    7    0 1    0.665523    17.138202    17.114804
   7   31    0 1    0.665523   445.501612   444.893397
   0   12   14 1    0.665194  2877.730983  2902.746039
  22   13    9 1    0.665095  1103.450798  1117.113887
  13   22    9 1    0.665095   333.015847   337.139298
  26   15    5 1    0.665001  8281.761179  8418.711885
  15   26    5 1    0.665001  3540.106703  3598.647404
   1   30    5 1    0.665001 33470.451698 34023.933244
  30    1    5 1    0.665001 33645.902085 34202.284953
  21    6   11 1    0.664787 40282.783309 41335.052498
   6   21   11 1    0.664787 35344.914247 36268.196134
   1    4   15 1    0.664773  1623.949121  1666.502481
   4    1   15 1    0.664773    96.577829    99.108519
  11   12   13 1    0.664679 13155.033571 13483.346822
  12   11   13 1    0.664679   197.022589   201.939728
  16    3   13 1    0.664679  9484.658542  9721.369384
   3   16   13 1    0.664679   240.537756   246.540913
  11    5   14 1    0.664537   399.162029   407.345997
   5   11   14 1    0.664537   637.953029   651.032898
  21   17    8 1    0.664503  4751.490627  4845.760260
  17   21    8 1    0.664503 10441.122825 10648.274831
  27    1    8 1    0.664503 23136.676734 23595.708687
   1   27    8 1    0.664503  2315.742685  2361.687049
  28   15    1 1    0.664398 15321.432273 15618.003451
  15   28    1 1    0.664398  8007.826419  8162.830891
  11   26    7 1    0.664291  1246.407646  1271.721225
  26   11    7 1    0.664291   504.390913   514.634704
  12    2   14 1    0.663882  8277.646607  8427.895878
   2   12   14 1    0.663882  6728.237660  6850.363290
  24    9    9 1    0.663783 47299.670772 48153.024881
   9   24    9 1    0.663783 39069.728948 39774.603066
  11   28    5 1    0.663690 14856.151202 15101.970322
  29    8    5 1    0.663690  1688.398065  1716.335350
   8   29    5 1    0.663690  2850.137999  2897.298155
  28   11    5 1    0.663690 16698.555029 16974.859709
  16   15   11 1    0.663477 15796.713247 16050.299573
  15   16   11 1    0.663477  2875.053003  2921.206536
   9   20   11 1    0.663477 11397.047811 11580.005837
  20    9   11 1    0.663477   232.454279   236.185892
  10   13   13 1    0.663370  1577.079256  1602.564150
  13   10   13 1    0.663370  1214.773095  1234.403284
  31    4    3 1    0.663290  2899.034946  2944.947245
   4   31    3 1    0.663290  6430.495370  6532.335754
  23   22    1 1    0.663091 21452.198373 21712.702370
  22   23    1 1    0.663091 11375.903395 11514.046268
  18   26    2 1    0.663002 26548.806719 26821.405373
  26   18    2 1    0.663002  9831.036927  9931.980350
  30   10    2 1    0.663002 64612.742183 65276.174883
  10   30    2 1    0.663002 16436.352640 16605.118326
  24   15    7 1    0.662984 29933.445498 30236.076296
  15   24    7 1    0.662984 20473.871967 20680.865318
  27   17    0 1    0.662903  1056.596362  1067.425159
  17   27    0 1    0.662903  1058.671423  1069.521487
   0   24   10 1    0.662790 10748.060966 10856.115476
  25    6    9 1    0.662480  2758.636930  2766.645265
   6   25    9 1    0.662480   373.751723   374.836726
  30    3    5 1    0.662387 38498.560233 38560.275549
   3   30    5 1    0.662387 37757.583150 37818.110640
  17   14   11 1    0.662175  4208.334386  4203.327225
  14   17   11 1    0.662175  1730.423113  1728.364221
  22    1   11 1    0.662175  1073.616682  1072.339271
   1   22   11 1    0.662175   520.797794   520.178138
   3    4   15 1    0.662162  1729.349318  1727.026750
   4    3   15 1    0.662162   458.460787   457.845060
   0    5   15 1    0.662162  6486.822055  6478.110057
  17   17   10 1    0.662140 14739.604184 14717.502960
   7   23   10 1    0.662140  1972.239490  1969.282226
  23    7   10 1    0.662140   287.809371   287.377816
   9   30    3 1    0.661989 36091.236988 36095.659980
  30    9    3 1    0.661989 29736.879903 29740.524166
  27    3    8 1    0.661895  1293.429209  1296.997864
   3   27    8 1    0.661895  9967.578807  9995.080004
  24   21    1 1    0.661791 36804.044090 37027.801359
  21   24    1 1    0.661791 18474.163940 18586.481176
  18   16   10 1    0.661492  5350.233945  5409.604402
  16   18   10 1    0.661492 23441.746723 23701.875011
   2   24   10 1    0.661492  4434.078655  4483.282723
  24    2   10 1    0.661492  9891.384419 10001.147096
  19    5   12 1    0.661288  1766.198884  1786.845310
   5   19   12 1    0.661288  5940.077391  6009.515421
  16   22    8 1    0.661248   266.816618   269.796393
  22   16    8 1    0.661248   181.990547   184.022994
   8   26    8 1    0.661248  3565.390701  3605.208535
  26    8    8 1    0.661248  2450.840173  2478.210847
   0   32    0 1    0.660958  4618.673784  4663.956862
   5    2   15 1    0.660868  1170.300216  1184.365429
   2    5   15 1    0.660868   231.198425   233.977075
  14    9   13 1    0.660776  9473.608579  9605.245877
   9   14   13 1    0.660776  1646.712684  1669.594018
  15   27    4 1    0.660708  3234.142632  3280.196374
  27   15    4 1    0.660708  2187.100316  2218.244321
  12   29    3 1    0.660696   361.172682   366.304979
  29   12    3 1    0.660696 12319.834744 12494.900720
  16   27    3 1    0.660696 30278.543991 30708.804864
  27   16    3 1    0.660696 14515.253823 14721.516904
  18    8   12 1    0.660642  1856.680372  1882.666131
   8   18   12 1    0.660642 36562.633517 37074.357446
   5   29    6 1    0.660556   943.998977   957.191165
  29    5    6 1    0.660556  4727.437861  4793.502819
  11   30    1 1    0.660499 38678.462062 39237.513418
  30   11    1 1    0.660499 28707.831889 29122.769596
   5   28    7 1    0.660394   950.904302   966.375134
  28    5    7 1    0.660394  3150.629608  3201.889089
  10   22   10 1    0.660202 10751.296168 10941.131465
  22   10   10 1    0.660202   525.437971   534.715613
   4   12   14 1    0.659992 18679.934892 19012.049693
  12    4   14 1    0.659992  6365.269310  6478.438878
  29   13    2 1    0.659769  3747.858028  3799.915157
  13   29    2 1    0.659769  4548.913603  4612.097261
  31    7    2 1    0.659769   146.213000   148.243874
   7   31    2 1    0.659769   133.086324   134.934871
  32    2    0 1    0.659671  2297.168859  2326.093958
   2   32    0 1    0.659671    45.818550    46.395480
  18   13   11 1    0.659594 18933.729467 19148.642947
  13   18   11 1    0.659594  3312.131956  3349.727391
  22    3   11 1    0.659594  6290.572977  6361.976180
   3   22   11 1    0.659594  2243.615280  2269.082168
  15   19   10 1    0.659560  2739.818413  2769.200301
  19   15   10 1    0.659560 10794.116428 10909.872827
  16    5   13 1    0.659489   595.367316   601.261071
   5   16   13 1    0.659489  3153.215198  3184.430010
  14   14   12 1    0.659357  4094.015233  4139.763809
   9    9   14 1    0.659351 63874.910121 64597.594548
  25   11    8 1    0.659317  2107.353882  2132.724243
  11   25    8 1    0.659317 12191.775480 12338.551847
  25   20    1 1    0.659214  1178.125217  1194.648828
  20   25    1 1    0.659214  4316.297108  4376.834657
  31    8    1 1    0.659214  3050.943498  3093.734029
   8   31    1 1    0.659214  8403.581417  8521.444533
  32    1    1 1    0.659214   915.667978   928.510536
   1   32    1 1    0.659214   480.944733   487.690148
  13   15   12 1    0.658717 24088.906440 24110.913559
  15   13   12 1    0.658717  6154.588587  6160.211289
   8   10   14 1    0.658711  5915.922516  5921.284186
  10    8   14 1    0.658711  5666.062267  5671.197486
  26   14    6 1    0.658632   643.938010   644.534021
  14   26    6 1    0.658632   157.280201   157.425775
  23   12    9 1    0.658614  5492.477538  5497.536427
  12   23    9 1    0.658614 16871.116693 16886.655965
   1    6   15 1    0.658302  3971.139308  3976.976452
   6    1   15 1    0.658302  7833.904994  7845.419983
  11   29    4 1    0.658144   258.774414   260.199013
  29   11    4 1    0.658144  3126.354539  3143.565678
  31    1    4 1    0.658144  1060.557654  1066.396213
   1   31    4 1    0.658144  4131.581245  4154.326337
  24    4   10 1    0.657644 38762.533320 38986.067303
   4   24   10 1    0.657644  9551.862882  9606.946123
  30    8    4 1    0.657507  3489.773544  3489.320404
   8   30    4 1    0.657507 169328.686411 169306.699453
  26    1    9 1    0.657341  1400.365697  1397.923532
   1   26    9 1    0.657341   799.959995   798.564906
  21   22    5 1    0.657250  4010.746351  4013.551462
  14   27    5 1    0.657250  9292.076411  9298.575277
  22   21    5 1    0.657250  7329.996781  7335.123371
  27   14    5 1    0.657250   789.817009   790.369406
   5   30    5 1    0.657250 68937.473093 68985.687868
  30    5    5 1    0.657250 74116.680812 74168.517918
  27   17    2 1    0.657216  8409.018717  8425.926063
  17   27    2 1    0.657216 41391.810517 41475.033744
   5    4   15 1    0.657030  6249.577563  6281.221717
   4    5   15 1    0.657030   105.880958   106.417077
  15    8   13 1    0.656940  8421.944825  8453.585600
   8   15   13 1    0.656940 26322.749320 26421.642415
   0   17   13 1    0.656940  2410.927222  2419.984941
   6   31    3 1    0.656862  1234.446808  1238.134109
  31    6    3 1    0.656862   955.299840   958.153327
  16   12   12 1    0.656809  5901.534082  5916.509259
  12   16   12 1    0.656809  1299.748339  1303.046458
   0   20   12 1    0.656809  4633.892003  4645.650532
   7   11   14 1    0.656802  4915.169336  4927.328755
  11    7   14 1    0.656802  1380.189516  1383.603905
   1   13   14 1    0.656802  3630.410814  3639.391926
  13    1   14 1    0.656802   219.179223   219.721440
  23   15    8 1    0.656770  2586.077130  2591.574329
  15   23    8 1    0.656770  6578.617687  6592.601791
   5   27    8 1    0.656770  1871.858519  1875.837511
  27    5    8 1    0.656770 18580.628240 18620.124900
  32    3    1 1    0.656668  2187.719833  2189.644692
   3   32    1 1    0.656668  1812.141777  1813.736185
  25   14    7 1    0.656565  7925.451514  7919.455371
  14   25    7 1    0.656565  4753.934705  4750.338030
  20   14   10 1    0.656376  1666.780629  1661.882749
  14   20   10 1    0.656376  2862.453993  2854.042595
  22   22    4 1    0.656240   205.655685   205.674111
  20   23    5 1    0.655984   175.096585   176.871031
  23   20    5 1    0.655984   478.694727   483.545866
  16   28    0 1    0.655854    29.418062    29.634362
  28   16    0 1    0.655854   164.033368   165.239441
  32    4    0 1    0.655854  2431.058620  2448.933248
   4   32    0 1    0.655854    47.547513    47.897111
  12   19   11 1    0.655779  4333.588010  4344.321035
  19   12   11 1    0.655779 11423.513209 11451.805897
  21    8   11 1    0.655779 38659.725271 38755.474058
   8   21   11 1    0.655779  9614.437677  9638.249816
   6    3   15 1    0.655766 72953.301636 73068.791622
   3    6   15 1    0.655766 86493.182170 86630.106698
  17    2   13 1    0.655676   447.747586   446.009224
   2   17   13 1    0.655676  2494.727382  2485.041701
  21   23    4 1    0.655609   565.332127   561.958327
  23   21    4 1    0.655609  2215.612316  2202.389944
  31    3    4 1    0.655609  3476.703259  3455.954925
   3   31    4 1    0.655609  1849.394073  1838.357225
   2   20   12 1    0.655546  2499.595403  2483.461474
  20    2   12 1    0.655546  2784.477383  2766.504650
  21   21    6 1    0.655462 30356.629637 30176.415970
  19   26    1 1    0.655405 14482.427208 14402.007004
  26   19    1 1    0.655405  6675.793489  6638.723136
  29   14    1 1    0.655405  1871.473553  1861.081353
  14   29    1 1    0.655405  1180.046882  1173.494140
   0   32    2 1    0.655320  2300.446766  2287.615008
  31    9    0 1    0.655224  2120.802948  2105.516180
   9   31    0 1    0.655224  2137.652097  2122.243880
  20   22    6 1    0.654833 16903.621195 16611.444043
  22   20    6 1    0.654833  8442.848278  8296.914615
  28   10    6 1    0.654833  2956.692584  2905.586492
  10   28    6 1    0.654833  5739.999441  5640.784209
  18   19    9 1    0.654816  6389.056985  6280.402076
  19   18    9 1    0.654816  1403.668262  1379.796907
  26    3    9 1    0.654816  9434.833700  9274.381070
   3   26    9 1    0.654816 11265.139591 11073.560032
  30   12    0 1    0.654596  7865.797373  7745.529498
  12   30    0 1    0.654596 13744.880543 13534.721610
   5   22   11 1    0.654521   372.255783   366.340395
  22    5   11 1    0.654521  1738.724620  1711.095149
   0    7   15 1    0.654509  8185.921287  8055.290741
   3   13   14 1    0.654283  2855.928201  2817.438104
  13    3   14 1    0.654283   929.536677   917.009066
   2   32    2 1    0.654066   734.549342   730.540014
  32    2    2 1    0.654066  1152.469923  1146.179494
  10   27    7 1    0.654048 44517.718558 44321.675216
  27   10    7 1    0.654048 12562.498611 12507.176948
  24   20    4 1    0.653728   264.801573   266.369242
  20   24    4 1    0.653728 16672.233135 16770.935493
  17   11   12 1    0.653664  5952.040209  5969.742677
   7   19   12 1    0.653664  5702.906910  5719.868410
  11   17   12 1    0.653664  1196.984895  1200.544950
  19    7   12 1    0.653664  6757.879503  6777.978687
   6   12   14 1    0.653658 179287.534674 179761.053332
  12    6   14 1    0.653658 182636.508956 183118.872633
  20   17    9 1    0.653564  2905.988927  2899.404154
  17   20    9 1    0.653564  2646.927661  2640.929904
   8   25    9 1    0.653564  7828.833339  7811.093737
  25    8    9 1    0.653564    58.063776    57.932207
  24   19    5 1    0.653475 20716.210366 20595.999754
  19   24    5 1    0.653475 26041.688498 25890.575565
   2    7   15 1    0.653259  2029.480595  2009.788379
   7    2   15 1    0.653259   970.426163   961.010039
  28   15    3 1    0.653093  1104.156845  1088.960503
  15   28    3 1    0.653093   648.614048   639.687272
  19   23    6 1    0.652958 22006.535711 21684.048978
  23   19    6 1    0.652958  7889.489546  7773.875906
   7   29    6 1    0.652958   656.285166   646.667874
  29    7    6 1    0.652958    91.931115    90.583944
  28    7    7 1    0.652801   958.678893   945.160417
   7   28    7 1    0.652801  1634.131450  1611.088315
  14   28    4 1    0.652482   726.015555   714.539860
  28   14    4 1    0.652482 21288.343903 20951.851736
  29   10    5 1    0.652231  9133.355008  9013.447324
  10   29    5 1    0.652231  2254.390535  2224.793662
   9   23   10 1    0.651995  2643.652482  2618.236062
  13   21   10 1    0.651995 11960.370119 11845.381560
  21   13   10 1    0.651995 19378.116952 19191.813208
  23    9   10 1    0.651995 10031.753429  9935.306843
   7   16   13 1    0.651927    98.013181    97.147563
  16    7   13 1    0.651927  1191.256983  1180.736220
   4   17   13 1    0.651927  1601.435451  1587.292136
  17    4   13 1    0.651927  3866.427818  3832.280887
  22   23    3 1    0.651851  6020.228576  5970.421811
  23   22    3 1    0.651851  1561.717049  1548.796597
   4   20   12 1    0.651799   618.509270   613.483022
  20    4   12 1    0.651799  4363.766280  4328.304616
  32    5    1 1    0.651662  5787.414686  5752.506228
   5   32    1 1    0.651662  2470.096698  2455.197599
   6   24   10 1    0.651377 114979.876662 115008.904415
  24    6   10 1    0.651377 136541.244324 136575.715448
  24   14    8 1    0.651143  7075.710067  7082.134447
  14   24    8 1    0.651143 77788.560849 77859.188851
  21   16    9 1    0.651082    47.288992    47.453068
  11   24    9 1    0.651082 55969.077945 56163.271419
  24   11    9 1    0.651082 69112.563183 69352.360036
  16   21    9 1    0.651082   891.412017   894.504910
  20   11   11 1    0.650793   704.247126   712.440902
  11   20   11 1    0.650793  3180.346613  3217.349319
   5    6   15 1    0.650780 10716.654433 10843.983588
   6    5   15 1    0.650780  2474.376278  2503.775401
  19   25    4 1    0.650627  7744.592954  7866.583666
  25   19    4 1    0.650627  3296.241272  3348.162764
  31    5    4 1    0.650627  1028.120896  1044.315575
   5   31    4 1    0.650627  6025.259388  6120.167628
  24   21    3 1    0.650616 33248.333952 33780.765171
  21   24    3 1    0.650616 49776.579341 50573.690103
  13   27    6 1    0.650483  3407.051878  3466.408139
  27   13    6 1    0.650483  7695.165121  7829.227132
  27   18    1 1    0.650428 41655.870368 42388.113318
  18   27    1 1    0.650428 37474.931335 38133.680127
  28   16    2 1    0.650345  2130.764881  2170.945115
  16   28    2 1    0.650345  6783.901173  6911.826474
  32    4    2 1    0.650345   569.915457   580.662460
   4   32    2 1    0.650345  4224.479787  4304.141597
  21   20    7 1    0.650328  1856.167767  1891.983349
  20   21    7 1    0.650328  5236.794316  5337.840589
   0   29    7 1    0.650328  3434.115913  3500.378706
  23   23    0 1    0.650251  3279.134235  3350.628237
  10   26    8 1    0.649913  1247.169438  1288.735539
  26   10    8 1    0.649913 11264.576720 11640.006486
  24   18    6 1    0.649869 86860.282805 89863.755707
  18   24    6 1    0.649869 120986.088273 125169.570365
   0   30    6 1    0.649869 120473.487418 124639.244692
   5   26    9 1    0.649852     7.299776     7.555915
  26    5    9 1    0.649852   879.102469   909.949036
  25   18    5 1    0.649764  6327.770982  6565.398333
  18   25    5 1    0.649764  3489.958163  3621.016875
  30    7    5 1    0.649764 89401.400526 92758.699340
   7   30    5 1    0.649764 88489.675938 91812.736677
  31    9    2 1    0.649731   405.931022   421.467195
   9   31    2 1    0.649731  1161.761696  1206.225729
  22   24    0 1    0.649637  6362.156161  6609.398097
  24   22    0 1    0.649637 18451.207637 19168.246353
  32    6    0 1    0.649637  3247.099676  3373.286332
   6   32    0 1    0.649637  3087.936298  3207.937651
   4    7   15 1    0.649552  2606.616650  2701.213358
   7    4   15 1    0.649552  1152.510849  1194.336613
   1    8   15 1    0.649552  3025.912696  3135.726075
   8    1   15 1    0.649552  1269.218365  1315.279561
  13   12   13 1    0.649464  7641.056465  7878.262029
  12   13   13 1    0.649464  2282.835524  2353.702857
  30   11    3 1    0.649389 13577.763057 13935.131448
  11   30    3 1    0.649389 26368.000275 27062.009280
  18   10   12 1    0.649337 11412.975475 11681.510199
  10   18   12 1    0.649337   521.110030   533.371174
  13    5   14 1    0.649331  1952.958957  1998.316401
   5   13   14 1    0.649331   422.306786   432.114855
   7   27    8 1    0.649300  9126.107985  9324.332645
  27    7    8 1    0.649300  3062.513964  3129.033644
  12   30    2 1    0.649119 85764.033775 87051.331815
  30   12    2 1    0.649119 78225.221769 79399.364008
  19   22    7 1    0.649102  2066.528843  2096.431324
  22   19    7 1    0.649102  1513.165185  1535.060545
  26   13    7 1    0.649102  5158.777469  5233.424500
  13   26    7 1    0.649102  2357.656459  2391.771529
  29    2    7 1    0.649102   543.316571   551.178312
   2   29    7 1    0.649102  4477.146112  4541.930000
   0   14   14 1    0.648720  1706.047172  1707.801091
   2   30    6 1    0.648645 87281.075362 87245.972092
  30    2    6 1    0.648645  5919.386819  5917.006121
  13   28    5 1    0.648541  7489.874039  7477.950598
  28   13    5 1    0.648541   102.711050   102.547540
   0   23   11 1    0.648342  4348.108530  4333.057132
  14   11   13 1    0.648243  3407.063031  3383.716368
  11   14   13 1    0.648243   314.869238   312.711618
  25   20    3 1    0.648168 14616.742048 14483.437305
  20   25    3 1    0.648168 11106.606531 11005.314237
   8   31    3 1    0.648168   936.970480   928.425305
  31    8    3 1    0.648168  3287.588763  3257.605941
  32    1    3 1    0.648168  2496.681615  2473.911869
   1   32    3 1    0.648168  3449.844287  3418.381694
  31   10    1 1    0.647981   218.295574   215.877705
  10   31    1 1    0.647981   326.086591   322.474817
  25   21    0 1    0.647806    79.536268    78.492541
  29   15    0 1    0.647806   585.286595   577.606085
  21   25    0 1    0.647806  1190.886010  1175.258432
  15   29    0 1    0.647806    26.911223    26.558077
  10   10   14 1    0.647503  1459.408295  1436.777578
   2   14   14 1    0.647503  5335.501735  5252.765308
  14    2   14 1    0.647503   509.215564   501.319272
   0   28    8 1    0.647472   902.124262   887.973915
  15   22    9 1    0.647411  6918.989249  6805.893396
  22   15    9 1    0.647411  9967.385935  9804.461846
  22    7   11 1    0.647127  2511.691205  2472.067227
   7   22   11 1    0.647127  1380.465003  1358.687041
   2   23   11 1    0.647127  1100.691087  1083.326787
  23    2   11 1    0.647127   479.602928   472.036801
   3    8   15 1    0.647115  2947.785009  2902.119870
   8    3   15 1    0.647115  3053.224858  3005.926314
  25    1   10 1    0.647095   724.341834   713.486286
   1   25   10 1    0.647095  1693.201043  1667.825422
  11    9   14 1    0.646897   743.341587   736.128443
   9   11   14 1    0.646897 10720.475258 10616.447276
  23   18    7 1    0.646670 28387.274507 28245.082631
  18   23    7 1    0.646670  4575.772162  4552.852116
  22   12   10 1    0.646490  2699.328804  2701.108492
  12   22   10 1    0.646490  1984.091350  1985.399476
  18   26    4 1    0.646360  1148.833827  1150.998676
  26   18    4 1    0.646360 21017.624057 21057.229427
  30   10    4 1    0.646360 35023.131845 35089.129034
  10   30    4 1    0.646360   706.450126   707.781353
  28    2    8 1    0.646262  3332.063548  3338.291629
   2   28    8 1    0.646262  7366.184309  7379.952712
   0   31    5 1    0.646115  1171.221674  1171.058567
  10   15   13 1    0.645821   814.961662   814.470244
  15   10   13 1    0.645821  3142.515806  3140.620885
   6   17   13 1    0.645821 13013.394547 13005.547537
  17    6   13 1    0.645821  2136.791178  2135.502704
  18    1   13 1    0.645821  6651.558470  6647.547614
   1   18   13 1    0.645821 34508.776777 34487.968162
  32    3    3 1    0.645747  1316.627206  1315.688659
   3   32    3 1    0.645747  7881.571454  7875.953143
   6   20   12 1    0.645696  4257.143682  4255.345297
  20    6   12 1    0.645696 12846.882933 12841.455904
  17   25    6 1    0.645616  3894.933290  3894.928155
  25   17    6 1    0.645616 16676.463294 16676.441307
  30   13    1 1    0.645562 45922.143955 45906.436622
  13   30    1 1    0.645562 20391.134015 20384.159377
  29    4    7 1    0.645464   379.503538   378.907587
   4   29    7 1    0.645464   583.812361   582.895575
  12    8   14 1    0.645089 22131.141993 22003.448814
   8   12   14 1    0.645089  1429.275127  1421.028436
   4   30    6 1    0.645015  5706.481912  5672.045309
  30    4    6 1    0.645015  8905.889436  8852.145538
  17   26    5 1    0.644913  7434.341504  7385.850957
  26   17    5 1    0.644913  2152.282062  2138.243786
   2   31    5 1    0.644913  4444.829690  4415.838256
  31    2    5 1    0.644913  2242.554783  2227.927703
  23   23    2 1    0.644881  7015.447729  6968.332929
  26   20    0 1    0.644789  5270.367109  5232.509311
  20   26    0 1    0.644789  1097.562850  1089.678899
  10   21   11 1    0.644717 27767.748637 27573.411477
  21   10   11 1    0.644717 12492.025458 12404.597961
   0    9   15 1    0.644705 42431.574545 42137.670926
  25    3   10 1    0.644685  1869.380000  1856.658764
   3   25   10 1    0.644685  3987.937107  3960.798970
  19   26    3 1    0.644546  4223.298065  4198.540586
  26   19    3 1    0.644546  7805.078156  7759.323851
  14   29    3 1    0.644546   698.177550   694.084749
  29   14    3 1    0.644546  6468.964642  6431.042795
  25   13    8 1    0.644459  2822.758378  2807.590097
  13   25    8 1    0.644459  9426.215448  9375.563048
  17   28    1 1    0.644363  1990.294361  1978.479306
  28   17    1 1    0.644363  7161.097955  7118.587276
  32    7    1 1    0.644363  1326.897995  1319.021084
   7   32    1 1    0.644363  3898.125638  3874.985057
  24   22    2 1    0.644282  2108.844122  2094.049125
  22   24    2 1    0.644282   475.829776   472.491502
   6   32    2 1    0.644282  1393.125685  1383.351947
  32    6    2 1    0.644282   617.956601   613.621209
  19    9   12 1    0.643898  8735.575693  8662.120285
   9   19   12 1    0.643898  3746.247936  3714.746616
  21    1   12 1    0.643898  7376.061889  7314.038313
   1   21   12 1    0.643898 11653.903576 11555.908633
  14    4   14 1    0.643892  1721.387360  1707.213081
   4   14   14 1    0.643892  1748.058358  1733.664465
  17   16   11 1    0.643523  2006.407469  2011.625527
  16   17   11 1    0.643523  6889.502099  6907.419606
   4   23   11 1    0.643523   990.706186   993.282712
  23    4   11 1    0.643523  3724.603804  3734.290370
   7    6   15 1    0.643511  5002.089995  5015.742652
   6    7   15 1    0.643511   372.599268   373.616237
   2    9   15 1    0.643511  6202.694951  6219.624527
   9    2   15 1    0.643511 15964.451503 16008.024723
   3   18   13 1    0.643425 49251.223628 49418.984218
  18    3   13 1    0.643425 54087.447418 54271.681258
  13   29    4 1    0.643363  3835.953256  3848.004341
  29   13    4 1    0.643363   467.734830   469.204272
  31    7    4 1    0.643363  1634.564865  1639.700037
   7   31    4 1    0.643363  7689.806238  7713.964641
  29    9    6 1    0.643223 17830.588480 17832.907072
   9   29    6 1    0.643223  1150.287691  1150.437269
  24   17    7 1    0.643073 12922.886449 12894.237869
  17   24    7 1    0.643073 23746.130494 23693.488004
  28    9    7 1    0.643073  1535.825675  1532.420923
   9   28    7 1    0.643073  1346.609492  1343.624211
  11   31    0 1    0.642999    39.009767    38.926439
  31   11    0 1    0.642999   406.354999   405.486983
  24    8   10 1    0.642896  6954.211450  6939.005680
   8   24   10 1    0.642896 47200.011403 47096.805956
  20   20    8 1    0.642672  2946.484835  2917.798959
   4   28    8 1    0.642672   440.720127   436.429440
  28    4    8 1    0.642672  1944.766665  1925.833143
  23   14    9 1    0.642613  5068.862188  5005.028991
  14   23    9 1    0.642613  1052.925678  1039.665974
  10   25    9 1    0.642613   400.888207   395.839742
  25   10    9 1    0.642613  5769.323561  5696.669313
   7   26    9 1    0.642613  4582.953976  4525.239919
  26    7    9 1    0.642613  1248.533066  1232.810039
  15   29    2 1    0.642496  1342.193164  1316.274098
  21   25    2 1    0.642496 12106.791198 11872.997190
  29   15    2 1    0.642496 20675.135355 20275.878219
  25   21    2 1    0.642496  7273.314373  7132.859541
  18   15   11 1    0.642334 13853.116626 13462.496454
  15   18   11 1    0.642334 10075.955549  9791.841035
   5    8   15 1    0.642323  7059.949911  6857.717394
   8    5   15 1    0.642323   394.791196   383.482388
  16    9   13 1    0.642238  8467.695341  8210.296676
   9   16   13 1    0.642238  6424.612082  6229.318498
   7   13   14 1    0.642110   601.190372   582.873043
  13    7   14 1    0.642110  1546.249436  1499.137636
  21   19    8 1    0.642079  6815.717693  6611.603049
  19   21    8 1    0.642079 20555.699384 19940.104746
  15   15   12 1    0.641524  1207.067088  1189.722915
[truncated: 3,147,440 more chars]
