# Supplementary material for: Cation Disorder and Large Tetragonal Supercell Ordering in the Li-Rich Argyrodite Li7Zn0.5SiS6
Source: Chem Mater. 2022 Apr 18;34(9):4073–87. doi: 10.1021/acs.chemmater.2c00320 (PMC9097155; doi:10.1021/acs.chemmater.2c00320)
Supplement: Supplementary file 4 — cm2c00320_si_004.cif [file cm2c00320_si_004.cif]

data_
_chemical_name_mineral ?Li7Zn0.5SiS6?
_cell_length_a  21.15065(2)
_cell_length_b  21.15065(2)
_cell_length_c  10.056401(15)
_cell_angle_alpha 90
_cell_angle_beta  90
_cell_angle_gamma 90
_cell_volume 4498.731(12)
_space_group I-4
loop_
_symmetry_equiv_pos_as_xyz
	 'x, y, z '
	 '-y, x, -z '
	 'y, -x, -z '
	 '-x, -y, z '
	 'x+1/2, y+1/2, z+1/2 '
	 '-y+1/2, x+1/2, -z+1/2 '
	 'y+1/2, -x+1/2, -z+1/2 '
	 '-x+1/2, -y+1/2, z+1/2 '
loop_
_atom_site_label
_atom_site_fract_x
_atom_site_fract_y
_atom_site_fract_z
_atom_site_occupancy
_atom_site_B_iso_or_equiv
S01 0.3209(3) 0.6541(3) -0.0051(7) 1 1.275(11)
S01p 0.1791(3) 0.8459(3) 0.4949(7) 0 1.275(11)
S01pp 0.3209(3) 0.6541(3) 0.9949(7) 0 1.275(11)
S02 0 0.5 0.75 1 1.275(11)
S03 0.2566(3) 0.6749(3) 0.6236(6) 1 1.275(11)
S04 -0.0755(3) 0.6648(3) 0.6209(6) 1 1.275(11)
S04p 0.1648(3) 0.5755(3) 0.8791(6) 0 1.275(11)
S04pp 0.1648(3) 0.5755(3) -0.1209(6) 0 1.275(11)
S04ppp 0.0755(3) 0.3352(3) 0.6209(6) 0 1.275(11)
S05 0.0056(3) 0.5853(3) 0.3752(5) 1 1.275(11)
S05p -0.0056(3) 0.4147(3) 0.3752(5) 0 1.275(11)
S06 0.0884(3) 0.6657(3) 0.6147(6) 1 1.275(11)
S07 0.3395(3) 0.5911(3) 0.3754(6) 1 1.275(11)
S08 0.1663(3) 0.9994(3) 0.2376(5) 1 1.275(11)
S08p 0.3337(3) 0.5006(3) 0.7376(5) 0 1.275(11)
S08pp -0.0006(3) 0.8337(3) 0.7624(5) 0 1.275(11)
S08ppp 0.5006(3) 0.6663(3) 0.2624(5) 0 1.275(11)
S09 0.1675(3) 0.6578(2) 0.2414(6) 1 1.275(11)
S09p 0.3325(3) 0.8422(2) 0.7414(6) 0 1.275(11)
S09pp 0.1578(2) 0.3325(3) 0.2586(6) 0 1.275(11)
S10 0.0063(3) 0.7494(3) 0.3769(7) 1 1.275(11)
S10p 0.2494(3) 0.4937(3) 0.1231(7) 0 1.275(11)
S10pp 0.2506(3) 1.0063(3) 0.6231(7) 0 1.275(11)
S11 0.4204(3) 0.6700(3) 0.6212(7) 1 1.275(11)
S11p 0.0796(3) 0.8300(3) 0.1212(7) 0 1.275(11)
S11pp 0.3300(3) 0.4204(3) 0.3788(7) 0 1.275(11)
S12 0.3372(3) 0.7521(3) 0.3777(6) 1 1.275(11)
S12p 0.1628(3) 0.7479(3) -0.1223(6) 0 1.275(11)
S12pp 0.1628(3) 0.7479(3) 0.8777(6) 0 1.275(11)
S12ppp 0.2479(3) 0.3372(3) 0.6223(6) 0 1.275(11)
S13 0.4163(3) 0.5042(3) 0.1190(6) 1 1.275(11)
S13p 0.0837(3) 0.9958(3) 0.6190(6) 0 1.275(11)
S13pp 0.5042(3) 0.5837(3) 0.8810(6) 0 1.275(11)
S13ppp -0.0042(3) 0.9163(3) 0.3810(6) 0 1.275(11)
S14 0.1677(3) 0.5092(2) 0.4963(7) 1 1.275(11)
S14p -0.0092(2) 0.6677(3) 1.0037(7) 0 1.275(11)
S14pp -0.0092(2) 0.6677(3) 0.0037(7) 0 1.275(11)
S15 0 1 0 1 1.275(11)
S15p 0.5 0.5 0.5 0 1.275(11)
Si1 0.0058(3) 0.6661(3) 0.4981(7) 1 0.85(3)
Si2 0.3399(3) 0.6721(3) 0.4943(7) 1 0.85(3)
Si3 0.5 0.5 0 1 0.85(3)
Zn1 0.1156(3) 0.5609(3) 0.3044(6) 0.473(4) 1.89(5)
Li1 0.1156(3) 0.5609(3) 0.3044(6) 0.51(5) 1.89(5)
Zn2 0.1004(6) 0.5533(6) 0.6886(13) 0.158(4) 1.89(5)
Li2 0.1004(6) 0.5533(6) 0.6886(13) 0.83(4) 1.89(5)
Zn3 0.2646(6) 0.6013(6) 0.1956(13) 0.171(6) 1.89(5)
Li3 0.2646(6) 0.6013(6) 0.1956(13) 0.82(7) 1.89(5)
Zn4 0.2041(6) 0.6609(6) 0.0148(15) 0.162(5) 1.89(5)
Li4 0.2041(6) 0.6609(6) 0.0148(15) 0.59(6) 1.89(5)
Li5 0.1683(16) 0.9648(14) 0.474(3) 1 1.89(5)
Li6 0.0510(17) 0.7286(15) 0.818(4) 1 1.89(5)
Li7 0.0654(18) 0.7150(17) 0.181(4) 1 1.89(5)
Li8 0.2733(15) 0.5947(15) 0.796(4) 1 1.89(5)
Li9 0.4044(14) 0.6187(16) 0.170(4) 1 1.89(5)
Li10 0.161(3) 0.389(2) 0.482(5) 0.21(6) 1.89(5)
Zn5 0.161(3) 0.389(2) 0.482(5) 0.031(5) 1.89(5)
Li11 0.0714(14) 0.4495(14) 0.557(3) 1 1.89(5)
Li12 0.4525(15) 0.5998(15) 0.441(3) 1 1.89(5)
Li13 0.0833(15) 0.8343(13) 0.367(3) 1.00(3) 1.89(5)
Li14 0.0619(19) 0.9441(18) 0.187(4) 0.86(4) 1.89(5)
Li15 0 1 0.23(2) 0.14(5) 1.89(5)
Li16 0.2887(9) 0.5089(9) 0.510(2) 0.82(8) 1.89(5)
Zn6 0.2887(9) 0.5089(9) 0.510(2) 0.085(6) 1.89(5)
Li17 0.27(2) 0.56(2) 0.57(4) 0.07(5) 1.89(5)
Li18 0.1640(15) 0.7528(15) 0.631(3) 1 1.89(5)
Li19 0.2812(18) 0.7378(19) 0.824(4) 0.88(4) 1.89(5)
Li20 0.258(9) 0.671(13) 0.38(2) 0.12(3) 1.89(5)
Li21 0.1771(16) 0.6249(16) 0.477(4) 0.88(4) 1.89(5)
Li22 0.127(17) 0.739(18) 0.42(4) 0.08(4) 1.89(5)
loop_
_atom_site_aniso_label
_atom_site_aniso_U_11
_atom_site_aniso_U_22
_atom_site_aniso_U_33
_atom_site_aniso_U_12
_atom_site_aniso_U_13
_atom_site_aniso_U_23
S01 0 0 0 0 0 0
S01p 0 0 0 0 0 0
S01pp 0 0 0 0 0 0
S02 0 0 0 0 0 0
S03 0 0 0 0 0 0
S04 0 0 0 0 0 0
S04p 0 0 0 0 0 0
S04pp 0 0 0 0 0 0
S04ppp 0 0 0 0 0 0
S05 0 0 0 0 0 0
S05p 0 0 0 0 0 0
S06 0 0 0 0 0 0
S07 0 0 0 0 0 0
S08 0 0 0 0 0 0
S08p 0 0 0 0 0 0
S08pp 0 0 0 0 0 0
S08ppp 0 0 0 0 0 0
S09 0 0 0 0 0 0
S09p 0 0 0 0 0 0
S09pp 0 0 0 0 0 0
S10 0 0 0 0 0 0
S10p 0 0 0 0 0 0
S10pp 0 0 0 0 0 0
S11 0 0 0 0 0 0
S11p 0 0 0 0 0 0
S11pp 0 0 0 0 0 0
S12 0 0 0 0 0 0
S12p 0 0 0 0 0 0
S12pp 0 0 0 0 0 0
S12ppp 0 0 0 0 0 0
S13 0 0 0 0 0 0
S13p 0 0 0 0 0 0
S13pp 0 0 0 0 0 0
S13ppp 0 0 0 0 0 0
S14 0 0 0 0 0 0
S14p 0 0 0 0 0 0
S14pp 0 0 0 0 0 0
S15 0 0 0 0 0 0
S15p 0 0 0 0 0 0
Si1 0 0 0 0 0 0
Si2 0 0 0 0 0 0
Si3 0 0 0 0 0 0
Zn1 0 0 0 0 0 0
Li1 0 0 0 0 0 0
Zn2 0 0 0 0 0 0
Li2 0 0 0 0 0 0
Zn3 0 0 0 0 0 0
Li3 0 0 0 0 0 0
Zn4 0 0 0 0 0 0
Li4 0 0 0 0 0 0
Li5 0 0 0 0 0 0
Li6 0 0 0 0 0 0
Li7 0 0 0 0 0 0
Li8 0 0 0 0 0 0
Li9 0 0 0 0 0 0
Li10 0 0 0 0 0 0
Zn5 0 0 0 0 0 0
Li11 0 0 0 0 0 0
Li12 0 0 0 0 0 0
Li13 0 0 0 0 0 0
Li14 0 0 0 0 0 0
Li15 0 0 0 0 0 0
Li16 0 0 0 0 0 0
Zn6 0 0 0 0 0 0
Li17 0 0 0 0 0 0
Li18 0 0 0 0 0 0
Li19 0 0 0 0 0 0
Li20 0 0 0 0 0 0
Li21 0 0 0 0 0 0
Li22 0 0 0 0 0 0
